# Supplementary material for: Sex-stratified genetic regulators of cytokine production in the Dutch and Tanzanian populations
Source: HGG Adv. 2026 Mar 18;7(2):100593. doi: 10.1016/j.xhgg.2026.100593 (PMC13071459; doi:10.1016/j.xhgg.2026.100593)
Supplement: Document S2. Tables S1–S5 [file mmc2.xlsx]

## Sheet: TZ_SSCytoGW
	Sex-specific genome-wide significant loci identified in the cytokine QTL mapping among the Tanzanians
																								Summary statistics of genome-wide level cQTLs for the combined males and females in the Tanzania cohort
	SNP	Cytokine	statistic	m_pvalue	m_beta	f_pvalue	f_beta	FDR	chrom	pos	A1	A2	Nearest gene	Sex Specific	PP0	PP1	PP2	PP3	PP4				SN	Cytokine	SNP	chr	p-value	beta	pos	A1	A2
1	rs28594541	IL1PolyIC	6.59981	9.88662e-10	0.586738	0.186508	0.17669	0.244881	2	43205681	G	A	LOC102723854	Male	0.000851	0.859	9.06e-05	0.0914	0.0485				1	IFN-γ Mtb	rs7170083	15	8.00037e-09	-0.506979	34512911	A	G
2	rs7448583	IFNgEcoli	6.40048	2.67637e-09	0.667234	0.856543	0.0223946	0.331455	5	117669431	G	C	LOC100505811	Male	0.00189	0.918	0.000113	0.055	0.0247				2	IL6 - S.aureus	rs28393652	4	3.66518e-08	-0.427204	7855470	A	G
3	rs10092649	IFNgpneu	6.03988	1.5619e-08	0.620219	0.859345	-0.0256616	0.862785	8	59802662	A	C	TOX	Male	0.0193	0.9	0.00104	0.0484	0.0317				3	IFN-γ Cox	rs4945192	11	4.55167e-08	-0.446783	77350959	A	G
4	rs113923285	IL6Mtb	-6.00649	1.83433e-08	-0.598785	0.183857	0.134608	0.862785	10	101781773	A	G	CPN1	Male	0.00869	0.876	0.0005	0.0503	0.0647				4	IL1 - S.aureus	rs11829172	12	4.628e-08	-0.647989	98579287	T	C
5	rs757654	IL10Ecoli	-5.93679	2.56198e-08	-0.557115	0.598915	-0.0618958	0.862785	14	72980917	T	C	MIR7843	Male	0.012	0.912	0.00062	0.0472	0.0286
6	rs12491882	IL6Mtb	-5.93599	2.57179e-08	-0.778264	0.0664036	0.224087	0.862785	3	121329372	C	A	FBXO40	Male	0.00518	0.886	0.000226	0.0385	0.0706
7	rs55638894	IL1PolyIC	-5.91864	2.7939e-08	-0.666528	0.175775	0.18813	0.862785	18	11995451	G	A	IMPA2	Male	0.0206	0.84	0.00201	0.0817	0.0557
8	rs9352077	IL10typhi	-6.25295	0.28947	-0.176227	5.94664e-09	-1.13453	0.606719	6	74890635	A	G	CD109, LOC101928516	Female	0.0181	0.000978	0.875	0.0472	0.0584
9	rs79030770	IL10Cox	6.09437	0.799191	0.0381399	1.28088e-08	0.861728	0.606719	7	55109545	A	T	EGFR	Female	0.0134	0.000795	0.897	0.0531	0.0354
10	rs17170577	IFNgMtb	6.05548	0.693023	-0.0496168	1.54376e-08	0.627212	0.606719	7	147225293	G	C	MIR548I4,CNTNAP2	Female	0.0105	0.00112	0.872	0.093	0.0233
11	rs115989737	IL10pneu	6.0085	0.125936	-0.259129	1.93277e-08	0.85288	0.606719	8	19441808	T	C	CSGALNACT1	Female	0.0172	0.00212	0.808	0.0994	0.0734
12	rs10019625	IL10typhi	5.91379	0.114666	-0.233732	3.03244e-08	0.977074	0.606719	4	21932902	A	T	KCNIP4−IT1	Female	0.00407	0.000322	0.832	0.0657	0.098

## Sheet: PheWeb
						SNP	Cytokine	statistic	m_pvalue	m_beta	f_pvalue	f_beta	FDR	chrom	pos	A1	A2	Nearest gene	Sex Specific
						rs28594541	IL1PolyIC	6.59981	9.88662e-10	0.586738	0.186508	0.17669	0.244881	2	43205681	G	A	LOC102723854	Male
						rs7448583	IFNgEcoli	6.40048	2.67637e-09	0.667234	0.856543	0.0223946	0.331455	5	117669431	G	C	LOC100505811	Male
						rs10092649	IFNgpneu	6.03988	1.5619e-08	0.620219	0.859345	-0.0256616	0.862785	8	59802662	A	C	TOX	Male
						rs113923285	IL6Mtb	-6.00649	1.83433e-08	-0.598785	0.183857	0.134608	0.862785	10	101781773	A	G	CPN1	Male
						rs757654	IL10Ecoli	-5.93679	2.56198e-08	-0.557115	0.598915	-0.0618958	0.862785	14	72980917	T	C	MIR7843	Male
						rs12491882	IL6Mtb	-5.93599	2.57179e-08	-0.778264	0.0664036	0.224087	0.862785	3	121329372	C	A	FBXO40	Male
						rs55638894	IL1PolyIC	-5.91864	2.7939e-08	-0.666528	0.175775	0.18813	0.862785	18	11995451	G	A	IMPA2	Male
						rs9352077	IL10typhi	-6.25295	0.28947	-0.176227	5.94664e-09	-1.13453	0.606719	6	74890635	A	G	CD109, LOC101928516	Female
						rs79030770	IL10Cox	6.09437	0.799191	0.0381399	1.28088e-08	0.861728	0.606719	7	55109545	A	T	EGFR	Female
						rs17170577	IFNgMtb	6.05548	0.693023	-0.0496168	1.54376e-08	0.627212	0.606719	7	147225293	G	C	MIR548I4,CNTNAP2	Female
						rs115989737	IL10pneu	6.0085	0.125936	-0.259129	1.93277e-08	0.85288	0.606719	8	19441808	T	C	CSGALNACT1	Female
						rs10019625	IL10typhi	5.91379	0.114666	-0.233732	3.03244e-08	0.977074	0.606719	4	21932902	A	T	KCNIP4−IT1	Female
	snp	chrom	A1	A2	Category	Phenotype	pvalue	effect size(se)	#samples			snp	Cohort	trait	p-value
Male	rs28594541	2	G	A	musculoskeletal	Loose body in joint	0.00048	-0.28 (0.079)	332 / 400907			rs55638894	Tanzania	Neuralgia, neuritis, and radiculitis NOS	7.9e-07
	rs28594541	2	G	A	digestive	Cholecystitis without cholelithiasis	0.00062	0.094 (0.028)	2747 / 389620			rs55638894	Tanzania	Cataract	8.6e-05
	rs7448583	5	G	C	genitourinary	Hydrocele	0.00068	-0.17 (0.051)	1339 / 167469			rs55638894	Tanzania	Benign neoplasm of ovary	0.00041
	rs10092649	8	A	C	neoplasms	Skin cancer	0.00052	0.046 (0.013)	13612 / 393357			rs55638894	Tanzania	Cancer of larynx, pharynx, nasal cavities	0.0006
	rs10092649	8	A	C	neoplasms	Other non-epithelial cancer of skin	0.00057	0.050 (0.015)	11090 / 393357			rs55638894	Tanzania	Cancer of of nasal cavities	0.00082
	rs10092649	8	A	C	endocrine/metabolic	Diabetes mellitus	0.00094	-0.038 (0.011)	20102 / 387087			rs28594541	Tanzania	Loose body in joint	0.00048
	rs113923285	10	A	G	neoplasms	Benign neoplasm of colon	0.0017	0.071 (0.023)	20121 / 384292			rs28594541	Tanzania	Cholecystitis without cholelithiasis	0.00062
	rs757654	14	T	C	sense organs	Strabismus (not specified as paralytic)	0.0019	0.22 (0.070)	910 / 399531			rs10092649	Tanzania	Skin cancer	0.00052
	rs12491882	3	C	A	circulatory system	Cardiac conduction disorders	0.00074	0.060 (0.018)	6919 / 379218			rs10092649	Tanzania	Other non-epithelial cancer of skin	0.00057
	rs55638894	18	G	A	symptoms	Neuralgia, neuritis, and radiculitis NOS	7.9e-07	0.29 (0.058)	1168 / 403747			rs10092649	Tanzania	Diabetes mellitus	0.00094
	rs55638894	18	G	A	sense organs	Cataract	8.6e-05	-0.057 (0.015)	20234 / 386965			rs7448583	Tanzania	Hydrocele	0.00068
	rs55638894	18	G	A	neoplasms	Benign neoplasm of ovary	0.00041	-0.18 (0.052)	1447 / 192419			rs12491882	Tanzania	Cardiac conduction disorders	0.00074
	rs55638894	18	G	A	neoplasms	Cancer of larynx, pharynx, nasal cavities	0.0006	0.27 (0.077)	634 / 405058			rs113923285	Tanzania	Benign neoplasm of colon	0.0017
	rs55638894	18	G	A	neoplasms	Cancer of of nasal cavities	0.00082	0.89 (0.27)	57 / 405057			rs757654	Tanzania	Strabismus (not specified as paralytic)	0.0019
Female	rs9352077	6	A	G	neurological	Inflammatory and toxic neuropathy	0.00084	0.13 (0.039)	1359 / 405102			rs115989737	Tanzania	Renal colic	0.00042
	rs9352077	6	A	G	respiratory	Influenza	0.00091	0.26 (0.079)	327 / 396439			rs17170577	Tanzania	Other specified gastritis	0.00069
	rs79030770	7	A	T	genitourinary	Infertility, female	0.00078	0.73 (0.22)	1363 / 189127			rs17170577	Tanzania	Hemorrhage during pregnancy; childbirth and postpartum	0.00087
	rs79030770	7	A	T	neurological	Myoclonus	0.00081	3.3 (0.97)	96 / 393432			rs79030770	Tanzania	Infertility, female	0.00078
	rs17170577	7	G	C	digestive	Other specified gastritis	0.00069	-0.19 (0.055)	8112 / 376443			rs79030770	Tanzania	Myoclonus	0.00081
	rs17170577	7	G	C	pregnancy complications	Hemorrhage during pregnancy; childbirth and postpartum	0.00087	0.38 (0.11)	1972 / 212250			rs9352077	Tanzania	Inflammatory and toxic neuropathy	0.00084
	rs115989737	8	T	C	genitourinary	Renal colic	0.00042	3.0 (0.85)	2046 / 399285			rs9352077	Tanzania	Influenza	0.00091
	rs10019625	4	A	T	genitourinary	Dysplasia of female genital organs	0.0026	83 (28)	72 / 207572			rs10019625	Tanzania	Dysplasia of female genital organs	0.0026

## Sheet: Table S1a
Table S1a: Summary statistics of suggestive level cQTL mapping results in the males group
		Tanzania cohort										Dutch cohort
	snps	Cytokine-stimuli	statistic	pvalue	FDR	beta	chr	pos	A1	A2		snps	Cytokine-stimuli	beta	statistic	pvalue	FDR	chr	pos	A1	A2
	rs10000660	TNFEcoli	5.04488	1.51914e-06	0.948292	0.837497	4	78268196	G	A		rs1000267	IL6_C.albicansconidia_PBMC_24h	0.671763	4.968	1.6784e-06	0.32997	20	20299413	A	C
	rs10002978	TNFEcoli	5.07425	1.33621e-06	0.948292	0.841662	4	78268215	A	T		rs1000796	IFNy_Borreliamix_PBMC_7days	0.437903	4.63326	7.27093e-06	0.729012	1	217402330	A	G
	rs10034419	IL1PolyIC	-4.94443	2.34778e-06	0.948292	-0.517289	4	99556189	A	T		rs10008492	IL6_PolyIC_PBMC_24h	-0.594948	-6.8482	1.40701e-10	4.33342e-06	4	38765720	T	C
	rs10044519	IL10LPS	-4.82699	3.87927e-06	0.948292	-0.520294	5	2866892	A	G		rs10008492	IL1b_C.burnetiininemileSerum_PBMC_24h	-0.55825	-4.87469	2.54344e-06	0.122254	4	38765720	T	C
	rs10053476	IFNgtyphi	-4.89165	2.94498e-06	0.948292	-0.606203	5	108136704	C	T		rs10008492	IL1b_PolyIC_PBMC_24h	-0.658298	-6.51258	8.53014e-10	2.30184e-05	4	38765720	T	C
	rs10064258	IL6LPS	4.78412	4.65119e-06	0.948292	0.508515	5	115058426	T	C		rs10010930	IL1b_PolyIC_PBMC_24h	-0.77031	-6.81821	1.65605e-10	4.92636e-06	4	38771945	T	C
	rs1007125	TNFCand	5.04301	1.53156e-06	0.948292	0.523748	20	42837357	C	T		rs10010930	IL6_PolyIC_PBMC_24h	-0.81501	-8.93467	7.79864e-16	5.35085e-11	4	38771945	T	C
	rs10073459	IL10LPS	-4.9424	2.36846e-06	0.948292	-0.502535	5	2867580	G	C		rs10010930	IL6_Borreliamix_PBMC_24h	-0.638061	-5.69483	5.53417e-08	0.00987396	4	38771945	T	C
	rs10073473	IFNgtyphi	-4.82727	3.8748e-06	0.948292	-0.598794	5	108135605	A	G		rs10010930	IL1b_C.burnetiininemileSerum_PBMC_24h	-0.680283	-5.32728	3.22646e-07	0.0334787	4	38771945	T	C
	rs10077177	IFNgtyphi	-4.90468	2.78506e-06	0.948292	-0.607749	5	108137163	T	C		rs10010930	TNFA_C.burnetiininemileSerum_PBMC_24h	-0.634479	-5.30111	3.64749e-07	0.0337609	4	38771945	T	C
	rs10077917	IFNgtyphi	-4.83412	3.76368e-06	0.948292	-0.60028	5	108132357	T	C		rs10011022	IL1b_Borreliamix_PBMC_24h	-0.497001	-4.59359	8.61001e-06	0.379018	4	176671818	A	G
	rs10079634	IL6aureus	4.77967	4.73936e-06	0.948292	0.606467	5	138413053	T	C		rs10012017	IL6_Borreliamix_PBMC_24h	-0.638818	-5.80526	3.21219e-08	0.00987396	4	38784633	T	G
	rs10080016	IFNgEcoli	4.80092	4.33234e-06	0.948292	0.613092	5	117674194	T	C		rs10012017	TNFA_C.burnetiininemileSerum_PBMC_24h	-0.691998	-5.9839	1.31473e-08	0.0047747	4	38784633	T	G
	rs10092649	IFNgpneu	6.03988	1.5619e-08	0.862785	0.620219	8	59802662	A	C		rs10012017	IL1b_PolyIC_PBMC_24h	-0.903929	-8.64592	4.48841e-15	2.9195e-10	4	38784633	T	G
	rs10092948	TNFaureus	5.09066	1.24353e-06	0.948292	0.789474	8	9709482	G	C		rs10012017	IL6_C.burnetiininemileSerum_PBMC_24h	-0.883698	-4.66839	6.25468e-06	0.211303	4	38784633	T	G
	rs10094254	IL6Ecoli	-4.77973	4.73817e-06	0.948292	-0.44821	8	89246319	C	T		rs10012017	IL1b_C.burnetiininemileSerum_PBMC_24h	-0.816704	-6.77975	2.0399e-10	0.000205153	4	38784633	T	G
	rs10094255	IL6Ecoli	-4.77973	4.73817e-06	0.948292	-0.44821	8	89246323	C	T		rs10012017	IL6_PolyIC_PBMC_24h	-0.875689	-10.2221	2.6107e-19	1.69393e-13	4	38784633	T	G
	rs10103150	TNFenteri	-4.94293	2.36302e-06	0.948292	-0.497418	8	126061712	C	T		rs1001319	IL6_Borreliamix_PBMC_24h	-0.462691	-4.70956	5.23765e-06	0.274724	16	15788837	G	A
	rs1010458	IL6enteri	4.86808	3.25704e-06	0.948292	0.62233	14	21156472	A	G		rs10013453	IL1b_PolyIC_PBMC_24h	-0.894713	-8.42005	1.73986e-14	1.04584e-09	4	38763359	G	A
	rs10107231	IFNgpneu	4.88667	3.00834e-06	0.948292	0.516335	8	18054411	C	T		rs10013453	IL6_PolyIC_PBMC_24h	-0.870518	-9.99233	1.1106e-18	3.44324e-13	4	38763359	G	A
	rs10109635	IL10Ecoli	-4.77193	4.89647e-06	0.948292	-0.696664	8	18161406	T	A		rs10013453	IL6_Borreliamix_PBMC_24h	-0.641607	-5.77904	3.65733e-08	0.00987396	4	38763359	G	A
	rs10117466	IL1aureus	4.80312	4.29231e-06	0.948292	0.701022	9	137809861	T	G		rs10013453	TNFA_C.burnetiininemileSerum_PBMC_24h	-0.629963	-5.29833	3.69536e-07	0.0337609	4	38763359	G	A
	rs10166798	TNFEcoli	5.04161	1.54095e-06	0.948292	0.599917	2	222530733	A	G		rs10013453	IL1b_C.burnetiininemileSerum_PBMC_24h	-0.71794	-5.72369	4.80377e-08	0.0116306	4	38763359	G	A
	rs1017082	IL10Ecoli	-4.90478	2.78387e-06	0.948292	-0.494461	14	72970587	G	T		rs10017482	TNFA_C.burnetiininemileSerum_PBMC_24h	-0.487127	-4.56594	9.68135e-06	0.283265	4	38765335	C	A
	rs1017083	IL10Ecoli	-4.90478	2.78387e-06	0.948292	-0.494461	14	72970582	T	C		rs10017482	IL1b_PolyIC_PBMC_24h	-0.655116	-6.5809	5.934e-10	1.62135e-05	4	38765335	C	A
	rs10175629	IL10enteri	-4.81141	4.14421e-06	0.948292	-0.527487	2	70179849	T	C		rs10017482	IL1b_C.burnetiininemileSerum_PBMC_24h	-0.540971	-4.77389	3.96093e-06	0.162067	4	38765335	C	A
	rs10178331	IL1pneu	-4.78812	4.57331e-06	0.948292	-0.582741	2	50544344	G	C		rs10017482	IL6_PolyIC_PBMC_24h	-0.59841	-7.01768	5.56301e-11	1.86389e-06	4	38765335	C	A
	rs10178406	IL10enteri	-5.03155	1.60992e-06	0.948292	-0.538809	2	70180271	G	C		rs10019853	IL6_PolyIC_PBMC_24h	-0.59841	-7.01768	5.56301e-11	1.86389e-06	4	38765291	C	T
	rs10179063	IL1typhi	4.98094	2.00546e-06	0.948292	0.484049	2	73385111	A	T		rs10019853	IL1b_C.burnetiininemileSerum_PBMC_24h	-0.540971	-4.77389	3.96093e-06	0.162067	4	38765291	C	T
	rs1017937	IL10Ecoli	5.14399	9.83561e-07	0.948292	0.545696	4	42338567	A	T		rs10019853	TNFA_C.burnetiininemileSerum_PBMC_24h	-0.487127	-4.56594	9.68135e-06	0.283265	4	38765291	C	T
	rs10187248	IL1enteri	-4.85422	3.45524e-06	0.948292	-0.751013	2	236148417	C	T		rs10019853	IL1b_PolyIC_PBMC_24h	-0.655116	-6.5809	5.934e-10	1.62135e-05	4	38765291	C	T
	rs10189791	IL1typhi	4.89442	2.91031e-06	0.948292	0.46753	2	73397699	A	G		rs10019951	IL6_PolyIC_PBMC_24h	-0.598332	-7.0176	5.5655e-11	1.86389e-06	4	38765584	G	A
	rs10192937	IL6PolyIC	4.80179	4.31641e-06	0.948292	0.522055	2	230285770	A	G		rs10019951	IL1b_PolyIC_PBMC_24h	-0.655118	-6.58195	5.90088e-10	1.62135e-05	4	38765584	G	A
	rs1021415	IL6enteri	-4.79628	4.41834e-06	0.948292	-0.633584	8	100389266	C	T		rs10019951	IL1b_C.burnetiininemileSerum_PBMC_24h	-0.540737	-4.77221	3.99015e-06	0.162067	4	38765584	G	A
	rs10216288	IL6pneu	-4.9663	2.13647e-06	0.948292	-0.580199	7	15394875	T	C		rs10019951	TNFA_C.burnetiininemileSerum_PBMC_24h	-0.486595	-4.56095	9.88776e-06	0.285372	4	38765584	G	A
	rs10222346	IL6Mtb	-5.59194	1.29759e-07	0.862785	-0.714993	3	121324010	T	C		rs10020220	IL6_PolyIC_PBMC_24h	-0.598316	-7.01708	5.58135e-11	1.86389e-06	4	38765867	G	A
	rs10231576	IL6Ecoli	-4.78063	4.72014e-06	0.948292	-0.716408	7	101283026	T	C		rs10020220	IL1b_PolyIC_PBMC_24h	-0.655085	-6.58128	5.92212e-10	1.62135e-05	4	38765867	G	A
	rs10236908	IL1Cox	4.79528	4.43696e-06	0.948292	0.676957	7	89700424	C	T		rs10020220	IL1b_C.burnetiininemileSerum_PBMC_24h	-0.540746	-4.77213	3.99152e-06	0.162067	4	38765867	G	A
	rs10239628	IL1pneu	-4.9033	2.80167e-06	0.948292	-0.842239	7	83055244	T	C		rs10020220	TNFA_C.burnetiininemileSerum_PBMC_24h	-0.486822	-4.56318	9.79467e-06	0.283939	4	38765867	G	A
	rs10239875	IL1pneu	-4.90513	2.77972e-06	0.948292	-0.842593	7	83055408	T	C		rs1002352	IFNy_PHA_WB_48h	0.606029	4.65662	6.5789e-06	0.752524	9	34399002	C	A
	rs1023993	IL10Ecoli	5.14445	9.81563e-07	0.948292	0.545887	4	42336312	A	C		rs10023850	IL6_Borreliamix_PBMC_24h	-0.647899	-5.64433	7.08176e-08	0.00995568	4	38763693	A	G
	rs10254915	IL1pneu	-4.90649	2.76363e-06	0.948292	-0.842901	7	83055284	T	A		rs10023850	IL1b_C.burnetiininemileSerum_PBMC_24h	-0.663651	-5.04097	1.20817e-06	0.0702031	4	38763693	A	G
	rs10254928	IL1pneu	-4.90649	2.76363e-06	0.948292	-0.842901	7	83055344	T	A		rs10023850	IL1b_PolyIC_PBMC_24h	-0.793296	-6.87668	1.20487e-10	3.72404e-06	4	38763693	A	G
	rs10255139	IL1pneu	-4.90449	2.78739e-06	0.948292	-0.842271	7	83055539	G	A		rs10023850	TNFA_C.burnetiininemileSerum_PBMC_24h	-0.65699	-5.37694	2.5538e-07	0.0316886	4	38763693	A	G
	rs10257184	IL1Cox	-4.85973	3.3751e-06	0.948292	-0.61195	7	90765598	C	T		rs10023850	IL6_PolyIC_PBMC_24h	-0.844483	-9.10664	2.72563e-16	2.06581e-11	4	38763693	A	G
	rs10273266	IL1Cox	4.79354	4.46967e-06	0.948292	0.67674	7	89693559	T	C		rs10024216	IL1b_PolyIC_PBMC_24h	-0.664689	-6.72068	2.80625e-10	8.12609e-06	4	38764112	A	G
	rs10279795	IL1Cox	4.79501	4.44202e-06	0.948292	0.676929	7	89700109	A	C		rs10024216	TNFA_C.burnetiininemileSerum_PBMC_24h	-0.499927	-4.7128	5.16498e-06	0.194045	4	38764112	A	G
	rs10280595	IL1Cox	4.79523	4.43792e-06	0.948292	0.676975	7	89700737	G	C		rs10024216	IL1b_C.burnetiininemileSerum_PBMC_24h	-0.549205	-4.86835	2.61577e-06	0.125271	4	38764112	A	G
	rs1032261	IFNgLPS	4.79293	4.48116e-06	0.948292	0.670211	11	104169657	T	A		rs10024216	IL6_PolyIC_PBMC_24h	-0.59825	-7.03411	5.08137e-11	1.81515e-06	4	38764112	A	G
	rs10403233	IL1enteri	5.05414	1.45896e-06	0.948292	0.634629	19	14419825	A	G		rs10033230	IL6_Borreliamix_PBMC_24h	-0.698902	-4.68911	5.72105e-06	0.281724	4	189139191	A	G
	rs10415542	IFNgCand	-4.8323	3.79293e-06	0.948292	-0.828152	19	6699569	T	C		rs10034903	TNFA_C.burnetiininemileSerum_PBMC_24h	-0.695479	-6.0276	1.0541e-08	0.00470804	4	38784678	G	C
	rs10417450	IL1enteri	4.90954	2.7277e-06	0.948292	0.620916	19	14421585	A	G		rs10034903	IL1b_PolyIC_PBMC_24h	-0.901829	-8.62869	4.97939e-15	3.19123e-10	4	38784678	G	C
	rs10426266	TNFCox	5.1582	9.23729e-07	0.948292	0.883525	19	34418332	G	A		rs10034903	IL1b_C.burnetiininemileSerum_PBMC_24h	-0.819176	-6.81433	1.69127e-10	0.000201017	4	38784678	G	C
	rs10465091	IL1Cand	-4.8404	3.66449e-06	0.948292	-0.521543	9	594693	G	A		rs10034903	IL6_Borreliamix_PBMC_24h	-0.637096	-5.79307	3.4122e-08	0.00987396	4	38784678	G	C
	rs10472098	IL6pneu	5.65951	9.4815e-08	0.862785	0.657997	5	58497986	C	T		rs10034903	IL6_C.burnetiininemileSerum_PBMC_24h	-0.884771	-4.67986	5.95374e-06	0.208969	4	38784678	G	C
	rs10478387	IFNgLPS	-5.50927	1.89939e-07	0.862785	-0.636501	5	117670079	C	T		rs10034903	IL6_PolyIC_PBMC_24h	-0.874347	-10.2124	2.77534e-19	1.69393e-13	4	38784678	G	C
	rs10478387	IFNgEcoli	-5.84352	3.99341e-08	0.862785	-0.608628	5	117670079	C	T		rs10035529	IFNy_B.burgdorferi_PBMC_7days	0.41591	4.73616	4.66779e-06	0.27633	5	100280239	G	A
	rs10487926	IFNgCand	4.79009	4.53526e-06	0.948292	0.674188	7	146309367	G	C		rs10043056	IFNy_B.burgdorferi_PBMC_7days	0.432688	4.68723	5.76761e-06	0.27633	5	100210638	G	A
	rs10503954	IL1LPS	-4.8228	3.94886e-06	0.948292	-0.552489	8	33863704	C	T		rs10044903	IFNy_B.burgdorferi_PBMC_7days	0.433425	4.69493	5.57942e-06	0.27633	5	100187202	C	T
	rs10504988	IL6enteri	-4.82026	3.99162e-06	0.948292	-0.624767	8	100387202	T	C		rs1004663	TNFA_LPS100ng_PBMC_24h	-0.586903	-4.82514	3.16469e-06	0.692206	21	41209790	C	G
	rs10510394	IL6Cox	4.81849	4.02183e-06	0.948292	0.5474	3	8909647	A	C		rs10052474	IFNy_B.burgdorferi_PBMC_7days	0.433053	4.69368	5.60942e-06	0.27633	5	100159290	T	C
	rs1061541	IL10typhi	-4.84578	3.58164e-06	0.948292	-0.590807	22	27061937	C	T		rs10057237	IFNy_B.burgdorferi_PBMC_7days	0.430236	4.74339	4.52348e-06	0.27633	5	100149592	C	G
	rs1072120	IL1Ecoli	4.86331	3.32392e-06	0.948292	0.596809	10	65745544	C	T		rs10058901	IFNy_B.burgdorferi_PBMC_7days	0.466459	5.4423	1.8733e-07	0.0859357	5	100227988	C	T
	rs10736695	IFNgaureus	5.13628	1.01756e-06	0.948292	0.647723	11	59096609	G	A		rs10059470	IFNy_B.burgdorferi_PBMC_7days	0.445054	5.11003	8.82522e-07	0.202908	5	100259241	T	A
	rs10741822	IL6Cand	4.82612	3.89361e-06	0.948292	0.733125	11	20180604	A	G		rs10059846	IFNy_B.burgdorferi_PBMC_7days	0.433003	4.68973	5.70592e-06	0.27633	5	100208407	A	C
	rs10750113	IL1pneu	4.83355	3.7727e-06	0.948292	0.547167	11	117632609	A	G		rs10059953	IFNy_B.burgdorferi_PBMC_7days	0.422403	4.92805	2.00658e-06	0.268169	5	100128605	C	T
	rs10752330	IFNgCox	4.80906	4.18567e-06	0.948292	0.496036	10	6459874	C	T		rs10060686	IFNy_B.burgdorferi_PBMC_7days	0.422403	4.92805	2.00658e-06	0.268169	5	100126219	T	G
	rs1075936	IL10Ecoli	4.86492	3.30123e-06	0.948292	0.530213	4	42333502	G	C		rs10063042	IL6_LPS1ng_PBMC_24h	-0.519118	-4.58246	9.02678e-06	0.999982	5	168352808	A	G
	rs10792231	IFNgaureus	4.81584	4.06725e-06	0.948292	0.658851	11	59059372	G	A		rs10069305	IFNy_B.burgdorferi_PBMC_7days	0.433003	4.68973	5.70592e-06	0.27633	5	100208454	C	T
	rs10815535	IL6LPS	-5.28079	5.35376e-07	0.948292	-0.593348	9	7173847	A	G		rs10074541	TNFA_C.conidiaHK_WB_48h	0.436281	4.65744	6.55575e-06	0.998156	5	34036236	C	T
	rs10823177	IL1PolyIC	4.88358	3.04842e-06	0.948292	0.522327	10	70083119	A	G		rs10075853	IFNy_B.burgdorferi_PBMC_7days	0.430236	4.74339	4.52348e-06	0.27633	5	100147209	G	A
	rs10847041	IFNgPolyIC	4.7888	4.56014e-06	0.948292	0.579765	12	126530566	T	A		rs10078251	IFNy_B.burgdorferi_PBMC_7days	0.42993	4.73793	4.63194e-06	0.27633	5	100145020	A	G
	rs10847043	IFNgPolyIC	4.79514	4.43964e-06	0.948292	0.58015	12	126530654	T	G		rs10078442	IFNy_Borreliamix_PBMC_7days	-0.438539	-4.57646	9.25941e-06	0.729012	5	7597274	C	T
	rs10861299	TNFCand	-5.16337	9.02853e-07	0.948292	-0.55736	12	105358968	G	A		rs10078934	IFNy_B.burgdorferi_PBMC_7days	0.433086	4.69382	5.60612e-06	0.27633	5	100173844	T	A
	rs10877806	IFNgLPS	4.94023	2.39071e-06	0.948292	1.16661	12	62572094	A	T		rs10098436	IL22_S.aureus_PBMC_7days	-0.770499	-4.63149	7.32621e-06	0.999863	8	121398660	C	T
	rs10882517	IL6enteri	4.89513	2.90143e-06	0.948292	0.415981	10	96794734	A	G		rs1013117	IL1b_PHA_WB_48h	0.488348	4.99121	1.5123e-06	0.603028	8	137116866	A	G
	rs10882521	IL6enteri	4.77324	4.86952e-06	0.948292	0.404888	10	96817297	T	G		rs1014779	IL6_C.albicansconidia_PBMC_24h	0.420773	4.67457	6.09059e-06	0.477396	6	33276466	A	G
	rs10882525	IL6enteri	4.94184	2.3741e-06	0.948292	0.428117	10	96825332	T	A		rs1016617	IFNy_S.aureus_PBMC_7days	0.496705	4.57994	9.12382e-06	0.999863	3	191229713	A	T
	rs10882525	IL6typhi	4.78074	4.71799e-06	0.948292	0.428335	10	96825332	T	A		rs1016836	TNFA_C.conidiaHK_WB_48h	-0.472335	-4.57446	9.33831e-06	0.998156	10	31895839	C	T
	rs10883307	IL6aureus	4.93445	2.45088e-06	0.948292	0.553144	10	101038249	G	A		rs10175043	IL22_C.albicansconidia_PBMC_7days	0.624961	4.62512	7.52831e-06	0.54654	2	56262737	G	A
	rs10883315	IL6aureus	4.9298	2.50036e-06	0.948292	0.562215	10	101061053	T	C		rs10178095	IL1b_PolyIC_PBMC_24h	-0.591617	-5.27374	4.14498e-07	0.00989808	2	111972516	T	C
	rs10884271	IL10Mtb	-5.41305	2.94764e-07	0.890033	-0.550093	10	107975161	G	A		rs10179596	IL1b_PolyIC_PBMC_24h	-0.584968	-5.21448	5.45908e-07	0.0127908	2	111970380	A	G
	rs10884507	IL10Mtb	5.43756	2.63658e-07	0.890033	0.527069	10	109433789	C	G		rs1018040	IL6_Borreliamix_PBMC_24h	0.7347	4.94827	1.8334e-06	0.114143	1	218705814	A	T
	rs10885116	IL1Cox	4.79626	4.41854e-06	0.948292	0.608264	10	113020422	G	C		rs1018040	IL1b_C.burnetiininemileSerum_PBMC_24h	0.83847	5.01526	1.35702e-06	0.0764735	1	218705814	A	T
	rs10888788	IL1enteri	4.78335	4.66629e-06	0.948292	0.706463	1	39937696	A	G		rs10187084	TNFA_S.typhimurium_macroPG_24h	-0.672399	-4.62343	7.58273e-06	0.794278	2	30026322	C	G
	rs10895618	IFNgLPS	4.89833	2.86194e-06	0.948292	0.583691	11	104121283	T	C		rs10214216	IFNy_B.burgdorferi_PBMC_7days	0.448494	5.09286	9.54472e-07	0.202908	5	100249728	T	C
	rs10895645	IFNgLPS	4.784	4.65343e-06	0.948292	0.663307	11	104183538	G	C		rs10232107	TNFA_S.typhimurium_macroPG_24h	-0.60866	-4.81325	3.33428e-06	0.794278	7	119167670	C	T
	rs10896449	TNFEcoli	-4.88289	3.05742e-06	0.948292	-0.48709	11	68994667	A	G		rs10234994	IFNy_S.aureus_PBMC_7days	0.505285	4.81076	3.37094e-06	0.999863	7	54467507	G	A
	rs10905859	IFNgMtb	5.28788	5.18632e-07	0.948292	0.76151	10	5642416	C	G		rs10243468	IL1b_C.conidiaHK_WB_48h	-0.616582	-4.65301	6.68155e-06	0.998156	7	9897164	T	C
	rs10905860	IFNgMtb	5.30125	4.88434e-07	0.948292	0.762952	10	5642423	A	G		rs10249022	TNFA_LPS100ng_PBMC_24h	0.453477	4.58707	8.85195e-06	0.821243	7	15751862	A	G
	rs10905869	IFNgMtb	5.11058	1.13942e-06	0.948292	0.738612	10	5642442	T	A		rs1025662	IL6_C.albicansconidia_PBMC_24h	0.551995	4.65272	6.68977e-06	0.481506	13	112814699	A	G
	rs10934553	IL6Mtb	-5.36213	3.71262e-07	0.921204	-0.674635	3	121312951	G	A		rs10268258	TNFA_S.typhimurium_macroPG_24h	-0.60805	-4.81068	3.37213e-06	0.794278	7	119183554	G	A
	rs10936728	IL6aureus	-5.54917	1.58094e-07	0.862785	-0.642394	3	172392501	C	T		rs10268501	TNFA_C.albicansconidia_PBMC_24h	0.44448	4.62953	7.3878e-06	0.505701	7	137889941	C	T
	rs10944531	TNFaureus	-4.89125	2.95003e-06	0.948292	-0.565063	6	91934260	G	A		rs10278681	TNFA_LPS100ng_PBMC_24h	0.453477	4.58707	8.85195e-06	0.821243	7	15751750	G	T
	rs10975181	TNFLPS	-5.41147	2.96878e-07	0.890033	-0.533927	9	5572457	T	C		rs10278701	TNFA_LPS100ng_PBMC_24h	0.453477	4.58707	8.85195e-06	0.821243	7	15751794	G	C
	rs10976081	IL6LPS	-4.95682	2.22573e-06	0.948292	-0.573286	9	7164438	T	G		rs1028378	IL1b_PHA_WB_48h	0.524104	5.34212	3.00923e-07	0.373106	6	148834018	G	A
	rs10976083	IL6LPS	-5.33599	4.17766e-07	0.932218	-0.603166	9	7166791	T	G		rs10403764	IL6_C.burnetiininemileSerum_PBMC_24h	-0.861255	-4.66759	6.27634e-06	0.211328	19	7232294	C	A
	rs10976084	IL6LPS	-5.10199	1.18323e-06	0.948292	-0.57702	9	7167681	C	T		rs10409274	IFNy_C.albicansconidia_PBMC_7days	0.534236	4.93142	1.97664e-06	0.54654	19	11273179	G	A
	rs10982037	TNFEcoli	4.94164	2.37619e-06	0.948292	0.651955	9	116785014	A	G		rs10423399	IFNy_C.albicansconidia_PBMC_7days	0.534848	4.93287	1.96394e-06	0.54654	19	11273603	T	G
	rs10985439	TNFLPS	4.83158	3.8045e-06	0.948292	0.782679	9	124662452	T	A		rs10444320	IL1b_LPS100ng_PBMC_24h	-0.657959	-4.69335	5.61738e-06	0.821243	11	99117654	A	T
	rs11060848	IL6Cand	5.20903	7.37433e-07	0.948292	0.959008	12	130856918	C	T		rs10454757	TNFA_LPS100ng_PBMC_24h	-0.555444	-4.59152	8.68609e-06	0.821243	21	41196197	T	C
	rs11122561	IL10enteri	4.77044	4.92726e-06	0.948292	0.595529	1	230770519	T	A		rs10463170	IL1b_PolyIC_PBMC_24h	0.685492	4.66117	6.45152e-06	0.142359	5	92150839	T	C
	rs11123352	IL10Cox	-5.08037	1.30086e-06	0.948292	-0.517995	2	117156021	C	G		rs10470854	IL1b_C.burnetiininemileSerum_PBMC_24h	-0.539916	-4.76422	4.13163e-06	0.166207	4	38768533	G	A
	rs11126392	IL1typhi	4.83759	3.70861e-06	0.948292	0.474387	2	73374454	G	A		rs10470854	IL1b_PolyIC_PBMC_24h	-0.654529	-6.57487	6.1276e-10	1.66902e-05	4	38768533	G	A
	rs111453201	IL1PolyIC	-4.81573	4.06911e-06	0.948292	-0.745035	11	56830776	T	C		rs10470854	IL6_PolyIC_PBMC_24h	-0.597283	-7.00207	6.06224e-11	2.01675e-06	4	38768533	G	A
	rs111473625	IL6enteri	-4.77268	4.88109e-06	0.948292	-0.631876	8	100424531	C	T		rs1047730	IL6_S.typhimurium_macroPG_24h	-1.04653	-4.69442	5.5917e-06	0.794278	11	10536298	C	T
	rs11148576	IL1Mtb	5.22533	6.8585e-07	0.948292	0.712691	13	23398183	T	C		rs10477661	IFNy_B.burgdorferi_PBMC_7days	0.444464	5.17079	6.67894e-07	0.188242	5	100273399	C	A
	rs111512640	IL6Cox	-4.91082	2.7128e-06	0.948292	-0.778831	3	138009045	A	G		rs10478598	IFNy_B.burgdorferi_PBMC_7days	0.430284	4.74362	4.51891e-06	0.27633	5	100152739	G	C
	rs11160236	TNFenteri	5.0716	1.35177e-06	0.948292	0.548385	14	95697831	G	A		rs10478599	IFNy_B.burgdorferi_PBMC_7days	0.430377	4.74407	4.51022e-06	0.27633	5	100156009	G	A
	rs11167579	TNFMtb	-4.78234	4.68628e-06	0.948292	-0.918791	5	140124935	T	C		rs10478633	IFNy_B.burgdorferi_PBMC_7days	0.431687	4.67984	5.95417e-06	0.27633	5	100218632	A	G
	rs11170011	IL10Cox	4.88062	3.0872e-06	0.948292	0.564522	12	52530602	T	C		rs10478649	IFNy_B.burgdorferi_PBMC_7days	0.444343	5.17027	6.6951e-07	0.188242	5	100271669	G	A
	rs111770828	IL6Cox	-4.80956	4.1769e-06	0.948292	-0.595956	10	37101786	T	G		rs10504255	IL1b_C.albicansconidia_PBMC_24h	-0.478729	-4.62808	7.43365e-06	0.5058	8	59398461	G	A
	rs11188147	IL6enteri	4.88759	2.99661e-06	0.948292	0.419668	10	96793820	T	C		rs10512120	IL22_B.burgdorferi_PBMC_7days	-0.473137	-5.08379	9.94721e-07	0.204186	9	84192051	A	G
	rs11188149	IL6enteri	4.82216	3.95971e-06	0.948292	0.410994	10	96801863	T	C		rs10513469	TNFA_C.albicansconidia_macroPG_24h	0.478442	4.70098	5.43553e-06	0.682303	3	154835722	A	C
	rs11189281	IL10typhi	-5.18823	8.08751e-07	0.948292	-0.710842	10	99329418	A	G		rs10514881	TNFA_C.conidiaHK_WB_48h	0.608659	4.67798	6.00202e-06	0.998156	5	59127362	A	G
	rs111972069	IL1Cox	5.00901	1.77569e-06	0.948292	0.694589	1	217564094	G	A		rs10515303	IFNy_B.burgdorferi_PBMC_7days	0.432853	4.7697	4.03406e-06	0.27633	5	100275313	T	C
	rs111992135	IFNgenteri	-4.86634	3.28123e-06	0.948292	-0.802829	5	55592291	T	C		rs1061783	IL6_C.albicansconidia_PBMC_24h	0.434808	4.81231	3.34812e-06	0.358801	6	33282628	C	T
	rs112081206	IL6enteri	-4.80582	4.24344e-06	0.948292	-0.656192	8	100237568	T	C		rs1068705	IL1b_C.conidiaHK_WB_48h	-0.521899	-4.78876	3.71195e-06	0.998156	15	62737452	C	T
	rs112144402	IL1PolyIC	-4.92258	2.57924e-06	0.948292	-0.749813	11	56720750	T	C		rs10738545	IL6_C.albicansconidia_macroPG_24h	0.551636	4.62861	7.41689e-06	0.705193	9	19657871	C	A
	rs112171269	IL1Cox	5.01582	1.72392e-06	0.948292	0.695156	1	217553997	T	C		rs10738545	TNFA_C.albicansconidia_macroPG_24h	0.625959	5.12932	8.07993e-07	0.2244	9	19657871	C	A
	rs11226250	IFNgLPS	4.90781	2.74797e-06	0.948292	0.584586	11	104120635	T	C		rs10744421	IFNy_PHA_WB_48h	0.558166	4.80731	3.42235e-06	0.698253	12	129982053	G	T
	rs11226268	IFNgLPS	4.78353	4.66273e-06	0.948292	0.640636	11	104144647	T	A		rs10744700	IL6_C.burnetiininemileSerum_PBMC_24h	-0.813818	-4.82095	3.22341e-06	0.142858	12	6297863	C	T
	rs11226269	IFNgLPS	4.78354	4.6625e-06	0.948292	0.640655	11	104146473	G	A		rs10744701	IL6_C.burnetiininemileSerum_PBMC_24h	-0.825655	-4.78297	3.80696e-06	0.160975	12	6299983	A	G
	rs11226297	IFNgLPS	4.78441	4.64536e-06	0.948292	0.663385	11	104187113	A	G		rs10744871	IFNy_C.albicansconidia_PBMC_7days	-0.439984	-4.58411	8.96381e-06	0.54654	12	116795644	C	T
	rs11226298	IFNgLPS	4.80615	4.23764e-06	0.948292	0.678594	11	104187727	T	C		rs10744872	IFNy_C.albicansconidia_PBMC_7days	-0.439899	-4.58376	8.97709e-06	0.54654	12	116795677	A	G
	rs11230553	IL1Ecoli	-4.93369	2.45895e-06	0.948292	-0.639933	11	60760530	T	C		rs10746459	IL1b_LPS100ng_PBMC_24h	-0.521998	-4.6153	7.85028e-06	0.821243	1	216052866	A	C
	rs11230558	IL1Ecoli	-4.77146	4.90619e-06	0.948292	-0.61258	11	60767823	G	A		rs10746857	IFNy_Borreliamix_PBMC_7days	0.515476	5.01527	1.35697e-06	0.729012	9	73490866	A	G
	rs11240367	IL10typhi	-4.79225	4.4941e-06	0.948292	-0.806265	1	205108180	A	C		rs10757086	TNFA_C.albicansconidia_macroPG_24h	0.624301	5.11182	8.7535e-07	0.2244	9	19657450	A	G
	rs112486539	IFNgenteri	-4.87406	3.17498e-06	0.948292	-0.804912	5	55592173	G	C		rs10757086	IL6_C.albicansconidia_macroPG_24h	0.550205	4.6135	7.9106e-06	0.705193	9	19657450	A	G
	rs112576702	IL6aureus	-5.02776	1.63673e-06	0.948292	-0.928534	13	100695512	A	G		rs10758260	IFNy_PHA_WB_48h	0.640856	4.71651	5.08266e-06	0.752524	9	34417916	A	G
	rs11258033	IFNgMtb	4.95525	2.24084e-06	0.948292	0.71994	10	5644372	G	A		rs10758695	IL22_S.aureus_PBMC_7days	0.49958	4.93985	1.90366e-06	0.999863	9	5639823	T	A
	rs11258044	IFNgMtb	5.3767	3.47585e-07	0.921204	0.774493	10	5644392	T	C		rs10765593	IL22_S.aureus_PBMC_7days	-0.439336	-4.61108	7.99267e-06	0.999863	11	92917144	A	G
	rs112707566	IL1Cox	4.90391	2.79436e-06	0.948292	0.687826	1	217546718	A	G		rs10774411	IL6_C.burnetiininemileSerum_PBMC_24h	-0.820857	-4.80607	3.44101e-06	0.150967	12	6299423	A	C
	rs112749212	IL1Cox	5.01582	1.72392e-06	0.948292	0.695156	1	217568165	C	T		rs10774412	IL6_C.burnetiininemileSerum_PBMC_24h	-0.796729	-4.58637	8.87837e-06	0.276929	12	6299448	A	G
	rs112826617	IFNgenteri	-4.87423	3.17264e-06	0.948292	-0.804885	5	55591495	C	T		rs10774413	IL6_C.burnetiininemileSerum_PBMC_24h	-0.822902	-4.78106	3.83898e-06	0.160975	12	6299813	A	G
	rs112971393	IL10Ecoli	-4.7927	4.48561e-06	0.948292	-0.569967	13	108653388	T	C		rs10774414	IL6_C.burnetiininemileSerum_PBMC_24h	-0.826234	-4.76072	4.1951e-06	0.166829	12	6300206	A	G
	rs112977611	IL10Mtb	4.91015	2.72057e-06	0.948292	0.605481	9	15238273	A	G		rs10776482	IL6_PolyIC_PBMC_24h	-0.81501	-8.93467	7.79864e-16	5.35085e-11	4	38774785	G	A
	rs112998430	IL10Ecoli	4.80744	4.21459e-06	0.948292	0.600871	18	46036406	G	T		rs10776482	IL1b_C.burnetiininemileSerum_PBMC_24h	-0.680283	-5.32728	3.22646e-07	0.0334787	4	38774785	G	A
	rs113041038	TNFEcoli	-4.8782	3.11922e-06	0.948292	-0.734844	9	16438120	A	G		rs10776482	TNFA_C.burnetiininemileSerum_PBMC_24h	-0.634479	-5.30111	3.64749e-07	0.0337609	4	38774785	G	A
	rs113076136	IL1Cox	4.91356	2.68101e-06	0.948292	0.620634	1	217547141	A	G		rs10776482	IL6_Borreliamix_PBMC_24h	-0.638061	-5.69483	5.53417e-08	0.00987396	4	38774785	G	A
	rs113164471	IL1Cox	-4.83119	3.81081e-06	0.948292	-0.634434	1	70525642	T	C		rs10776482	IL1b_PolyIC_PBMC_24h	-0.77031	-6.81821	1.65605e-10	4.92636e-06	4	38774785	G	A
	rs113256191	IL6enteri	-4.91075	2.71361e-06	0.948292	-0.690613	8	100490957	T	A		rs10776483	IL1b_C.burnetiininemileSerum_PBMC_24h	-0.680283	-5.32728	3.22646e-07	0.0334787	4	38775040	G	A
	rs113302712	IL6pneu	-5.18508	8.2015e-07	0.948292	-0.634576	22	46752946	G	T		rs10776483	IL6_Borreliamix_PBMC_24h	-0.638061	-5.69483	5.53417e-08	0.00987396	4	38775040	G	A
	rs113424808	IL6enteri	-4.93135	2.4838e-06	0.948292	-0.720493	8	99919479	A	T		rs10776483	IL6_PolyIC_PBMC_24h	-0.81501	-8.93467	7.79864e-16	5.35085e-11	4	38775040	G	A
	rs113434386	IL1Ecoli	-4.86238	3.33721e-06	0.948292	-0.606363	9	749694	G	A		rs10776483	IL1b_PolyIC_PBMC_24h	-0.77031	-6.81821	1.65605e-10	4.92636e-06	4	38775040	G	A
	rs113463105	TNFLPS	-4.85222	3.48475e-06	0.948292	-0.774517	4	25873630	A	G		rs10776483	TNFA_C.burnetiininemileSerum_PBMC_24h	-0.634479	-5.30111	3.64749e-07	0.0337609	4	38775040	G	A
	rs113477770	IL1Cox	4.90391	2.79436e-06	0.948292	0.687826	1	217547815	T	A		rs10780520	IL22_B.burgdorferi_PBMC_7days	-0.460711	-4.8284	3.11967e-06	0.27633	9	84185275	A	G
	rs113483249	TNFenteri	-4.8774	3.13002e-06	0.948292	-0.532487	6	152482432	C	T		rs10780521	IL22_B.burgdorferi_PBMC_7days	-0.468941	-5.01515	1.35767e-06	0.230379	9	84185365	T	C
	rs113583334	IL1aureus	4.78099	4.71297e-06	0.948292	0.773599	20	1979373	C	A		rs10780522	IL22_B.burgdorferi_PBMC_7days	-0.468015	-5.01831	1.33847e-06	0.230379	9	84191049	A	G
	rs113685765	IL6Mtb	-5.34825	3.95288e-07	0.921204	-0.711691	3	121290984	T	C		rs10791827	IL1b_C.conidiaHK_WB_48h	-0.4634	-4.71802	5.04951e-06	0.998156	11	65596546	C	A
	rs113718275	IL1Cox	5.01582	1.72392e-06	0.948292	0.695156	1	217561939	T	C		rs10811228	TNFA_C.albicansconidia_macroPG_24h	0.644573	5.71423	5.03201e-08	0.0599761	9	19669065	A	T
	rs113756435	IFNgenteri	-4.87406	3.17495e-06	0.948292	-0.804324	5	55592098	C	A		rs10811228	IL6_C.albicansconidia_macroPG_24h	0.633932	5.85313	2.53244e-08	0.0599761	9	19669065	A	T
	rs113786714	TNFaureus	-5.04181	1.53958e-06	0.948292	-0.782726	7	48758060	A	G		rs10815272	IL22_S.aureus_PBMC_7days	0.497	4.82879	3.11423e-06	0.999863	9	5689314	G	A
	rs113838282	IL6LPS	4.78589	4.61651e-06	0.948292	0.474795	6	9290012	G	A		rs10826677	IL1b_PolyIC_PBMC_24h	0.495351	4.57311	9.39177e-06	0.205677	10	29988977	T	G
	rs113923285	IL6Mtb	-6.00649	1.83433e-08	0.862785	-0.598786	10	101781773	A	G		rs10827914	IL22_S.aureus_PBMC_7days	-0.472125	-4.68351	5.86081e-06	0.999863	10	20268088	C	T
	rs114175153	IL6LPS	4.87454	3.1684e-06	0.948292	0.876021	21	23011602	C	T		rs10842808	IL1b_LPS1ng_PBMC_24h	-0.488076	-4.83634	3.01251e-06	0.999982	12	27021173	G	A
	rs114222273	IFNgLPS	-4.80167	4.31872e-06	0.948292	-0.964337	4	90424812	C	T		rs10842809	IL1b_LPS1ng_PBMC_24h	-0.480489	-4.77498	3.94218e-06	0.999982	12	27022872	A	G
	rs114385404	TNFPolyIC	4.97255	2.07952e-06	0.948292	0.781904	4	136624360	T	C		rs10847890	IFNy_PHA_WB_48h	0.585394	5.07703	1.02579e-06	0.603028	12	129985815	A	G
	rs114399094	IL10enteri	-4.93811	2.41255e-06	0.948292	-0.710125	11	36347241	G	C		rs10849416	IL6_C.burnetiininemileSerum_PBMC_24h	-0.856234	-4.85441	2.78188e-06	0.131302	12	6302626	T	C
	rs114536573	IL6Cox	-4.8303	3.82526e-06	0.948292	-0.922262	7	147972945	A	G		rs10856937	IL1b_C.albicansconidia_PBMC_24h	0.477595	4.7893	3.70317e-06	0.384513	4	99412762	T	C
	rs114702727	IL1Cox	5.01582	1.72392e-06	0.948292	0.695156	1	217553760	A	G		rs10862816	TNFA_C.albicansconidia_macroPG_24h	-0.485408	-5.06725	1.07244e-06	0.254824	12	84484461	T	C
	rs114733521	IL6Mtb	-4.83355	3.77276e-06	0.948292	-0.688882	2	118114559	A	C		rs10863305	IFNy_Borreliamix_PBMC_7days	0.435175	4.57857	9.17692e-06	0.729012	1	217368153	T	C
	rs11501602	IFNgaureus	4.88714	3.00228e-06	0.948292	0.669921	11	59047980	A	G		rs10863308	IFNy_Borreliamix_PBMC_7days	0.437044	4.61842	7.74664e-06	0.729012	1	217390147	A	C
	rs115584862	IFNgpneu	5.06384	1.39846e-06	0.948292	0.698131	8	59807922	A	T		rs10864204	IL1b_LPS100ng_PBMC_24h	-0.554976	-4.94631	1.84951e-06	0.692206	1	215985897	G	T
	rs11572133	IL6enteri	4.87786	3.12384e-06	0.948292	0.418957	10	96809376	A	T		rs10864206	IL1b_LPS100ng_PBMC_24h	-0.567074	-4.88481	2.43195e-06	0.692206	1	215999389	G	A
	rs11596392	IL10Ecoli	-4.86564	3.29108e-06	0.948292	-0.662124	10	72465140	C	G		rs10894607	TNFA_C.conidiaHK_WB_48h	0.492713	4.58682	8.86129e-06	0.998156	11	132672552	C	T
	rs11598878	IL10Cox	4.77559	4.82161e-06	0.948292	0.571116	10	13306517	A	T		rs10896061	IL1b_C.conidiaHK_WB_48h	-0.462992	-4.73084	4.77673e-06	0.998156	11	65594295	C	T
	rs116100403	IL1Cand	4.83542	3.74298e-06	0.948292	0.787267	11	22350668	C	T		rs10918272	IL6_S.typhimurium_macroPG_24h	-0.96464	-4.66657	6.30379e-06	0.794278	1	165713158	T	C
	rs11616921	IL1typhi	-5.66689	9.16092e-08	0.862785	-0.746022	13	90268959	C	T		rs10921635	IFNy_C.conidiaHK_WB_48h	0.565475	4.56049	9.90689e-06	0.998156	1	194661783	G	C
	rs116172306	IL1Cand	4.79688	4.40697e-06	0.948292	0.779938	11	22362469	T	G		rs10941113	TNFA_C.conidiaHK_WB_48h	0.429659	4.62796	7.43753e-06	0.998156	5	34026756	C	T
	rs11618250	IL1typhi	-5.06986	1.36211e-06	0.948292	-0.741677	13	90324356	G	A		rs10949665	IL6_C.albicansconidia_PBMC_24h	0.639999	4.96629	1.69134e-06	0.32997	7	157647573	C	G
	rs11619300	IL1typhi	-4.81356	4.10674e-06	0.948292	-0.734366	13	90287856	T	A		rs10955305	IL1b_C.burnetiininemileSerum_PBMC_24h	0.636456	4.75519	4.29729e-06	0.166829	8	104126383	T	C
	rs116270564	TNFaureus	-4.87711	3.1338e-06	0.948292	-0.889765	7	48764773	G	T		rs10955971	IL22_S.aureus_PBMC_7days	-0.774227	-4.6415	7.01916e-06	0.999863	8	121376346	A	G
	rs11631891	TNFPolyIC	5.00727	1.78919e-06	0.948292	0.541987	15	102316971	G	A		rs10964249	IL6_C.albicansconidia_macroPG_24h	0.529174	4.76609	4.09812e-06	0.578122	9	19676869	T	A
	rs11639852	IL1typhi	-4.81957	4.00345e-06	0.948292	-0.598083	16	88964052	A	G		rs10964249	TNFA_C.albicansconidia_macroPG_24h	0.533719	4.61689	7.79736e-06	0.705193	9	19676869	T	A
	rs116466746	IL1Cox	5.01582	1.72392e-06	0.948292	0.695156	1	217561822	C	T		rs10972093	IFNy_PHA_WB_48h	0.631174	4.65446	6.6401e-06	0.752524	9	34405618	G	C
	rs116469931	IL6Ecoli	-4.96929	2.10906e-06	0.948292	-0.856252	5	75080516	G	A		rs10975235	IL22_S.aureus_PBMC_7days	0.521212	5.29239	3.79944e-07	0.999863	9	5679251	G	T
	rs11649065	TNFCox	-5.03613	1.57815e-06	0.948292	-0.511722	16	10426128	G	A		rs10975236	IL22_S.aureus_PBMC_7days	0.585648	5.65	6.88884e-08	0.600437	9	5679298	G	A
	rs11667886	IL10Mtb	5.02074	1.68746e-06	0.948292	0.623917	19	22430941	T	G		rs10975242	IL22_S.aureus_PBMC_7days	0.513991	5.14564	7.4976e-07	0.999863	9	5692021	G	A
	rs11669792	IFNgpneu	5.00417	1.81338e-06	0.948292	0.548008	19	15887815	T	G		rs11014281	IL6_LPS_macroPG_24h	0.559873	4.81926	3.24749e-06	0.999892	10	25175671	G	A
	rs11676731	TNFEcoli	5.313	4.63307e-07	0.948292	0.697901	2	222532542	A	G		rs11015152	TNFA_C.conidiaHK_WB_48h	-0.646721	-5.09787	9.32921e-07	0.998156	10	26815981	G	A
	rs11682490	TNFEcoli	5.11029	1.14088e-06	0.948292	0.667003	2	222532318	C	T		rs11033549	IL6_S.typhimurium_macroPG_24h	-1.0205	-4.55932	9.95621e-06	0.794278	11	36341483	C	T
	rs11686582	IL1Ecoli	5.12508	1.06904e-06	0.948292	0.535493	2	66077576	A	T		rs11033549	TNFA_S.typhimurium_macroPG_24h	-0.801326	-5.12286	8.32267e-07	0.344242	11	36341483	C	T
	rs11706902	IL6Mtb	-5.49923	1.98895e-07	0.862785	-0.707115	3	121302385	G	A		rs11033553	IL6_S.typhimurium_macroPG_24h	-1.01144	-4.5608	9.89407e-06	0.794278	11	36349396	A	C
	rs11707840	IL6Mtb	-5.20229	7.5985e-07	0.948292	-0.693718	3	121302952	G	A		rs11033553	TNFA_S.typhimurium_macroPG_24h	-0.795693	-5.13567	7.84849e-07	0.344242	11	36349396	A	C
	rs11709159	IL6Mtb	-5.49291	2.04742e-07	0.862785	-0.711109	3	121297233	T	C		rs11033554	TNFA_S.typhimurium_macroPG_24h	-0.795693	-5.13567	7.84849e-07	0.344242	11	36349443	C	T
	rs11711973	IL6Mtb	-5.20993	7.34479e-07	0.948292	-0.694725	3	121306480	C	T		rs11033554	IL6_S.typhimurium_macroPG_24h	-1.01144	-4.5608	9.89407e-06	0.794278	11	36349443	C	T
	rs11712050	IL6Mtb	-4.79671	4.41021e-06	0.948292	-0.620444	3	121306729	G	T		rs11033560	IL6_S.typhimurium_macroPG_24h	-1.01593	-4.59416	8.58926e-06	0.794278	11	36357813	G	C
	rs11714662	IL6Mtb	-5.49923	1.98895e-07	0.862785	-0.707115	3	121302380	T	C		rs11033560	TNFA_S.typhimurium_macroPG_24h	-0.80035	-5.18286	6.31764e-07	0.344242	11	36357813	G	C
	rs11714812	IL6Mtb	-5.22093	6.99413e-07	0.948292	-0.687915	3	121302677	A	G		rs11033564	TNFA_S.typhimurium_macroPG_24h	-0.798258	-5.12262	8.33161e-07	0.344242	11	36367117	A	G
	rs11715640	IL6Mtb	-5.3597	3.75368e-07	0.921204	-0.67533	3	121313535	A	G		rs11033565	TNFA_S.typhimurium_macroPG_24h	-0.887726	-4.9464	1.84878e-06	0.619773	11	36371018	A	G
	rs11719547	IL6Mtb	-5.36213	3.71262e-07	0.921204	-0.674635	3	121314946	G	A		rs11033565	IL6_S.typhimurium_macroPG_24h	-1.24005	-4.8922	2.35351e-06	0.704902	11	36371018	A	G
	rs11719653	IL6Mtb	-5.34097	4.08492e-07	0.928249	-0.673938	3	121322294	T	C		rs11044401	TNFA_C.conidiaHK_WB_48h	0.490698	4.60504	8.20109e-06	0.998156	12	19189498	A	C
	rs117329403	IL6enteri	-4.82239	3.95575e-06	0.948292	-0.658551	8	100323351	A	C		rs11049965	IFNy_C.albicansconidia_PBMC_7days	-0.580854	-4.64757	6.83915e-06	0.54654	12	29122280	C	T
	rs11750809	IFNgEcoli	4.98009	2.01279e-06	0.948292	0.55265	5	117619966	T	C		rs11049969	IFNy_C.albicansconidia_PBMC_7days	-0.580806	-4.65254	6.69497e-06	0.54654	12	29129248	G	A
	rs11772365	IL1enteri	4.96434	2.15462e-06	0.948292	0.564861	7	141861251	G	T		rs11050003	IFNy_C.albicansconidia_PBMC_7days	-0.615152	-5.31883	3.35695e-07	0.499614	12	29199301	A	G
	rs11790944	IL6LPS	-5.51232	1.87295e-07	0.862785	-0.615028	9	7171303	G	C		rs11058059	IL6_LPS1ng_PBMC_24h	-0.404541	-4.64109	7.03143e-06	0.999982	12	125648639	T	C
	rs11794514	IL6LPS	-5.33793	4.14129e-07	0.932218	-0.603697	9	7165934	A	G		rs11064079	IL6_C.burnetiininemileSerum_PBMC_24h	-0.811777	-4.83268	3.06138e-06	0.140933	12	6295614	A	G
	rs117961274	IL6enteri	-4.7695	4.94689e-06	0.948292	-0.655821	8	100141106	T	G		rs11064080	IL6_C.burnetiininemileSerum_PBMC_24h	-0.811777	-4.83268	3.06138e-06	0.140933	12	6295644	G	A
	rs11836233	IL6pneu	-4.77741	4.78461e-06	0.948292	-0.767336	12	50359953	T	C		rs11064081	IL6_C.burnetiininemileSerum_PBMC_24h	-0.811383	-4.83009	3.09657e-06	0.142012	12	6295701	G	A
	rs11850904	TNFenteri	-4.80618	4.2371e-06	0.948292	-0.526034	14	52060283	C	T		rs11064082	IL6_C.burnetiininemileSerum_PBMC_24h	-0.810285	-4.82262	3.19986e-06	0.142783	12	6295905	T	C
	rs11855034	IL10Ecoli	-4.80687	4.22469e-06	0.948292	-0.59515	15	92289605	C	T		rs1106956	IL1b_C.burnetiininemileSerum_PBMC_24h	-0.661853	-4.89741	2.29971e-06	0.11422	4	38889811	G	A
	rs11863365	TNFPolyIC	5.06743	1.37665e-06	0.948292	0.727581	16	78538576	A	G		rs1106956	IL6_PolyIC_PBMC_24h	-0.892621	-9.57809	1.48141e-17	1.58613e-12	4	38889811	G	A
	rs11883641	IL6aureus	4.76985	4.93959e-06	0.948292	0.602155	2	85221110	G	A		rs1106956	TNFA_C.burnetiininemileSerum_PBMC_24h	-0.604409	-4.75806	4.24387e-06	0.166829	4	38889811	G	A
	rs11899908	IL10Cox	-4.97402	2.06634e-06	0.948292	-0.509597	2	117163602	C	T		rs1106956	IL6_Borreliamix_PBMC_24h	-0.653852	-5.55588	1.08717e-07	0.0131285	4	38889811	G	A
	rs11911696	IL6LPS	4.86218	3.33996e-06	0.948292	0.873327	21	23012859	A	G		rs1106956	IL1b_PolyIC_PBMC_24h	-0.838875	-7.18211	2.23671e-11	9.30263e-07	4	38889811	G	A
	rs11921205	IL6aureus	-5.04025	1.55005e-06	0.948292	-0.683379	3	58646209	G	A		rs11088495	TNFA_LPS100ng_PBMC_24h	-0.496768	-4.57425	9.34637e-06	0.821243	21	41159677	T	C
	rs11921882	IL10LPS	-4.90046	2.83591e-06	0.948292	-0.871836	3	130512235	C	T		rs11089006	IL6_S.typhimurium_macroPG_24h	-0.874541	-4.57355	9.37415e-06	0.794278	21	46906246	C	G
	rs11939390	TNFaureus	4.80166	4.31882e-06	0.948292	0.541125	4	118058236	C	T		rs11096955	IL6_PolyIC_PBMC_24h	-0.598264	-7.02444	5.35952e-11	1.81767e-06	4	38776107	G	T
	rs11944863	IL10Mtb	4.82066	3.98496e-06	0.948292	0.819496	4	147334756	C	T		rs11096955	TNFA_C.burnetiininemileSerum_PBMC_24h	-0.486547	-4.56488	9.72479e-06	0.283265	4	38776107	G	T
	rs11948460	IL6pneu	-4.88795	2.992e-06	0.948292	-0.610968	5	58485754	C	T		rs11096955	IL1b_C.burnetiininemileSerum_PBMC_24h	-0.540846	-4.77799	3.89074e-06	0.160975	4	38776107	G	T
	rs11985286	IL6enteri	-4.79125	4.51317e-06	0.948292	-0.660942	8	100392122	A	G		rs11096955	IL1b_PolyIC_PBMC_24h	-0.655003	-6.58766	5.72405e-10	1.58385e-05	4	38776107	G	T
	rs11988133	IL6enteri	-5.03916	1.55746e-06	0.948292	-0.697568	8	100495534	T	C		rs11096956	IL1b_C.burnetiininemileSerum_PBMC_24h	-0.680364	-5.32491	3.26261e-07	0.0335871	4	38776180	A	C
	rs11989163	IL6enteri	-4.79036	4.53023e-06	0.948292	-0.633039	8	100422547	C	T		rs11096956	IL6_Borreliamix_PBMC_24h	-0.638556	-5.69672	5.48319e-08	0.00987396	4	38776180	A	C
	rs11989337	IL6enteri	-4.79499	4.44234e-06	0.948292	-0.633633	8	100396184	T	C		rs11096956	TNFA_C.burnetiininemileSerum_PBMC_24h	-0.634374	-5.29699	3.71847e-07	0.0337609	4	38776180	A	C
	rs11990131	IL6enteri	-4.77928	4.74708e-06	0.948292	-0.673263	8	99980159	T	C		rs11096956	IL1b_PolyIC_PBMC_24h	-0.770268	-6.81338	1.70003e-10	5.0229e-06	4	38776180	A	C
	rs11994445	IL6enteri	-4.82	3.99604e-06	0.948292	-0.658398	8	100336225	A	G		rs11096956	IL6_PolyIC_PBMC_24h	-0.815159	-8.93046	8.00093e-16	5.40595e-11	4	38776180	A	C
	rs12004359	TNFpneu	-4.83248	3.78989e-06	0.948292	-0.827566	9	80105402	C	G		rs11096957	IL6_PolyIC_PBMC_24h	-0.598264	-7.02444	5.35952e-11	1.81767e-06	4	38776491	G	T
	rs12074485	IFNgaureus	-4.81011	4.16706e-06	0.948292	-0.66413	1	171067841	C	T		rs11096957	IL1b_PolyIC_PBMC_24h	-0.655003	-6.58766	5.72405e-10	1.58385e-05	4	38776491	G	T
	rs12117927	IL6Cand	-4.92405	2.56299e-06	0.948292	-0.631505	1	236629134	A	C		rs11096957	TNFA_C.burnetiininemileSerum_PBMC_24h	-0.486547	-4.56488	9.72479e-06	0.283265	4	38776491	G	T
	rs12121671	IL6Cand	-4.9289	2.5101e-06	0.948292	-0.814734	1	44575021	T	C		rs11096957	IL1b_C.burnetiininemileSerum_PBMC_24h	-0.540846	-4.77799	3.89074e-06	0.160975	4	38776491	G	T
	rs12157372	IL6pneu	-4.88259	3.06137e-06	0.948292	-0.630281	22	46737567	T	G		rs11116167	TNFA_C.albicansconidia_macroPG_24h	0.498702	5.12226	8.34555e-07	0.2244	12	84415720	A	G
	rs12158068	IL6pneu	-4.88259	3.06137e-06	0.948292	-0.630281	22	46737450	C	A		rs11118120	IL1b_C.burnetiininemileSerum_PBMC_24h	0.841187	5.02707	1.28654e-06	0.0728154	1	218705761	C	A
	rs12159490	IL6pneu	-4.88233	3.06475e-06	0.948292	-0.630261	22	46737102	G	C		rs11118120	IL6_Borreliamix_PBMC_24h	0.734538	4.94024	1.90038e-06	0.117474	1	218705761	C	A
	rs12159706	IL6pneu	-5.16721	8.87662e-07	0.948292	-0.640204	22	46748444	A	G		rs11123421	IL1b_PolyIC_PBMC_24h	-0.590387	-5.26146	4.38915e-07	0.0103675	2	111985349	A	G
	rs12185357	IL10enteri	4.91288	2.68887e-06	0.948292	0.660485	18	76042321	A	T		rs11130905	TNFA_S.typhimurium_macroPG_24h	0.520685	4.59428	8.58483e-06	0.794278	3	62942407	T	C
	rs1220970	IL1aureus	-4.79438	4.45389e-06	0.948292	-0.722819	6	91448420	T	G		rs11135261	IL6_LPS_macroPG_24h	0.511616	4.7213	4.97823e-06	0.999892	5	162961091	G	A
	rs1220974	IL1aureus	-4.79685	4.40767e-06	0.948292	-0.723325	6	91446193	T	C		rs11136048	TNFA_C.albicansconidia_macroPG_24h	-0.708995	-4.77965	3.86261e-06	0.578122	8	28344166	C	T
	rs1220975	IL1aureus	-4.79685	4.40767e-06	0.948292	-0.723325	6	91445721	T	C		rs11136049	TNFA_C.albicansconidia_macroPG_24h	-0.858667	-6.0065	1.1729e-08	0.0599761	8	28344236	T	C
	rs1220977	IL1aureus	-4.79685	4.40767e-06	0.948292	-0.723325	6	91445431	T	C		rs11139319	IL22_B.burgdorferi_PBMC_7days	-0.468969	-5.01396	1.36498e-06	0.230379	9	84184591	G	A
	rs12211430	IL10typhi	-4.81785	4.03268e-06	0.948292	-0.568573	6	108795749	A	G		rs11139320	IL22_B.burgdorferi_PBMC_7days	-0.468622	-5.01576	1.35396e-06	0.230379	9	84187273	A	G
	rs12211430	IL10enteri	-4.7867	4.60064e-06	0.948292	-0.611668	6	108795749	A	G		rs11139325	IL22_B.burgdorferi_PBMC_7days	-0.473039	-5.0755	1.03295e-06	0.204619	9	84194130	A	G
	rs1221870	IFNgEcoli	-4.83818	3.69926e-06	0.948292	-0.748514	18	50153693	A	C		rs111437368	IL1b_C.burnetiininemileSerum_PBMC_24h	-0.680283	-5.32728	3.22646e-07	0.0334787	4	38774337	A	G
	rs1221870	IFNgtyphi	-4.92357	2.56823e-06	0.948292	-0.802445	18	50153693	A	C		rs111437368	TNFA_C.burnetiininemileSerum_PBMC_24h	-0.634479	-5.30111	3.64749e-07	0.0337609	4	38774337	A	G
	rs12245837	IL10typhi	-4.84533	3.58843e-06	0.948292	-0.786548	10	99323355	A	G		rs111437368	IL6_Borreliamix_PBMC_24h	-0.638061	-5.69483	5.53417e-08	0.00987396	4	38774337	A	G
	rs12248358	IFNgCox	-5.00895	1.77617e-06	0.948292	-0.582745	10	6468843	T	C		rs111437368	IL6_PolyIC_PBMC_24h	-0.81501	-8.93467	7.79864e-16	5.35085e-11	4	38774337	A	G
	rs12264264	IL6aureus	5.16158	9.10056e-07	0.948292	0.583508	10	101070585	C	T		rs111437368	IL1b_PolyIC_PBMC_24h	-0.77031	-6.81821	1.65605e-10	4.92636e-06	4	38774337	A	G
	rs12268360	IL6aureus	4.81302	4.11613e-06	0.948292	0.543823	10	101013466	C	G		rs11150419	IL1b_LPS1ng_PBMC_24h	0.470663	4.77513	3.93962e-06	0.999982	16	81901343	T	C
	rs12271330	IFNgLPS	4.78332	4.66684e-06	0.948292	0.640606	11	104144217	C	T		rs111677487	IL6_PolyIC_PBMC_24h	-0.813239	-8.18006	7.23285e-14	3.82073e-09	4	38758913	C	T
	rs12271696	IFNgLPS	4.77538	4.82587e-06	0.948292	0.668945	11	104158065	T	G		rs111677487	IL1b_PolyIC_PBMC_24h	-0.716147	-5.78973	3.4689e-08	0.000897186	4	38758913	C	T
	rs12278368	IL10enteri	-5.21643	7.13578e-07	0.948292	-0.844056	11	36369392	G	A		rs1117544	TNFA_C.albicansconidia_PBMC_24h	0.590523	4.71766	5.0573e-06	0.469496	3	145157591	C	T
	rs12321741	IL10Cox	4.89485	2.9049e-06	0.948292	0.57681	12	52535002	G	C		rs111835882	IL6_C.burnetiininemileSerum_PBMC_24h	0.955855	4.5648	9.72807e-06	0.283265	5	167434260	G	A
	rs12327387	TNFpneu	-4.79722	4.4008e-06	0.948292	-0.731181	18	5722300	A	G		rs11186449	IL17_C.albicansconidia_PBMC_7days	-0.481783	-4.70184	5.41544e-06	0.54654	10	92899400	A	G
	rs12373451	IL1Cox	-4.91796	2.63092e-06	0.948292	-0.718431	18	74324189	A	G		rs11207678	IL6_Borreliamix_PBMC_24h	-0.718612	-5.11601	8.58729e-07	0.0546332	1	61350200	C	G
	rs12417424	IFNgCand	4.83795	3.70289e-06	0.948292	0.613725	11	73751481	T	G		rs11207678	IL1b_Borreliamix_PBMC_24h	-0.708517	-4.74435	4.50474e-06	0.248504	1	61350200	C	G
	rs12419146	IL10enteri	-5.04036	1.54932e-06	0.948292	-0.734211	11	36353471	A	C		rs112123834	IL6_C.burnetiininemileSerum_PBMC_24h	1.38771	5.40403	2.24661e-07	0.0316886	8	126007814	T	C
	rs12419171	IL10enteri	-5.04036	1.54932e-06	0.948292	-0.734211	11	36353503	C	G		rs112133277	IL1b_PolyIC_PBMC_24h	-0.792891	-6.88109	1.17623e-10	3.67459e-06	4	38765046	G	A
	rs12419308	IFNgCand	4.92496	2.55295e-06	0.948292	0.650584	11	73768553	T	C		rs112133277	TNFA_C.burnetiininemileSerum_PBMC_24h	-0.655759	-5.37146	2.62066e-07	0.0316886	4	38765046	G	A
	rs12421160	IL10enteri	-5.03059	1.61669e-06	0.948292	-0.732204	11	36351749	G	A		rs112133277	IL6_Borreliamix_PBMC_24h	-0.647387	-5.64581	7.03106e-08	0.00995568	4	38765046	G	A
	rs12421193	IL10enteri	-5.03059	1.61669e-06	0.948292	-0.732204	11	36352029	G	A		rs112133277	IL6_PolyIC_PBMC_24h	-0.844417	-9.1194	2.52041e-16	1.92702e-11	4	38765046	G	A
	rs12427091	IL1enteri	-4.79072	4.52321e-06	0.948292	-0.813947	12	108826260	A	G		rs112133277	IL1b_C.burnetiininemileSerum_PBMC_24h	-0.662719	-5.03867	1.22083e-06	0.0702379	4	38765046	G	A
	rs1245640	IFNgLPS	5.01377	1.73938e-06	0.948292	1.1736	12	62606429	C	A		rs11218799	IL1b_LPS100ng_PBMC_24h	-0.566176	-4.57714	9.23283e-06	0.821243	11	99074178	G	T
	rs1245654	IFNgLPS	5.01482	1.73148e-06	0.948292	1.17327	12	62600498	G	A		rs11218881	IL1b_LPS100ng_PBMC_24h	-0.649105	-4.61656	7.80815e-06	0.821243	11	99086508	C	T
	rs1245656	IFNgLPS	5.05758	1.43723e-06	0.948292	1.17741	12	62598109	C	A		rs112215309	IFNy_B.burgdorferi_PBMC_7days	0.431818	4.68078	5.93007e-06	0.27633	5	100217825	G	A
	rs1245658	IFNgLPS	5.05679	1.44218e-06	0.948292	1.17723	12	62597397	A	G		rs112229934	IL1b_Borreliamix_PBMC_24h	0.701711	4.68641	5.78812e-06	0.281842	4	133084028	C	T
	rs1245659	IFNgLPS	5.06444	1.3948e-06	0.948292	1.17967	12	62596229	T	C		rs11227309	IL1b_C.conidiaHK_WB_48h	-0.47159	-4.90098	2.26348e-06	0.998156	11	65584512	A	C
	rs1245663	IFNgLPS	4.92395	2.56406e-06	0.948292	1.16523	12	62588450	T	C		rs11227318	IL1b_C.conidiaHK_WB_48h	-0.463243	-4.72958	4.80288e-06	0.998156	11	65592935	C	A
	rs12462691	IL10Cox	-5.58793	1.32192e-07	0.862785	-1.23042	19	52513223	T	C		rs11241752	IFNy_B.burgdorferi_PBMC_7days	0.431482	4.67837	5.99195e-06	0.27633	5	100220234	T	C
	rs12464995	IL10Cox	-5.09302	1.23072e-06	0.948292	-0.519217	2	117160477	A	G		rs11241755	IFNy_B.burgdorferi_PBMC_7days	0.431482	4.67837	5.99195e-06	0.27633	5	100221465	A	G
	rs12470840	IFNgpneu	5.04873	1.49383e-06	0.948292	0.735823	2	167368253	C	A		rs112658757	IFNy_B.burgdorferi_PBMC_7days	0.438635	4.92538	2.03064e-06	0.268169	5	100165534	G	C
	rs12477402	IL10Cox	-5.09238	1.23421e-06	0.948292	-0.519179	2	117160378	C	A		rs112889978	IL1b_PolyIC_PBMC_24h	-0.845204	-7.24771	1.55058e-11	6.82576e-07	4	38864090	T	C
	rs12491882	IL6Mtb	-5.93599	2.57179e-08	0.862785	-0.778264	3	121329372	C	A		rs112889978	IL1b_C.burnetiininemileSerum_PBMC_24h	-0.732784	-5.50956	1.35845e-07	0.0265082	4	38864090	T	C
	rs1250312	TNFenteri	4.90434	2.7892e-06	0.948292	0.599044	10	31480324	T	C		rs112889978	TNFA_C.burnetiininemileSerum_PBMC_24h	-0.627449	-4.96252	1.72012e-06	0.0903174	4	38864090	T	C
	rs1250314	TNFtyphi	-4.90347	2.79959e-06	0.948292	-0.710571	10	31442108	A	G		rs112889978	IL6_PolyIC_PBMC_24h	-0.896617	-9.63593	1.03348e-17	1.26872e-12	4	38864090	T	C
	rs1250314	TNFenteri	-5.22832	6.76797e-07	0.948292	-0.694903	10	31442108	A	G		rs112889978	IL6_Borreliamix_PBMC_24h	-0.642426	-5.4373	1.91841e-07	0.0153404	4	38864090	T	C
	rs12516606	IL10Mtb	4.87347	3.18288e-06	0.948292	0.494091	5	157730483	A	G		rs1129080	IL22_S.aureus_PBMC_7days	-0.770464	-4.63426	7.24002e-06	0.999863	8	121385457	A	G
	rs1252983	IL6aureus	-4.85525	3.44014e-06	0.948292	-0.943864	14	59690561	A	G		rs112924608	IL6_Borreliamix_PBMC_24h	-0.647387	-5.64581	7.03106e-08	0.00995568	4	38765051	A	G
	rs1252984	IL6aureus	-4.86372	3.31816e-06	0.948292	-0.947257	14	59688794	G	A		rs112924608	IL1b_C.burnetiininemileSerum_PBMC_24h	-0.662719	-5.03867	1.22083e-06	0.0702379	4	38765051	A	G
	rs12546014	IL1Cand	-4.83529	3.74495e-06	0.948292	-0.515178	8	138558013	T	C		rs112924608	TNFA_C.burnetiininemileSerum_PBMC_24h	-0.655759	-5.37146	2.62066e-07	0.0316886	4	38765051	A	G
	rs12569323	TNFEcoli	-4.97293	2.07611e-06	0.948292	-0.926879	1	236643022	A	C		rs112924608	IL1b_PolyIC_PBMC_24h	-0.792891	-6.88109	1.17623e-10	3.67459e-06	4	38765051	A	G
	rs12641677	TNFLPS	-4.84314	3.62205e-06	0.948292	-0.755054	4	182290596	G	A		rs112924608	IL6_PolyIC_PBMC_24h	-0.844417	-9.1194	2.52041e-16	1.92702e-11	4	38765051	A	G
	rs12642041	IFNgLPS	-4.80009	4.34758e-06	0.948292	-0.964424	4	90423228	T	C		rs1129353	IL22_S.aureus_PBMC_7days	-0.770464	-4.63426	7.24002e-06	0.999863	8	121383900	G	A
	rs12642079	IFNgLPS	-4.80009	4.34758e-06	0.948292	-0.964424	4	90423282	A	G		rs113249410	IL1b_C.albicansconidia_PBMC_24h	-0.780623	-4.87317	2.56055e-06	0.32997	13	74150332	A	T
	rs12642669	IFNgLPS	-4.80009	4.34758e-06	0.948292	-0.964424	4	90423450	G	C		rs1133427	IL6_LPS100ng_PBMC_24h	-0.463556	-4.58225	9.03498e-06	0.821243	1	157483440	C	T
	rs12642707	IFNgLPS	-4.80009	4.34758e-06	0.948292	-0.964424	4	90423591	G	C		rs1135430	IL6_Borreliamix_PBMC_24h	-0.650744	-5.95187	1.54497e-08	0.00987396	4	38789361	C	T
	rs12642752	IFNgLPS	-4.80009	4.34758e-06	0.948292	-0.964424	4	90423748	T	C		rs1135430	IL1b_C.burnetiininemileSerum_PBMC_24h	-0.823938	-6.87559	1.21204e-10	0.000189939	4	38789361	C	T
	rs12648725	IFNgLPS	-4.80009	4.34758e-06	0.948292	-0.964424	4	90423420	G	A		rs1135430	IL6_C.burnetiininemileSerum_PBMC_24h	-0.882441	-4.6721	6.15561e-06	0.209037	4	38789361	C	T
	rs12679604	IL6pneu	4.77682	4.79656e-06	0.948292	0.570705	8	132323566	A	G		rs1135430	IL6_PolyIC_PBMC_24h	-0.871873	-10.1848	3.30387e-19	1.69393e-13	4	38789361	C	T
	rs12711851	IL10Cox	-5.25753	5.94099e-07	0.948292	-0.542979	2	117159781	C	T		rs1135430	TNFA_C.burnetiininemileSerum_PBMC_24h	-0.691322	-5.99227	1.26036e-08	0.00470804	4	38789361	C	T
	rs12714653	IL6Cand	-4.78358	4.66176e-06	0.948292	-0.706637	3	86285398	T	C		rs1135430	IL1b_PolyIC_PBMC_24h	-0.881981	-8.37108	2.32987e-14	1.31866e-09	4	38789361	C	T
	rs1271498	IL6aureus	-4.86586	3.288e-06	0.948292	-0.947756	14	59689019	A	G		rs113856664	IFNy_B.burgdorferi_PBMC_7days	0.426586	4.75307	4.33703e-06	0.27633	5	100271760	T	C
	rs12719099	IFNgtyphi	-4.82056	3.98665e-06	0.948292	-0.60083	5	108138792	G	A		rs1139224	IL22_C.albicansconidia_PBMC_7days	0.753388	4.8465	2.88061e-06	0.54654	7	21936044	T	A
	rs12765938	IFNgCand	-4.84904	3.53227e-06	0.948292	-0.498434	10	34644886	C	A		rs1143438	IL1b_LPS100ng_PBMC_24h	-0.574456	-4.65831	6.53122e-06	0.821243	19	46889161	A	G
	rs12773510	IL6enteri	4.8777	3.12599e-06	0.948292	0.418944	10	96810337	A	C		rs114559131	IL6_PolyIC_PBMC_24h	-0.649519	-6.75849	2.28839e-10	6.67084e-06	4	38755970	G	A
	rs1278931	IL1pneu	-5.27006	5.6173e-07	0.948292	-0.685532	14	32416369	C	T		rs114559131	IL1b_PolyIC_PBMC_24h	-0.607782	-5.25284	4.56893e-07	0.010734	4	38755970	G	A
	rs1278936	IL1pneu	-4.78991	4.53873e-06	0.948292	-0.635748	14	32418225	G	T		rs11466617	IL1b_C.burnetiininemileSerum_PBMC_24h	-0.673334	-5.09633	9.39461e-07	0.0605055	4	38780471	C	T
	rs1278941	IL1pneu	-4.90516	2.77934e-06	0.948292	-0.646118	14	32419235	A	G		rs11466617	IL6_PolyIC_PBMC_24h	-0.855292	-9.21281	1.41993e-16	1.28919e-11	4	38780471	C	T
	rs12829089	IL10Ecoli	4.992	1.91165e-06	0.948292	0.594495	12	68502505	G	T		rs11466617	TNFA_C.burnetiininemileSerum_PBMC_24h	-0.662251	-5.39557	2.33847e-07	0.0316886	4	38780471	C	T
	rs12900664	IFNgpneu	-4.96525	2.14613e-06	0.948292	-0.498774	15	26751068	A	G		rs11466617	IL6_Borreliamix_PBMC_24h	-0.65651	-5.69971	5.40354e-08	0.00987396	4	38780471	C	T
	rs12912378	TNFpneu	-5.03398	1.59303e-06	0.948292	-0.718395	15	33070491	T	A		rs11466617	IL1b_PolyIC_PBMC_24h	-0.798488	-6.88987	1.1212e-10	3.57965e-06	4	38780471	C	T
	rs1294561	TNFLPS	-5.13264	1.03401e-06	0.948292	-0.550345	14	91004133	G	A		rs11466640	IL6_PolyIC_PBMC_24h	-0.923956	-6.36992	1.80759e-09	4.83284e-05	4	38778903	A	G
	rs1294561	TNFenteri	-5.09144	1.23931e-06	0.948292	-0.516414	14	91004133	G	A		rs11466640	IL6_Borreliamix_PBMC_24h	-0.81937	-4.9123	2.15242e-06	0.129384	4	38778903	A	G
	rs12965787	IL10enteri	4.8777	3.12595e-06	0.948292	0.65664	18	76037886	C	T		rs11466640	IL1b_PolyIC_PBMC_24h	-0.815038	-4.65099	6.73954e-06	0.148339	4	38778903	A	G
	rs12995236	IL1Ecoli	5.11337	1.12552e-06	0.948292	0.535318	2	66077753	G	A		rs11466645	TNFA_C.burnetiininemileSerum_PBMC_24h	-0.658428	-5.38302	2.4814e-07	0.0316886	4	38778203	T	A
	rs13028464	IL1Cox	-4.79455	4.45076e-06	0.948292	-0.594073	2	178121005	T	C		rs11466645	IL1b_PolyIC_PBMC_24h	-0.794507	-6.87935	1.18743e-10	3.68337e-06	4	38778203	T	A
	rs13030	IL6Mtb	-4.83894	3.68738e-06	0.948292	-0.573592	17	61908556	T	C		rs11466645	IL6_Borreliamix_PBMC_24h	-0.651963	-5.67835	5.99876e-08	0.00988955	4	38778203	T	A
	rs13154515	IFNgPolyIC	-4.92396	2.56396e-06	0.948292	-0.655687	5	24262743	G	A		rs11466645	IL1b_C.burnetiininemileSerum_PBMC_24h	-0.667007	-5.06326	1.09202e-06	0.0664055	4	38778203	T	A
	rs13169149	IFNgPolyIC	-4.95939	2.20114e-06	0.948292	-0.657246	5	24261325	A	G		rs11466645	IL6_PolyIC_PBMC_24h	-0.848845	-9.16067	1.95638e-16	1.59364e-11	4	38778203	T	A
	rs13178734	IFNgPolyIC	-4.96295	2.16755e-06	0.948292	-0.65849	5	24262450	T	C		rs11466661	IL1b_PolyIC_PBMC_24h	-0.655003	-6.58766	5.72405e-10	1.58385e-05	4	38774482	T	G
	rs13182776	IL10Mtb	5.68531	8.40657e-08	0.862785	0.607955	5	157782900	C	A		rs11466661	IL1b_C.burnetiininemileSerum_PBMC_24h	-0.540846	-4.77799	3.89074e-06	0.160975	4	38774482	T	G
	rs13185763	TNFPolyIC	5.27941	5.38696e-07	0.948292	0.898786	5	177584037	G	A		rs11466661	TNFA_C.burnetiininemileSerum_PBMC_24h	-0.486547	-4.56488	9.72479e-06	0.283265	4	38774482	T	G
	rs1319833	IL6aureus	5.41487	2.92329e-07	0.890033	0.883694	13	100676903	C	G		rs11466661	IL6_PolyIC_PBMC_24h	-0.598264	-7.02444	5.35952e-11	1.81767e-06	4	38774482	T	G
	rs13224453	IL1PolyIC	-5.04887	1.49289e-06	0.948292	-0.807164	7	157463092	G	C		rs114968136	TNFA_PHA_WB_48h	0.467558	4.56494	9.7221e-06	0.752524	20	16239279	G	A
	rs1323636	IFNgtyphi	4.80177	4.31679e-06	0.948292	0.72372	6	163490190	T	C		rs1153786	IFNy_PHA_WB_48h	-0.80644	-4.97716	1.61085e-06	0.603028	10	50895388	A	T
	rs13251664	IL6Ecoli	-4.77953	4.74209e-06	0.948292	-0.448202	8	89245863	A	C		rs115478990	IFNy_B.burgdorferi_PBMC_7days	0.409928	4.61367	7.90509e-06	0.332857	5	100120550	A	G
	rs13251719	IFNgenteri	4.86504	3.29954e-06	0.948292	0.658494	8	119438089	T	C		rs115807384	IL1b_PolyIC_PBMC_24h	-0.843944	-7.26883	1.37756e-11	6.24363e-07	4	38851585	C	A
	rs13259709	IL6Ecoli	-4.77968	4.73904e-06	0.948292	-0.448221	8	89245674	A	T		rs115807384	IL1b_C.burnetiininemileSerum_PBMC_24h	-0.723079	-5.44719	1.83023e-07	0.0296286	4	38851585	C	A
	rs1327331	IL1typhi	-5.01103	1.76022e-06	0.948292	-0.743174	13	90309159	G	A		rs115807384	TNFA_C.burnetiininemileSerum_PBMC_24h	-0.616801	-4.88674	2.41121e-06	0.11848	4	38851585	C	A
	rs13274351	IL10Mtb	4.88414	3.04113e-06	0.948292	0.688123	8	937501	T	C		rs115807384	IL6_PolyIC_PBMC_24h	-0.891528	-9.60599	1.2453e-17	1.40061e-12	4	38851585	C	A
	rs13313110	IL6enteri	4.87517	3.15989e-06	0.948292	0.419304	10	96823943	A	G		rs115807384	IL6_Borreliamix_PBMC_24h	-0.644315	-5.48006	1.56457e-07	0.0137658	4	38851585	C	A
	rs13313124	IL6enteri	4.87517	3.15989e-06	0.948292	0.419304	10	96823726	C	T		rs11584	IFNy_B.burgdorferi_PBMC_7days	0.479528	5.73175	4.61711e-08	0.0580222	5	100145388	A	C
	rs13358156	IFNgEcoli	4.98018	2.01204e-06	0.948292	0.552654	5	117619965	T	A		rs1160014	TNFA_S.typhimurium_macroPG_24h	-0.795438	-5.13445	7.89229e-07	0.344242	11	36350578	G	A
	rs13360598	IFNgtyphi	-4.89196	2.94101e-06	0.948292	-0.606219	5	108135470	A	G		rs1160014	IL6_S.typhimurium_macroPG_24h	-1.01094	-4.55885	9.97587e-06	0.794278	11	36350578	G	A
	rs13361128	IFNgtyphi	-4.82307	3.94447e-06	0.948292	-0.598281	5	108136175	T	C		rs1160015	TNFA_S.typhimurium_macroPG_24h	-0.797968	-5.14619	7.47876e-07	0.344242	11	36350665	A	T
	rs13394018	IL1typhi	4.83817	3.69938e-06	0.948292	0.475234	2	73372605	T	C		rs1160015	IL6_S.typhimurium_macroPG_24h	-1.01303	-4.56326	9.79154e-06	0.794278	11	36350665	A	T
	rs13403748	IL1typhi	4.83759	3.70861e-06	0.948292	0.474387	2	73371475	C	T		rs11607008	IL6_S.typhimurium_macroPG_24h	-1.04653	-4.69442	5.5917e-06	0.794278	11	10539106	C	G
	rs1341159	IL6enteri	4.88026	3.09192e-06	0.948292	0.419256	10	96815619	C	G		rs11613420	IL6_C.albicansconidia_macroPG_24h	-0.592416	-4.66476	6.35288e-06	0.705193	12	130369717	G	A
	rs13412059	IL1Ecoli	5.24777	6.20572e-07	0.948292	0.559407	2	66077869	A	G		rs11614584	TNFA_C.albicansconidia_macroPG_24h	0.477693	4.89913	2.28225e-06	0.44205	12	84439629	T	G
	rs13420254	IL1typhi	4.83719	3.7149e-06	0.948292	0.46067	2	73400808	T	G		rs116435285	IL1b_PolyIC_PBMC_24h	-0.596235	-5.19769	5.8999e-07	0.0137866	4	38755703	C	T
	rs13420950	TNFEcoli	4.80268	4.30027e-06	0.948292	0.52354	2	222533936	G	A		rs116435285	IL6_PolyIC_PBMC_24h	-0.644575	-6.77998	2.03736e-10	5.95899e-06	4	38755703	C	T
	rs13436876	IL1pneu	5.10793	1.15279e-06	0.948292	0.757163	5	177556429	A	G		rs116446461	IFNy_B.burgdorferi_PBMC_7days	0.428143	4.69776	5.51159e-06	0.27633	5	100252685	C	T
	rs1348176	IL6enteri	-5.04806	1.49818e-06	0.948292	-0.44693	13	70636306	C	T		rs11646134	IL6_Borreliamix_PBMC_24h	-0.454488	-4.60977	8.03742e-06	0.357215	16	15813211	G	T
	rs1359171	TNFEcoli	4.93902	2.40316e-06	0.948292	0.651783	9	116785529	T	A		rs11647544	IL6_Borreliamix_PBMC_24h	-0.463711	-4.72522	4.89453e-06	0.260129	16	15796568	C	T
	rs1359172	TNFEcoli	4.94157	2.37688e-06	0.948292	0.651937	9	116785558	T	C		rs11649278	IL6_Borreliamix_PBMC_24h	-0.461748	-4.72637	4.87023e-06	0.260129	16	15774782	G	C
	rs1359509	IL1pneu	4.78607	4.61302e-06	0.948292	0.764164	10	99973800	A	C		rs11659413	IL1b_LPS100ng_PBMC_24h	-0.508263	-4.70207	5.4101e-06	0.821243	18	35007862	T	C
	rs1368513	IL6aureus	5.41726	2.89177e-07	0.890033	0.883907	13	100684432	G	A		rs11661173	IL1b_LPS100ng_PBMC_24h	-0.501369	-4.61653	7.80926e-06	0.821243	18	35002265	C	G
	rs1372286	IL6enteri	-5.07492	1.33227e-06	0.948292	-0.447221	13	70641557	C	T		rs116781354	IL6_PolyIC_PBMC_24h	-0.640473	-6.73445	2.6055e-10	7.5699e-06	4	38755372	T	G
	rs1372287	IL6enteri	-5.39161	3.24892e-07	0.921204	-0.468255	13	70641748	G	C		rs116781354	IL1b_PolyIC_PBMC_24h	-0.593215	-5.17374	6.58887e-07	0.0153144	4	38755372	T	G
	rs1377169	IFNgpneu	4.8806	3.08751e-06	0.948292	0.748667	18	59282156	G	A		rs116802980	IL6_C.burnetiininemileSerum_PBMC_24h	-0.915776	-4.8418	2.9409e-06	0.138308	1	161565705	G	A
	rs138283401	IL10enteri	-5.03059	1.61669e-06	0.948292	-0.732204	11	36352440	C	T		rs11697421	IL6_C.albicansconidia_PBMC_24h	0.688781	5.08628	9.83524e-07	0.32997	20	20318566	C	T
	rs138590	TNFPolyIC	-4.79606	4.42238e-06	0.948292	-0.666734	22	44963024	C	A		rs11701338	TNFA_LPS100ng_PBMC_24h	-0.586943	-4.82269	3.19885e-06	0.692206	21	41162008	T	C
	rs138636115	IFNgaureus	-4.77649	4.80325e-06	0.948292	-0.990299	19	51548145	T	C		rs11712863	IL6_Borreliamix_PBMC_24h	-0.479305	-4.80542	3.45077e-06	0.203224	3	119249659	C	T
	rs139541802	IFNgCand	4.95884	2.2064e-06	0.948292	0.672505	11	73785886	T	C		rs11721824	TNFA_C.burnetiininemileSerum_PBMC_24h	-0.656475	-5.3836	2.47468e-07	0.0316886	4	38767749	A	G
	rs1403284	IL1enteri	-4.81869	4.01841e-06	0.948292	-0.539614	2	73726662	A	G		rs11721824	IL6_Borreliamix_PBMC_24h	-0.648408	-5.66204	6.49609e-08	0.00988955	4	38767749	A	G
	rs141752075	IL10typhi	-4.84647	3.57105e-06	0.948292	-0.786129	10	99333286	T	C		rs11721824	IL1b_C.burnetiininemileSerum_PBMC_24h	-0.663263	-5.04826	1.1689e-06	0.0685304	4	38767749	A	G
	rs142897491	IL1Cox	5.01582	1.72392e-06	0.948292	0.695156	1	217552489	A	C		rs11721824	IL1b_PolyIC_PBMC_24h	-0.792636	-6.88557	1.1478e-10	3.63793e-06	4	38767749	A	G
	rs1430344	IL1typhi	4.83834	3.69678e-06	0.948292	0.474504	2	73373344	A	G		rs11721824	IL6_PolyIC_PBMC_24h	-0.845208	-9.14365	2.172e-16	1.72103e-11	4	38767749	A	G
	rs143042734	IL6enteri	4.8783	3.11797e-06	0.948292	0.419251	10	96820860	T	G		rs11722788	IL6_Borreliamix_PBMC_24h	-0.655756	-5.49067	1.48711e-07	0.0137658	4	38810738	G	C
	rs1430783	IFNgCand	-4.77594	4.81444e-06	0.948292	-0.566265	2	67875004	T	A		rs11722788	IL6_PolyIC_PBMC_24h	-0.914811	-9.75499	4.91642e-18	6.746e-13	4	38810738	G	C
	rs1430784	IFNgCand	-4.77448	4.84418e-06	0.948292	-0.566055	2	67874979	A	T		rs11722788	TNFA_C.burnetiininemileSerum_PBMC_24h	-0.636267	-4.97217	1.64731e-06	0.0889999	4	38810738	G	C
	rs143367879	IL1PolyIC	-4.83534	3.74426e-06	0.948292	-0.750738	11	56836223	T	C		rs11722788	IL1b_C.burnetiininemileSerum_PBMC_24h	-0.712503	-5.25444	4.53503e-07	0.0344994	4	38810738	G	C
	rs144037753	IL1typhi	4.82938	3.84019e-06	0.948292	0.558517	2	242657588	T	C		rs11722788	IL1b_PolyIC_PBMC_24h	-0.85762	-7.26989	1.36938e-11	6.24363e-07	4	38810738	G	C
	rs1447996	IFNgLPS	-4.8155	4.07307e-06	0.948292	-0.628789	4	133826719	C	T		rs11722813	IL6_Borreliamix_PBMC_24h	-0.655756	-5.49067	1.48711e-07	0.0137658	4	38810769	T	C
	rs144846868	IL1PolyIC	-4.97996	2.01397e-06	0.948292	-0.746156	11	56687415	A	C		rs11722813	IL1b_C.burnetiininemileSerum_PBMC_24h	-0.712503	-5.25444	4.53503e-07	0.0344994	4	38810769	T	C
	rs145285787	IL1typhi	4.80843	4.19686e-06	0.948292	0.625653	22	17892833	G	C		rs11722813	IL1b_PolyIC_PBMC_24h	-0.85762	-7.26989	1.36938e-11	6.24363e-07	4	38810769	T	C
	rs1464100	IL6Mtb	-5.59299	1.29134e-07	0.862785	-0.715167	3	121324902	T	C		rs11722813	TNFA_C.burnetiininemileSerum_PBMC_24h	-0.636267	-4.97217	1.64731e-06	0.0889999	4	38810769	T	C
	rs1464101	IL6Mtb	-5.59234	1.29519e-07	0.862785	-0.715169	3	121324976	T	G		rs11722813	IL6_PolyIC_PBMC_24h	-0.914811	-9.75499	4.91642e-18	6.746e-13	4	38810769	T	C
	rs1465099	TNFPolyIC	4.79191	4.50054e-06	0.948292	0.66539	16	78545348	G	A		rs11722836	IL6_PolyIC_PBMC_24h	-0.914906	-9.75612	4.88173e-18	6.746e-13	4	38811529	A	T
	rs146551113	IL6Mtb	-4.91716	2.63989e-06	0.948292	-0.629294	17	61803125	A	G		rs11722836	TNFA_C.burnetiininemileSerum_PBMC_24h	-0.63608	-4.97032	1.66099e-06	0.0889999	4	38811529	A	T
	rs1467244	IL10pneu	-4.81929	4.00821e-06	0.948292	-0.591084	2	115646430	A	G		rs11722836	IL1b_C.burnetiininemileSerum_PBMC_24h	-0.712174	-5.25142	4.59903e-07	0.0344994	4	38811529	A	T
	rs146769016	IL6Cand	-4.8431	3.62272e-06	0.948292	-0.52654	5	33849815	C	T		rs11722836	IL1b_PolyIC_PBMC_24h	-0.857707	-7.27059	1.36406e-11	6.24363e-07	4	38811529	A	T
	rs1468334	IL10Ecoli	5.01288	1.74609e-06	0.948292	0.520293	14	72996363	G	C		rs11722836	IL6_Borreliamix_PBMC_24h	-0.65617	-5.49458	1.45956e-07	0.0137658	4	38811529	A	T
	rs147344412	IFNgPolyIC	-5.37609	3.48552e-07	0.921204	-0.870104	5	123255822	T	C		rs11722889	IL6_PolyIC_PBMC_24h	-0.914797	-9.75524	4.90852e-18	6.746e-13	4	38810975	T	C
	rs147436232	IL1typhi	-5.01103	1.76022e-06	0.948292	-0.743174	13	90311085	T	C		rs11722889	IL6_Borreliamix_PBMC_24h	-0.65594	-5.4927	1.47274e-07	0.0137658	4	38810975	T	C
	rs148529036	IL6enteri	-4.77158	4.90365e-06	0.948292	-0.656131	8	100175623	T	C		rs11722889	TNFA_C.burnetiininemileSerum_PBMC_24h	-0.636132	-4.97114	1.65492e-06	0.0889999	4	38810975	T	C
	rs1488965	IFNgLPS	4.79547	4.4334e-06	0.948292	0.667503	11	104190933	T	A		rs11722889	IL1b_C.burnetiininemileSerum_PBMC_24h	-0.712219	-5.25219	4.58271e-07	0.0344994	4	38810975	T	C
	rs149535246	IL1Cox	4.99741	1.86736e-06	0.948292	0.693337	1	217553649	T	C		rs11722889	IL1b_PolyIC_PBMC_24h	-0.857492	-7.26876	1.37806e-11	6.24363e-07	4	38810975	T	C
	rs149579866	IL6enteri	-4.7695	4.94689e-06	0.948292	-0.655821	8	100141107	A	C		rs11723816	IL6_PolyIC_PBMC_24h	-0.66554	-6.93185	8.91273e-11	2.86657e-06	4	38757166	T	C
	rs150819855	IL1Cox	5.01582	1.72392e-06	0.948292	0.695156	1	217553204	C	G		rs11723816	IL1b_PolyIC_PBMC_24h	-0.618138	-5.32867	3.20545e-07	0.00782604	4	38757166	T	C
	rs1528348	IL1aureus	-4.84292	3.62541e-06	0.948292	-0.735645	7	121098789	G	A		rs11724317	IL6_PolyIC_PBMC_24h	-0.582371	-5.32236	3.30178e-07	0.00803871	4	38753461	G	A
	rs1528348	TNFaureus	-5.09727	1.20799e-06	0.948292	-0.792532	7	121098789	G	A		rs11724689	IL6_PolyIC_PBMC_24h	-0.667804	-6.97415	7.06775e-11	2.29862e-06	4	38757400	G	C
	rs153354	IL6Mtb	-4.85852	3.39251e-06	0.948292	-0.578857	16	63041318	C	G		rs11724689	IL1b_PolyIC_PBMC_24h	-0.619506	-5.35072	2.88988e-07	0.00709534	4	38757400	G	C
	rs153355	IL6Mtb	-4.85859	3.39144e-06	0.948292	-0.578873	16	63040988	T	A		rs11725309	IL6_PolyIC_PBMC_24h	-0.908625	-9.97883	1.20892e-18	3.44324e-13	4	38783848	C	T
	rs153356	IL6Mtb	-4.95077	2.28458e-06	0.948292	-0.578383	16	63040801	T	C		rs11725309	IL6_Borreliamix_PBMC_24h	-0.636025	-5.42945	1.99131e-07	0.0156364	4	38783848	C	T
	rs153357	IL6Mtb	-4.85876	3.38898e-06	0.948292	-0.578897	16	63040589	A	T		rs11725309	IL1b_PolyIC_PBMC_24h	-0.872652	-7.65326	1.55518e-12	8.02077e-08	4	38783848	C	T
	rs153358	IL6Mtb	-4.85876	3.38898e-06	0.948292	-0.578897	16	63040432	A	C		rs11725309	TNFA_C.burnetiininemileSerum_PBMC_24h	-0.661862	-5.33388	3.12807e-07	0.0334787	4	38783848	C	T
	rs1578436	IL6enteri	4.88759	2.99661e-06	0.948292	0.419668	10	96792340	A	T		rs11725309	IL1b_C.burnetiininemileSerum_PBMC_24h	-0.703944	-5.30982	3.50169e-07	0.0337609	4	38783848	C	T
	rs1584228	IL10enteri	-5.03113	1.61289e-06	0.948292	-0.732323	11	36351643	A	G		rs11725779	IL1b_PolyIC_PBMC_24h	-0.858097	-7.27349	1.34206e-11	6.24363e-07	4	38811668	A	G
	rs160071	IFNgenteri	-4.95568	2.23672e-06	0.948292	-0.817286	5	55592274	G	C		rs11725779	TNFA_C.burnetiininemileSerum_PBMC_24h	-0.636005	-4.96878	1.67254e-06	0.0892399	4	38811668	A	G
	rs160073	IFNgenteri	-4.9578	2.21636e-06	0.948292	-0.817705	5	55592581	T	G		rs11725779	IL6_Borreliamix_PBMC_24h	-0.65638	-5.49567	1.45193e-07	0.0137658	4	38811668	A	G
	rs1608213	IFNgaureus	4.78148	4.7032e-06	0.948292	0.664984	11	59096026	A	G		rs11725779	IL1b_C.burnetiininemileSerum_PBMC_24h	-0.712262	-5.25125	4.60274e-07	0.0344994	4	38811668	A	G
	rs1617407	IFNgpneu	-4.96512	2.14739e-06	0.948292	-0.520941	18	21175186	G	A		rs11725779	IL6_PolyIC_PBMC_24h	-0.915255	-9.75966	4.77493e-18	6.746e-13	4	38811668	A	G
	rs1625291	IL1Mtb	4.81541	4.07462e-06	0.948292	0.632648	14	46323057	T	C		rs11725783	IL1b_PolyIC_PBMC_24h	-0.773059	-6.52062	8.17413e-10	2.21262e-05	4	38906951	T	C
	rs1653967	IFNgpneu	4.79514	4.43965e-06	0.948292	0.590623	3	71339279	G	A		rs11725783	IL1b_C.burnetiininemileSerum_PBMC_24h	-0.627306	-4.64159	7.01647e-06	0.229335	4	38906951	T	C
	rs16874991	IFNgaureus	4.77275	4.87964e-06	0.948292	0.547861	5	77296281	A	G		rs11725783	IL6_PolyIC_PBMC_24h	-0.814858	-8.44225	1.52386e-14	9.35359e-10	4	38906951	T	C
	rs16880099	IL6Ecoli	-4.79292	4.48145e-06	0.948292	-0.442597	8	89246009	C	A		rs11725783	IL6_Borreliamix_PBMC_24h	-0.63381	-5.39623	2.33121e-07	0.0179814	4	38906951	T	C
	rs16893431	IL1pneu	-4.7982	4.38261e-06	0.948292	-0.698758	5	24493512	C	A		rs11725783	TNFA_C.burnetiininemileSerum_PBMC_24h	-0.602548	-4.77637	3.91838e-06	0.161607	4	38906951	T	C
	rs16900316	TNFenteri	-4.9347	2.44829e-06	0.948292	-0.501712	8	126076830	C	A		rs117260873	IFNy_C.albicansconidia_PBMC_7days	-0.614226	-4.72812	4.83329e-06	0.54654	12	29291225	C	G
	rs16904884	TNFaureus	-4.83864	3.69205e-06	0.948292	-0.679253	8	134313149	A	G		rs11727978	IL1b_C.burnetiininemileSerum_PBMC_24h	-0.712219	-5.25219	4.58271e-07	0.0344994	4	38811051	A	T
	rs16911753	TNFEcoli	4.93983	2.39481e-06	0.948292	0.651883	9	116787547	C	T		rs11727978	IL1b_PolyIC_PBMC_24h	-0.857492	-7.26876	1.37806e-11	6.24363e-07	4	38811051	A	T
	rs16924197	IFNgpneu	4.97767	2.03398e-06	0.948292	0.689783	8	59801448	T	C		rs11727978	TNFA_C.burnetiininemileSerum_PBMC_24h	-0.636132	-4.97114	1.65492e-06	0.0889999	4	38811051	A	T
	rs16928697	IL10enteri	-5.08989	1.24776e-06	0.948292	-0.800584	11	36362374	G	A		rs11727978	IL6_PolyIC_PBMC_24h	-0.914797	-9.75524	4.90852e-18	6.746e-13	4	38811051	A	T
	rs16947051	IL6Mtb	-4.91984	2.60968e-06	0.948292	-0.629847	17	61790917	C	G		rs11727978	IL6_Borreliamix_PBMC_24h	-0.65594	-5.4927	1.47274e-07	0.0137658	4	38811051	A	T
	rs16949325	IL10Ecoli	4.97095	2.09394e-06	0.948292	0.6185	18	46010584	G	C		rs11728049	IL6_PolyIC_PBMC_24h	-0.664637	-6.93778	8.6283e-11	2.78537e-06	4	38757168	G	A
	rs16949328	IL10Ecoli	4.97095	2.09394e-06	0.948292	0.6185	18	46010900	T	C		rs11728049	IL1b_PolyIC_PBMC_24h	-0.617763	-5.33751	3.07516e-07	0.00752904	4	38757168	G	A
	rs16949334	IL10Ecoli	4.87257	3.19523e-06	0.948292	0.605312	18	46011259	A	C		rs11729638	IL6_PolyIC_PBMC_24h	-0.554376	-4.76676	4.086e-06	0.0920257	4	38744882	A	G
	rs16949342	IL10Ecoli	4.87963	3.10024e-06	0.948292	0.613461	18	46012823	G	C		rs11730390	IL1b_PolyIC_PBMC_24h	-0.839583	-7.21032	1.91105e-11	8.08586e-07	4	38881414	C	T
	rs16953572	TNFpneu	-5.18775	8.10491e-07	0.948292	-0.742488	18	8463591	A	G		rs11730390	TNFA_C.burnetiininemileSerum_PBMC_24h	-0.589781	-4.63895	7.0961e-06	0.23136	4	38881414	C	T
	rs16960170	IL6Mtb	-5.06782	1.37429e-06	0.948292	-0.704152	16	58505375	C	T		rs11730390	IL1b_C.burnetiininemileSerum_PBMC_24h	-0.705286	-5.28417	3.94811e-07	0.0344994	4	38881414	C	T
	rs16960805	TNFEcoli	5.49443	2.03318e-07	0.862785	0.92274	16	75372464	T	C		rs11730390	IL6_PolyIC_PBMC_24h	-0.889785	-9.56257	1.63158e-17	1.71337e-12	4	38881414	C	T
	rs17040266	IL6Ecoli	-4.77404	4.85311e-06	0.948292	-0.57604	2	70789532	C	A		rs11730390	IL6_Borreliamix_PBMC_24h	-0.643368	-5.46438	1.68622e-07	0.0139974	4	38881414	C	T
	rs17054402	TNFenteri	-4.82868	3.8516e-06	0.948292	-0.523551	6	152482523	C	T		rs11731815	IL6_PolyIC_PBMC_24h	-0.65042	-5.59292	9.08999e-08	0.00231664	4	38746461	A	G
	rs17055366	IL6enteri	5.09212	1.2356e-06	0.948292	0.463029	4	170925465	G	T		rs11734337	IL1b_C.burnetiininemileSerum_PBMC_24h	-0.540846	-4.77799	3.89074e-06	0.160975	4	38773067	G	A
	rs17055381	IL6enteri	5.09286	1.23161e-06	0.948292	0.463067	4	170928674	T	C		rs11734337	TNFA_C.burnetiininemileSerum_PBMC_24h	-0.486547	-4.56488	9.72479e-06	0.283265	4	38773067	G	A
	rs17080110	IL6Cand	4.82048	3.98792e-06	0.948292	0.622531	13	25113176	A	G		rs11734337	IL1b_PolyIC_PBMC_24h	-0.655003	-6.58766	5.72405e-10	1.58385e-05	4	38773067	G	A
	rs17094497	IL10pneu	5.07804	1.31424e-06	0.948292	0.819165	11	100045424	G	T		rs11734337	IL6_PolyIC_PBMC_24h	-0.598264	-7.02444	5.35952e-11	1.81767e-06	4	38773067	G	A
	rs17094525	IL10pneu	4.9862	1.96031e-06	0.948292	0.835937	11	100049261	C	T		rs11734342	IL6_Borreliamix_PBMC_24h	-0.638061	-5.69483	5.53417e-08	0.00987396	4	38773109	G	A
	rs17096772	IL6aureus	5.24368	6.31994e-07	0.948292	0.679819	10	119526144	G	C		rs11734342	TNFA_C.burnetiininemileSerum_PBMC_24h	-0.634479	-5.30111	3.64749e-07	0.0337609	4	38773109	G	A
	rs17126337	IL10Cox	4.89203	2.94013e-06	0.948292	0.576521	12	52534850	T	C		rs11734342	IL6_PolyIC_PBMC_24h	-0.81501	-8.93467	7.79864e-16	5.35085e-11	4	38773109	G	A
	rs17131146	IL1Cox	-4.81278	4.12021e-06	0.948292	-0.655375	1	70506104	G	A		rs11734342	IL1b_PolyIC_PBMC_24h	-0.77031	-6.81821	1.65605e-10	4.92636e-06	4	38773109	G	A
	rs17131168	IL1Cox	-4.83119	3.81081e-06	0.948292	-0.634434	1	70527195	C	T		rs11734342	IL1b_C.burnetiininemileSerum_PBMC_24h	-0.680283	-5.32728	3.22646e-07	0.0334787	4	38773109	G	A
	rs17131171	IL1Cox	-4.90732	2.75374e-06	0.948292	-0.619804	1	70530114	A	C		rs11735251	IL1b_PolyIC_PBMC_24h	-0.77917	-6.67024	3.68053e-10	1.05874e-05	4	38773057	A	T
	rs17549082	IL1typhi	-5.61068	1.18968e-07	0.862785	-0.737581	13	90268739	T	C		rs11735251	IL1b_C.burnetiininemileSerum_PBMC_24h	-0.668734	-5.05115	1.1537e-06	0.0685304	4	38773057	A	T
	rs17549116	IL1typhi	-4.86396	3.31469e-06	0.948292	-0.744041	13	90271338	T	A		rs11735251	IL6_Borreliamix_PBMC_24h	-0.647848	-5.60439	8.59878e-08	0.0117153	4	38773057	A	T
	rs17631019	IL1typhi	-4.80721	4.21869e-06	0.948292	-0.734007	13	90279404	C	T		rs11735251	IL6_PolyIC_PBMC_24h	-0.83363	-8.85508	1.26574e-15	8.48636e-11	4	38773057	A	T
	rs17821405	IL1typhi	-4.92491	2.55347e-06	0.948292	-0.611395	12	13526328	T	G		rs11735251	TNFA_C.burnetiininemileSerum_PBMC_24h	-0.644651	-5.22287	5.25085e-07	0.0375138	4	38773057	A	T
	rs1790640	IL1aureus	4.77722	4.78852e-06	0.948292	0.56911	18	34054773	A	G		rs11736207	IL1b_C.burnetiininemileSerum_PBMC_24h	-0.650593	-4.97935	1.59508e-06	0.0883655	4	38766285	A	G
	rs1793579	IFNgaureus	5.41818	2.87958e-07	0.890033	0.664531	11	131164915	A	C		rs11736207	IL6_Borreliamix_PBMC_24h	-0.646321	-5.69008	5.66423e-08	0.00987396	4	38766285	A	G
	rs1793758	IFNgaureus	5.0671	1.37863e-06	0.948292	0.585934	11	131149051	G	A		rs11736207	TNFA_C.burnetiininemileSerum_PBMC_24h	-0.652861	-5.39525	2.34205e-07	0.0316886	4	38766285	A	G
	rs1793759	IFNgaureus	5.01433	1.73514e-06	0.948292	0.579305	11	131148484	C	T		rs11736207	IL1b_PolyIC_PBMC_24h	-0.766061	-6.65426	4.0098e-10	1.14589e-05	4	38766285	A	G
	rs1793760	IFNgaureus	5.06881	1.36839e-06	0.948292	0.581345	11	131148167	G	A		rs11736207	IL6_PolyIC_PBMC_24h	-0.831844	-9.02672	4.44606e-16	3.3407e-11	4	38766285	A	G
	rs1793805	IFNgaureus	5.00347	1.81895e-06	0.948292	0.592029	11	131157422	T	C		rs11737431	IL6_Borreliamix_PBMC_24h	-0.51149	-4.78886	3.71024e-06	0.214164	4	189133981	A	C
	rs1793807	IFNgaureus	5.14413	9.82942e-07	0.948292	0.612926	11	131159880	T	C		rs11738152	IFNy_B.burgdorferi_PBMC_7days	0.43331	4.69464	5.58642e-06	0.27633	5	100183199	G	C
	rs1820507	IFNgpneu	-5.00582	1.80049e-06	0.948292	-0.510581	15	26750487	G	C		rs11741202	IFNy_B.burgdorferi_PBMC_7days	0.432816	4.76976	4.0329e-06	0.27633	5	100267793	T	C
	rs182707809	IL1PolyIC	-4.99527	1.88473e-06	0.948292	-0.772819	11	56714484	T	C		rs11741369	IFNy_B.burgdorferi_PBMC_7days	0.430588	4.74504	4.49112e-06	0.27633	5	100158599	G	A
	rs1840718	IL10Mtb	-5.12091	1.08884e-06	0.948292	-0.538278	19	22427586	T	C		rs11742480	IFNy_B.burgdorferi_PBMC_7days	0.433425	4.69493	5.57942e-06	0.27633	5	100191561	T	G
	rs1851515	IFNgaureus	5.13151	1.03917e-06	0.948292	0.646674	11	59087882	C	T		rs11742504	IFNy_B.burgdorferi_PBMC_7days	0.433425	4.69493	5.57942e-06	0.27633	5	100191594	T	G
	rs185229415	IL1Ecoli	-4.83711	3.71611e-06	0.948292	-0.677465	18	32104726	A	T		rs11744392	IFNy_B.burgdorferi_PBMC_7days	0.425358	4.67466	6.0883e-06	0.279295	5	100158706	C	G
	rs1852347	IL6pneu	-4.82634	3.89004e-06	0.948292	-0.558696	1	75537770	A	G		rs11745528	IFNy_B.burgdorferi_PBMC_7days	0.432816	4.76976	4.0329e-06	0.27633	5	100268936	G	A
	rs1855673	TNFCand	4.85011	3.51628e-06	0.948292	0.731795	10	25833758	T	G		rs11748031	IFNy_B.burgdorferi_PBMC_7days	0.428143	4.69776	5.51159e-06	0.27633	5	100255664	T	C
	rs1857444	IL1typhi	4.90656	2.76273e-06	0.948292	0.461354	10	56896987	A	G		rs11748258	IFNy_B.burgdorferi_PBMC_7days	0.432816	4.76976	4.0329e-06	0.27633	5	100268021	A	G
	rs1857445	IL1typhi	4.90667	2.76144e-06	0.948292	0.461329	10	56896993	G	A		rs11748306	IFNy_B.burgdorferi_PBMC_7days	0.430236	4.74339	4.52348e-06	0.27633	5	100146766	C	A
	rs1869966	IL6Cand	5.46201	2.35828e-07	0.890033	0.661936	4	155979144	G	A		rs11748772	IFNy_B.burgdorferi_PBMC_7days	0.434631	4.71481	5.12015e-06	0.27633	5	100263907	A	G
	rs1877736	IL1Cand	-4.83267	3.78686e-06	0.948292	-0.514854	8	138553590	C	T		rs11756536	IL6_PHA_WB_48h	-0.646079	-4.56594	9.68112e-06	0.752524	6	170497819	T	C
	rs1891070	IL6enteri	4.87786	3.12384e-06	0.948292	0.418957	10	96808610	C	T		rs11770622	IL22_C.albicansconidia_PBMC_7days	0.826263	4.99908	1.4597e-06	0.54654	7	46197266	T	C
	rs1892507	IL6aureus	4.77568	4.81976e-06	0.948292	0.559598	10	101082348	G	A		rs11770631	TNFA_LPS100ng_PBMC_24h	0.78734	4.58842	8.80127e-06	0.821243	7	155657480	C	T
	rs189302941	IL1PolyIC	4.91847	2.62515e-06	0.948292	0.941475	6	32597537	A	G		rs11778876	IL22_B.burgdorferi_PBMC_7days	0.44533	4.63296	7.28041e-06	0.324891	8	105989790	G	A
	rs1903066	TNFCand	-4.91074	2.71373e-06	0.948292	-0.567299	4	56096910	A	G		rs11781786	IL22_S.aureus_PBMC_7days	-0.769899	-4.62903	7.40363e-06	0.999863	8	121447555	T	C
	rs190655628	IL1PolyIC	-4.82011	3.99428e-06	0.948292	-0.7453	11	56833061	C	A		rs11784380	IL22_B.burgdorferi_PBMC_7days	0.445172	4.64652	6.86976e-06	0.310245	8	105993065	A	G
	rs1920088	IFNgLPS	4.94097	2.38309e-06	0.948292	1.16661	12	62578050	A	G		rs11785067	IFNy_PHA_WB_48h	-0.516455	-4.75706	4.26236e-06	0.737079	8	10421967	C	T
	rs1920089	IFNgLPS	4.96768	2.12377e-06	0.948292	1.17148	12	62582890	G	A		rs11786138	IL6_C.albicansconidia_macroPG_24h	-0.609209	-4.87237	2.56958e-06	0.463508	8	49341418	A	C
	rs1920090	IFNgLPS	4.96745	2.12583e-06	0.948292	1.17136	12	62583253	T	C		rs11814320	IL1b_C.burnetiininemileSerum_PBMC_24h	-0.629824	-4.57816	9.19281e-06	0.282795	10	33739690	C	G
	rs1920094	IFNgLPS	4.92434	2.55979e-06	0.948292	1.16528	12	62588947	T	C		rs11818448	IL1b_C.burnetiininemileSerum_PBMC_24h	-0.632373	-4.58593	8.89501e-06	0.276929	10	33758527	C	G
	rs192099671	IL10Mtb	-5.41477	2.92465e-07	0.890033	-0.550475	10	107982294	A	C		rs11829968	IL6_C.burnetiininemileSerum_PBMC_24h	-0.795012	-4.68352	5.86046e-06	0.206524	12	6291425	C	G
	rs1943996	IL10enteri	4.92837	2.51577e-06	0.948292	0.662005	18	76043913	T	A		rs11832133	TNFA_S.typhimurium_macroPG_24h	0.697319	4.89537	2.32067e-06	0.704902	12	48185167	G	C
	rs1952654	IL10Mtb	5.78987	5.14641e-08	0.862785	0.614732	5	157783496	C	G		rs11832287	IL6_C.burnetiininemileSerum_PBMC_24h	-0.791473	-4.69662	5.53878e-06	0.202152	12	6291307	A	G
	rs1952655	IL10Mtb	5.78987	5.14641e-08	0.862785	0.614732	5	157783484	G	A		rs11861339	IL17_C.albicansconidia_PBMC_7days	-0.716957	-4.67731	6.01935e-06	0.54654	16	78094390	T	C
	rs1952664	IL10Mtb	-4.83062	3.82005e-06	0.948292	-0.489854	5	157729057	T	A		rs11864652	IL17_C.albicansconidia_PBMC_7days	-0.716957	-4.67731	6.01935e-06	0.54654	16	78094008	T	A
	rs1952665	IL10Mtb	-4.8292	3.84307e-06	0.948292	-0.489989	5	157728995	A	G		rs11869930	TNFA_C.albicansconidia_macroPG_24h	-0.638373	-4.70816	5.2696e-06	0.682303	17	80893271	T	C
	rs198191	IFNgaureus	4.76922	4.95269e-06	0.948292	0.552187	16	24138252	G	A		rs11883251	TNFA_LPS_macroPG_24h	0.758583	4.6046	8.21626e-06	0.999892	19	52094863	C	T
	rs1993624	IL1Cox	4.99449	1.89116e-06	0.948292	0.581879	5	63965076	T	A		rs11888271	IL1b_PHA_WB_48h	0.4569	4.61013	8.02522e-06	0.752524	2	216951891	A	G
	rs2033985	IL6enteri	-4.8004	4.34191e-06	0.948292	-0.426246	13	70637030	C	T		rs11898924	IL1b_PHA_WB_48h	0.4569	4.61013	8.02522e-06	0.752524	2	216951721	C	T
	rs2040660	IL10typhi	5.27805	5.41986e-07	0.948292	0.711669	5	136662978	G	A		rs11916026	IL1b_C.conidiaHK_WB_48h	-0.476947	-4.58724	8.84541e-06	0.998156	3	65988652	T	A
	rs2043096	IL1typhi	4.83833	3.69686e-06	0.948292	0.474488	2	73375723	C	T		rs11916026	TNFA_C.conidiaHK_WB_48h	-0.477868	-4.68398	5.84905e-06	0.998156	3	65988652	T	A
	rs2043099	IL1typhi	4.83763	3.70785e-06	0.948292	0.474432	2	73374156	A	G		rs11936050	IL6_PolyIC_PBMC_24h	-0.871873	-10.1848	3.30387e-19	1.69393e-13	4	38789524	T	C
	rs2043100	IL1typhi	4.83759	3.70861e-06	0.948292	0.474387	2	73374096	C	T		rs11936050	IL1b_C.burnetiininemileSerum_PBMC_24h	-0.823938	-6.87559	1.21204e-10	0.000189939	4	38789524	T	C
	rs2043101	IL1typhi	4.83759	3.70861e-06	0.948292	0.474387	2	73374050	G	A		rs11936050	TNFA_C.burnetiininemileSerum_PBMC_24h	-0.691322	-5.99227	1.26036e-08	0.00470804	4	38789524	T	C
	rs2044194	IL6Cand	-4.83016	3.82749e-06	0.948292	-0.55194	17	965314	T	A		rs11936050	IL6_Borreliamix_PBMC_24h	-0.650744	-5.95187	1.54497e-08	0.00987396	4	38789524	T	C
	rs2064922	TNFenteri	-4.78352	4.66293e-06	0.948292	-0.528507	14	52063141	T	C		rs11936050	IL1b_PolyIC_PBMC_24h	-0.881981	-8.37108	2.32987e-14	1.31866e-09	4	38789524	T	C
	rs2083271	IL1PolyIC	4.79257	4.48807e-06	0.948292	0.494972	10	80795870	T	A		rs11936050	IL6_C.burnetiininemileSerum_PBMC_24h	-0.882441	-4.6721	6.15561e-06	0.209037	4	38789524	T	C
	rs2094364	IL1typhi	-5.06877	1.36863e-06	0.948292	-0.741558	13	90334036	T	A		rs11946381	IL1b_C.albicansconidia_PBMC_24h	0.479882	4.67903	5.97501e-06	0.477396	4	99415447	G	C
	rs2114481	IFNgpneu	-5.30238	4.8595e-07	0.948292	-0.513414	15	26752808	C	T		rs11946397	IL1b_C.albicansconidia_PBMC_24h	0.478115	4.74554	4.48143e-06	0.434005	4	99415304	T	G
	rs2135083	TNFPolyIC	4.98061	2.00829e-06	0.948292	0.544838	16	57621868	A	G		rs11953190	IFNy_Borreliamix_PBMC_7days	0.67894	4.55962	9.94326e-06	0.729012	5	89746292	T	C
	rs2139482	IL6Ecoli	-4.859	3.38559e-06	0.948292	-0.468064	8	89207625	A	G		rs11959966	TNFA_C.conidiaHK_WB_48h	0.466178	5.0098	1.39086e-06	0.998156	5	34053811	C	T
	rs2147352	IL6LPS	4.78584	4.61741e-06	0.948292	0.672341	13	43489882	T	C		rs11961968	IFNy_PHA_WB_48h	0.834519	4.80816	3.4096e-06	0.698253	6	107198296	A	T
	rs2153545	IL10typhi	-4.86658	3.27796e-06	0.948292	-0.790523	10	99316759	T	A		rs11968442	IFNy_PHA_WB_48h	0.836182	4.82011	3.23537e-06	0.698253	6	107196789	A	G
	rs2172651	IL10LPS	-4.97862	2.02571e-06	0.948292	-0.525564	5	2867012	A	G		rs11968453	IFNy_PHA_WB_48h	0.836033	4.81743	3.27367e-06	0.698253	6	107197020	A	C
	rs2176771	IL6Ecoli	-4.78793	4.57691e-06	0.948292	-0.45889	8	89207265	A	C		rs11969259	IFNy_PHA_WB_48h	0.834519	4.80816	3.4096e-06	0.698253	6	107198479	A	G
	rs2180396	IL6Cand	5.05495	1.4538e-06	0.948292	0.533501	14	23568018	A	G		rs12043696	IL6_S.typhimurium_macroPG_24h	-0.964544	-4.66751	6.27849e-06	0.794278	1	165726466	A	C
	rs2184381	IL6aureus	5.41724	2.89192e-07	0.890033	0.883655	13	100679576	C	A		rs12054683	IL1b_LPS100ng_PBMC_24h	0.473759	4.64289	6.97763e-06	0.821243	5	174090267	G	T
	rs2209465	IL10Ecoli	-4.87675	3.1387e-06	0.948292	-0.570514	13	108652784	G	A		rs12055049	IL1b_LPS100ng_PBMC_24h	0.475117	4.64765	6.83677e-06	0.821243	5	174090235	A	C
	rs2209466	IL10Ecoli	-4.79255	4.48854e-06	0.948292	-0.56994	13	108652848	G	A		rs12061030	IL6_S.typhimurium_macroPG_24h	-1.34245	-5.27738	4.07529e-07	0.344242	1	5808096	C	T
	rs2229085	IFNgtyphi	-4.81138	4.14484e-06	0.948292	-0.585042	5	108133967	G	A		rs12064223	IL1b_LPS100ng_PBMC_24h	0.557928	4.90094	2.26388e-06	0.692206	1	9334996	T	C
	rs2232282	TNFCand	4.93038	2.49415e-06	0.948292	0.513825	20	42836410	A	G		rs12093524	IL1b_LPS100ng_PBMC_24h	0.555627	4.89361	2.33878e-06	0.692206	1	9334714	A	G
	rs2235807	TNFCand	5.04927	1.49032e-06	0.948292	0.524647	20	42838128	T	C		rs12116539	IFNy_C.conidiaHK_WB_48h	0.565304	4.55946	9.95019e-06	0.998156	1	194665433	G	T
	rs2247435	IL6Mtb	-4.81876	4.01711e-06	0.948292	-0.585468	17	61892862	A	G		rs12116719	IL6_LPS_macroPG_24h	0.500605	4.79886	3.55136e-06	0.999892	1	4279186	A	G
	rs2271955	IL10Mtb	4.81929	4.00821e-06	0.948292	0.782603	4	25621107	C	T		rs12118096	IFNy_C.conidiaHK_WB_48h	0.565475	4.56049	9.90689e-06	0.998156	1	194662188	G	A
	rs2272521	TNFtyphi	-5.01355	1.74102e-06	0.948292	-0.868953	12	63061206	C	G		rs12126692	IL1b_PHA_WB_48h	-0.452693	-4.56784	9.60356e-06	0.752524	1	96889258	C	G
	rs2300176	IL6Mtb	-5.45999	2.38007e-07	0.890033	-0.723031	1	71487812	G	A		rs12130067	IFNy_C.conidiaHK_WB_48h	0.565132	4.55842	9.99404e-06	0.998156	1	194668672	G	C
	rs2304959	IL6Cand	-4.93249	2.4716e-06	0.948292	-0.546306	17	960221	C	G		rs12141631	IFNy_C.conidiaHK_WB_48h	0.565974	4.56353	9.78022e-06	0.998156	1	194650365	C	T
	rs2337519	IL6Ecoli	-4.77973	4.73817e-06	0.948292	-0.44821	8	89247864	C	T		rs1214607	IL6_PHA_WB_48h	-0.487513	-4.88386	2.44213e-06	0.642503	1	167450710	A	G
	rs2366590	IL6Cand	-4.98575	1.96414e-06	0.948292	-0.639698	11	114754834	T	A		rs1214608	IL6_PHA_WB_48h	-0.508099	-5.24635	4.70874e-07	0.373106	1	167450260	T	A
	rs2371584	IL6Cand	4.85225	3.4844e-06	0.948292	0.517483	3	41500309	C	T		rs1214611	IL6_PHA_WB_48h	-0.486753	-5.03254	1.25514e-06	0.603028	1	167449104	A	G
	rs2391568	IL10Ecoli	-4.87738	3.13023e-06	0.948292	-0.570468	13	108652529	G	A		rs12153670	IFNy_B.burgdorferi_PBMC_7days	0.433086	4.69382	5.60612e-06	0.27633	5	100172364	G	A
	rs2391569	IL10Ecoli	-4.79344	4.47161e-06	0.948292	-0.569738	13	108652562	C	T		rs12192955	TNFA_S.typhimurium_macroPG_24h	-0.761008	-4.60792	8.10104e-06	0.794278	6	37516521	G	A
	rs2391571	IL10Ecoli	-4.79362	4.46821e-06	0.948292	-0.569753	13	108652614	C	G		rs12206482	IFNy_C.albicansconidia_PBMC_7days	0.589858	5.33313	3.13899e-07	0.499614	6	104196407	G	T
	rs2420871	IL1enteri	4.91529	2.66116e-06	0.948292	0.623466	19	14422538	T	C		rs12228460	IFNy_C.albicansconidia_PBMC_7days	-0.580804	-4.64826	6.81875e-06	0.54654	12	29124217	A	G
	rs2421388	IL1typhi	4.8369	3.71943e-06	0.948292	0.47431	2	73378670	G	T		rs12233670	IL1b_PolyIC_PBMC_24h	-0.881981	-8.37108	2.32987e-14	1.31866e-09	4	38787216	T	C
	rs2456470	IL6aureus	4.81707	4.04609e-06	0.948292	0.695748	15	62777956	G	C		rs12233670	TNFA_C.burnetiininemileSerum_PBMC_24h	-0.691322	-5.99227	1.26036e-08	0.00470804	4	38787216	T	C
	rs2463137	IL1LPS	4.90353	2.79882e-06	0.948292	0.781495	10	122205353	T	C		rs12233670	IL6_C.burnetiininemileSerum_PBMC_24h	-0.882441	-4.6721	6.15561e-06	0.209037	4	38787216	T	C
	rs2486401	TNFLPS	4.80507	4.25702e-06	0.948292	0.536951	6	149317364	C	T		rs12233670	IL6_Borreliamix_PBMC_24h	-0.650744	-5.95187	1.54497e-08	0.00987396	4	38787216	T	C
	rs2488344	IL6aureus	-5.26388	5.77461e-07	0.948292	-0.613448	10	100944931	C	T		rs12233670	IL1b_C.burnetiininemileSerum_PBMC_24h	-0.823938	-6.87559	1.21204e-10	0.000189939	4	38787216	T	C
	rs2500544	TNFLPS	4.97011	2.10155e-06	0.948292	0.552256	6	149332978	C	T		rs12233670	IL6_PolyIC_PBMC_24h	-0.871873	-10.1848	3.30387e-19	1.69393e-13	4	38787216	T	C
	rs2511786	IFNgaureus	5.14402	9.83443e-07	0.948292	0.613188	11	131159565	A	C		rs12262875	IL6_LPS_macroPG_24h	0.561044	4.8267	3.14299e-06	0.999892	10	25175716	G	A
	rs2536517	IFNgEcoli	-5.3711	3.56511e-07	0.921204	-0.563226	7	31312802	C	G		rs12262926	IL6_LPS_macroPG_24h	0.559201	4.81419	3.3206e-06	0.999892	10	25175623	C	T
	rs2536523	IFNgEcoli	-4.93908	2.4025e-06	0.948292	-0.531245	7	31303179	A	G		rs12275930	IL6_S.typhimurium_macroPG_24h	-1.0486	-4.69853	5.49336e-06	0.794278	11	10552702	C	T
	rs2584613	IL6Mtb	-5.01057	1.76372e-06	0.948292	-0.623917	17	61931533	G	C		rs12290357	IL6_S.typhimurium_macroPG_24h	-1.04653	-4.69442	5.5917e-06	0.794278	11	10538170	A	G
	rs2584614	IL6Mtb	-5.01196	1.75307e-06	0.948292	-0.62419	17	61929445	T	C		rs12294022	IL6_S.typhimurium_macroPG_24h	-1.0486	-4.69853	5.49336e-06	0.794278	11	10552733	G	C
	rs2584620	IL6Mtb	-5.04175	1.53995e-06	0.948292	-0.624562	17	61913192	A	G		rs12301365	IFNy_PHA_WB_48h	0.586085	5.06973	1.0604e-06	0.603028	12	129989873	T	C
	rs2584621	IL6Mtb	-4.82026	3.99171e-06	0.948292	-0.585313	17	61912436	A	G		rs12309718	IFNy_PHA_WB_48h	0.614012	4.9582	1.75369e-06	0.603028	12	129989944	C	T
	rs2584623	IL6Mtb	-4.82396	3.9296e-06	0.948292	-0.584671	17	61906679	A	G		rs12310847	IL6_C.burnetiininemileSerum_PBMC_24h	-0.810306	-4.82135	3.21784e-06	0.142858	12	6295957	G	C
	rs2584630	IL6Mtb	-5.04081	1.54628e-06	0.948292	-0.624704	17	61887561	A	T		rs12310862	IL6_C.burnetiininemileSerum_PBMC_24h	-0.810859	-4.82502	3.16631e-06	0.142747	12	6296003	G	A
	rs2584632	IL6Mtb	-4.80797	4.20511e-06	0.948292	-0.584732	17	61880641	A	G		rs12318897	IL1b_LPS1ng_PBMC_24h	-0.482897	-4.69323	5.62037e-06	0.999982	12	27023783	A	G
	rs2584633	IL6Mtb	-4.80774	4.20923e-06	0.948292	-0.584714	17	61879501	C	T		rs12330953	IL1b_C.albicansconidia_PBMC_24h	0.4767	4.83257	3.06291e-06	0.336511	4	99412261	T	C
	rs258774	IL6PolyIC	4.90951	2.72804e-06	0.948292	0.93611	5	142564672	G	A		rs12332145	IFNy_B.burgdorferi_PBMC_7days	0.430331	4.74385	4.51449e-06	0.27633	5	100155308	G	T
	rs2591788	TNFMtb	4.8083	4.19924e-06	0.948292	0.85885	5	62071933	A	G		rs12332642	IFNy_B.burgdorferi_PBMC_7days	0.430331	4.74385	4.51449e-06	0.27633	5	100155279	A	C
	rs2597632	IL6Mtb	-4.81953	4.00398e-06	0.948292	-0.585408	17	61894739	T	A		rs12349619	TNFA_LPS100ng_PBMC_24h	0.859348	4.64909	6.79456e-06	0.821243	9	44797638	T	C
	rs2599661	TNFPolyIC	4.78084	4.71594e-06	0.948292	0.529862	8	40511481	A	G		rs12363040	IL6_S.typhimurium_macroPG_24h	-1.0106	-4.55872	9.9813e-06	0.794278	11	36353671	T	C
	rs2602889	IFNgtyphi	4.88248	3.06268e-06	0.948292	0.608308	4	99881159	G	A		rs12363040	TNFA_S.typhimurium_macroPG_24h	-0.795254	-5.13494	7.87462e-07	0.344242	11	36353671	T	C
	rs2617717	IL10LPS	-4.86907	3.24328e-06	0.948292	-0.910495	19	53967743	G	C		rs12364237	TNFA_S.typhimurium_macroPG_24h	-0.811143	-5.17026	6.69549e-07	0.344242	11	36362034	T	C
	rs2665799	IL6Mtb	-4.81465	4.0877e-06	0.948292	-0.585112	17	61919723	G	A		rs12364550	IL6_S.typhimurium_macroPG_24h	-1.00127	-4.73372	4.71746e-06	0.794278	11	36362125	G	C
	rs2665835	IL6Mtb	-4.82773	3.8672e-06	0.948292	-0.585126	17	61903258	T	C		rs12364550	TNFA_S.typhimurium_macroPG_24h	-0.798955	-5.42639	2.02047e-07	0.344242	11	36362125	G	C
	rs2665840	IL6Mtb	-4.80945	4.17874e-06	0.948292	-0.593016	17	61873307	G	A		rs12369173	IL6_LPS1ng_PBMC_24h	-0.411269	-4.79115	3.67331e-06	0.999982	12	125651697	C	T
	rs2665842	IL6Mtb	-4.80817	4.20146e-06	0.948292	-0.584778	17	61878535	A	G		rs12422392	TNFA_C.albicansconidia_macroPG_24h	0.498142	5.11579	8.59617e-07	0.2244	12	84412032	C	T
	rs2665852	IL6Mtb	-4.82358	3.93595e-06	0.948292	-0.614586	17	61958964	C	T		rs12451293	TNFA_C.albicansconidia_macroPG_24h	0.572366	4.58644	8.87572e-06	0.705193	17	80665283	C	T
	rs2665857	IL6Mtb	-4.7863	4.60842e-06	0.948292	-0.583545	17	61927683	C	T		rs12452791	TNFA_C.albicansconidia_macroPG_24h	0.572366	4.58644	8.87572e-06	0.705193	17	80665265	T	C
	rs2690879	IFNgEcoli	-5.36608	3.64693e-07	0.921204	-0.562746	7	31314441	T	C		rs12459222	IL1b_LPS100ng_PBMC_24h	-0.607309	-4.77636	3.91846e-06	0.711533	19	46859301	C	G
	rs2690880	IFNgEcoli	-5.37098	3.56701e-07	0.921204	-0.563216	7	31312819	G	C		rs12467472	IL22_Borreliamix_PBMC_7days	-0.465778	-4.56083	9.89274e-06	0.729012	2	6154465	T	C
	rs2690882	IFNgEcoli	-5.25156	6.10158e-07	0.948292	-0.528878	7	31311116	G	A		rs12476026	IL22_Borreliamix_PBMC_7days	-0.536471	-5.01035	1.38743e-06	0.729012	2	6146283	T	A
	rs271138	IL6enteri	5.19887	7.71491e-07	0.948292	0.482911	6	133280603	C	A		rs12478538	IFNy_C.albicansconidia_PBMC_7days	-0.584025	-4.68228	5.89196e-06	0.54654	2	240397288	A	G
	rs271139	IL6enteri	5.48125	2.15966e-07	0.862785	0.507312	6	133280721	T	C		rs12493021	TNFA_C.albicansconidia_macroPG_24h	0.47798	4.69732	5.5222e-06	0.682303	3	154830288	A	G
	rs271139	IL6typhi	4.84508	3.59224e-06	0.948292	0.47129	6	133280721	T	C		rs12508595	IL6_PolyIC_PBMC_24h	-0.543012	-4.70039	5.44931e-06	0.120856	4	38734685	G	C
	rs271147	IL6enteri	5.1766	8.51536e-07	0.948292	0.505465	6	133282177	G	A		rs12508673	IL6_PolyIC_PBMC_24h	-0.559864	-4.88632	2.41566e-06	0.0551181	4	38750063	A	T
	rs271155	IL6enteri	5.28345	5.29036e-07	0.948292	0.486919	6	133273268	C	T		rs12510962	IL6_PolyIC_PBMC_24h	-0.527403	-4.78909	3.70648e-06	0.0836942	4	38724886	A	G
	rs271156	IL6enteri	5.14271	9.89119e-07	0.948292	0.477002	6	133275728	A	C		rs12512972	IL6_LPS_macroPG_24h	-0.430232	-4.60355	8.25325e-06	0.999892	4	138878098	G	A
	rs271157	IL6enteri	5.14162	9.93889e-07	0.948292	0.476795	6	133276350	A	G		rs12521680	IL6_C.burnetiininemileSerum_PBMC_24h	0.982817	4.58108	9.07979e-06	0.280045	5	167412813	A	C
	rs271159	IL6enteri	5.20173	7.61742e-07	0.948292	0.482825	6	133276788	A	G		rs1253921	TNFA_C.albicansconidia_PBMC_24h	0.605263	4.66265	6.41077e-06	0.479336	1	20922286	G	T
	rs271160	IL6enteri	5.14304	9.87683e-07	0.948292	0.47703	6	133276952	A	G		rs12544151	IL1b_PHA_WB_48h	0.48366	4.96748	1.68233e-06	0.603028	8	137105889	C	T
	rs271162	IL6enteri	5.20271	7.5844e-07	0.948292	0.483153	6	133277302	T	C		rs12544792	IL1b_C.burnetiininemileSerum_PBMC_24h	0.614345	4.73069	4.77979e-06	0.181661	8	104125489	A	G
	rs271163	IL6enteri	5.14801	9.66279e-07	0.948292	0.477555	6	133277443	A	C		rs12545308	IL22_S.aureus_PBMC_7days	-0.770464	-4.63426	7.24002e-06	0.999863	8	121385167	T	C
	rs271165	IL6enteri	5.14838	9.64706e-07	0.948292	0.477628	6	133278879	G	C		rs12548244	IL1b_PHA_WB_48h	0.483515	4.96587	1.69451e-06	0.603028	8	137112133	G	A
	rs2727292	IL6Mtb	-4.90496	2.78183e-06	0.948292	-0.594682	17	61893747	G	A		rs12550534	IL1b_PHA_WB_48h	0.483531	4.96627	1.69148e-06	0.603028	8	137112283	A	G
	rs2727313	IL6Mtb	-4.81383	4.10194e-06	0.948292	-0.608778	17	61961914	G	A		rs12550961	IL6_PHA_WB_48h	0.668986	4.74769	4.43969e-06	0.737079	9	37548368	T	C
	rs2727318	IL6Mtb	-4.8136	4.106e-06	0.948292	-0.608761	17	61960384	T	C		rs12554368	TNFA_C.albicansconidia_macroPG_24h	0.551823	4.713	5.1605e-06	0.682303	9	19673804	A	C
	rs2727329	IL6Mtb	-4.78589	4.61656e-06	0.948292	-0.583508	17	61924566	T	C		rs12554368	IL6_C.albicansconidia_macroPG_24h	0.565997	5.05947	1.11097e-06	0.254824	9	19673804	A	C
	rs2727331	IL6Mtb	-4.78575	4.61931e-06	0.948292	-0.583499	17	61926990	T	G		rs12569831	IL1b_C.burnetiininemileSerum_PBMC_24h	-0.652896	-4.56657	9.6554e-06	0.283265	10	33767547	A	G
	rs2727332	IL6Mtb	-4.80774	4.20923e-06	0.948292	-0.584714	17	61878584	A	T		rs12571018	IL1b_C.burnetiininemileSerum_PBMC_24h	-0.65297	-4.56388	9.76576e-06	0.28373	10	33771281	T	C
	rs2727341	IL6Mtb	4.80965	4.17522e-06	0.948292	0.579155	17	61974575	T	C		rs12572220	IL1b_C.burnetiininemileSerum_PBMC_24h	-0.62631	-4.56704	9.63629e-06	0.283265	10	33750150	T	C
	rs2796764	IL6aureus	5.10966	1.14401e-06	0.948292	0.57618	10	100960710	T	C		rs12579444	IL1b_C.albicansconidia_PBMC_24h	-0.608403	-4.71413	5.13519e-06	0.469496	12	118496536	C	T
	rs2797912	TNFenteri	-5.32305	4.42834e-07	0.948292	-0.644741	10	31443230	C	T		rs12590148	TNFA_S.typhimurium_macroPG_24h	-0.644846	-4.66629	6.31144e-06	0.794278	14	27211091	G	C
	rs2800060	IFNgLPS	-4.97333	2.07253e-06	0.948292	-0.718032	1	61406732	C	T		rs12603178	TNFA_C.albicansconidia_macroPG_24h	0.572668	4.59023	8.73413e-06	0.705193	17	80665577	T	C
	rs2805367	IL6aureus	-5.26388	5.77461e-07	0.948292	-0.613448	10	100937094	A	G		rs12603198	TNFA_C.albicansconidia_macroPG_24h	0.572388	4.58897	8.78064e-06	0.705193	17	80665616	T	C
	rs28372531	IL6pneu	-5.16003	9.16289e-07	0.948292	-0.636548	22	46759934	G	A		rs12609390	IL1b_LPS100ng_PBMC_24h	-0.58104	-4.70878	5.25546e-06	0.821243	19	46891260	T	C
	rs28393721	IL6pneu	-4.80516	4.25546e-06	0.948292	-0.612495	22	46733144	C	T		rs12613771	IFNy_B.burgdorferi_PBMC_7days	0.449658	4.57648	9.25852e-06	0.380651	2	44490660	C	A
	rs28396658	IFNgtyphi	-4.89196	2.94101e-06	0.948292	-0.606219	5	108134494	T	A		rs12619435	IL6_C.albicansconidia_PBMC_24h	-0.613453	-4.56637	9.66376e-06	0.553277	2	197158091	A	G
	rs28415902	IFNgtyphi	-4.89196	2.94101e-06	0.948292	-0.606219	5	108134508	C	G		rs12627540	TNFA_LPS100ng_PBMC_24h	-0.586903	-4.82514	3.16469e-06	0.692206	21	41214958	A	C
	rs28460265	IFNgtyphi	-4.89163	2.94521e-06	0.948292	-0.606441	5	108134524	T	C		rs12653191	TNFA_C.conidiaHK_WB_48h	-0.476781	-4.69252	5.63769e-06	0.998156	5	17182699	C	T
	rs2854152	IL6Mtb	5.0338	1.59425e-06	0.948292	0.6619	17	61986027	A	G		rs12661209	TNFA_C.albicansconidia_PBMC_24h	-0.584218	-4.67922	5.97013e-06	0.477396	6	154044112	G	A
	rs2854162	IL6Mtb	4.8089	4.18848e-06	0.948292	0.579092	17	61975610	T	C		rs12665902	TNFA_LPS100ng_PBMC_24h	0.45408	4.57932	9.14763e-06	0.821243	7	15753115	C	G
	rs28576013	IFNgpneu	4.9232	2.57234e-06	0.948292	0.532531	8	18051034	G	C		rs1267543	IFNy_C.albicansconidia_PBMC_7days	0.574042	4.74278	4.53551e-06	0.54654	17	56656624	A	G
	rs28594541	IL1PolyIC	6.59981	9.88662e-10	0.244881	0.586738	2	43205681	G	A		rs1267544	IFNy_C.albicansconidia_PBMC_7days	0.574042	4.74278	4.53551e-06	0.54654	17	56643398	T	G
	rs2860095	IL1Cox	-4.83119	3.81081e-06	0.948292	-0.634434	1	70526638	C	T		rs12693186	IL1b_C.conidiaHK_WB_48h	-0.633702	-4.75448	4.31062e-06	0.998156	2	180221466	C	T
	rs2860914	IL1Ecoli	5.25099	6.117e-07	0.948292	0.546822	2	66077242	A	G		rs12707032	TNFA_LPS100ng_PBMC_24h	-0.64886	-4.62347	7.58155e-06	0.821243	7	131986861	A	G
	rs2860915	IL1Ecoli	5.24913	6.16804e-07	0.948292	0.546629	2	66077267	A	G		rs12719316	IFNy_B.burgdorferi_PBMC_7days	0.430236	4.74339	4.52348e-06	0.27633	5	100150612	C	T
	rs28622017	IFNgMtb	-4.8376	3.70835e-06	0.948292	-0.553036	1	171006002	C	T		rs12761751	IL1b_C.burnetiininemileSerum_PBMC_24h	-0.592163	-4.79319	3.6406e-06	0.158132	10	449882	A	G
	rs2862295	IL1pneu	4.78607	4.61302e-06	0.948292	0.764164	10	99980072	G	T		rs12814720	IL6_C.burnetiininemileSerum_PBMC_24h	-0.788798	-4.65584	6.60101e-06	0.220722	12	6294417	C	A
	rs28626211	IL1typhi	4.83741	3.71138e-06	0.948292	0.474358	2	73378522	A	G		rs12818489	IL6_LPS1ng_PBMC_24h	-0.408178	-4.71912	5.02553e-06	0.999982	12	125648159	C	T
	rs28631256	IFNgtyphi	-4.89196	2.94101e-06	0.948292	-0.606219	5	108134562	C	T		rs1284567	IL6_C.burnetiininemileSerum_PBMC_24h	-0.786295	-4.60508	8.1997e-06	0.262112	18	13509757	G	A
	rs28673539	TNFMtb	4.82206	3.96134e-06	0.948292	0.904492	7	8143568	A	T		rs12869243	IL22_Borreliamix_PBMC_7days	-0.454756	-4.60069	8.35414e-06	0.729012	13	88029848	A	C
	rs28690110	IL6Cox	-4.80046	4.34079e-06	0.948292	-0.684369	17	42067526	T	C		rs12879760	IL6_S.typhimurium_macroPG_24h	-1.25225	-4.59771	8.46074e-06	0.794278	14	102325175	A	G
	rs28850626	IL1enteri	4.91432	2.67227e-06	0.948292	0.621308	19	14421099	A	G		rs12883214	IL6_S.typhimurium_macroPG_24h	-1.24712	-4.57977	9.13028e-06	0.794278	14	102338278	G	C
	rs28888739	IL1aureus	4.80775	4.20894e-06	0.948292	0.913715	8	127474144	T	C		rs12883277	IL6_S.typhimurium_macroPG_24h	-1.24734	-4.58498	8.93094e-06	0.794278	14	102331072	T	C
	rs2899002	IL6Cand	-5.5132	1.86547e-07	0.862785	-0.708459	15	41257108	G	A		rs12884906	IL6_S.typhimurium_macroPG_24h	-1.24824	-4.58745	8.83766e-06	0.794278	14	102326092	G	C
	rs2913951	TNFCox	4.77942	4.74428e-06	0.948292	0.885883	19	8395113	G	A		rs12886500	IL6_S.typhimurium_macroPG_24h	-1.24714	-4.58165	9.0578e-06	0.794278	14	102335278	A	G
	rs29693	IL10Ecoli	-4.95047	2.28751e-06	0.948292	-0.563796	7	41840493	G	A		rs12891885	IL6_S.typhimurium_macroPG_24h	-1.24714	-4.58165	9.0578e-06	0.794278	14	102335990	C	G
	rs2970821	IL1aureus	-4.95466	2.24656e-06	0.948292	-0.600627	12	4519123	G	A		rs12895022	IL6_S.typhimurium_macroPG_24h	-1.24669	-4.5825	9.02524e-06	0.794278	14	102333234	T	C
	rs2994553	IL1Mtb	4.92397	2.5638e-06	0.948292	0.635546	1	56785889	G	T		rs12897902	IL6_S.typhimurium_macroPG_24h	-1.24818	-4.58874	8.7893e-06	0.794278	14	102330253	G	A
	rs2994554	IL1Mtb	4.82489	3.9141e-06	0.948292	0.670911	1	56785356	A	G		rs12902145	IL1b_LPS1ng_PBMC_24h	0.628682	4.79487	3.61406e-06	0.999982	15	81612491	A	G
	rs3005894	IL1Mtb	4.9151	2.66335e-06	0.948292	0.660533	1	56784762	T	C		rs12907723	IL1b_LPS1ng_PBMC_24h	0.640577	4.88319	2.44945e-06	0.999982	15	81613505	A	G
	rs3005895	IL1Mtb	4.82581	3.89883e-06	0.948292	0.671036	1	56785137	T	C		rs12916650	IL1b_Borreliamix_PBMC_24h	0.820089	4.57674	9.24843e-06	0.39906	15	23063824	A	C
	rs3005896	IL1Mtb	4.94766	2.31541e-06	0.948292	0.637827	1	56785831	G	A		rs12934535	IL6_C.albicansconidia_PBMC_24h	-0.780647	-5.01618	1.35138e-06	0.32997	16	8210205	T	A
	rs3097182	TNFCox	4.86792	3.2592e-06	0.948292	0.893771	19	8384229	A	G		rs13038726	IFNy_Borreliamix_PBMC_7days	0.532509	4.59753	8.46714e-06	0.729012	20	18023670	T	C
	rs3133161	IFNgtyphi	4.85325	3.4696e-06	0.948292	0.60376	4	99881633	G	C		rs13042053	IL6_LPS1ng_PBMC_24h	-0.617996	-5.15689	7.12003e-07	0.689541	20	6744039	C	A
	rs334802	IFNgMtb	5.03389	1.59366e-06	0.948292	0.966333	3	3139383	C	A		rs13050237	TNFA_LPS100ng_PBMC_24h	-0.586903	-4.82514	3.16469e-06	0.692206	21	41197110	T	C
	rs334804	IFNgMtb	5.03715	1.57113e-06	0.948292	0.975829	3	3138417	T	C		rs13069148	IFNy_S.aureus_PBMC_7days	0.496705	4.57994	9.12382e-06	0.999863	3	191227930	T	C
	rs34006060	IL1LPS	-4.83264	3.78733e-06	0.948292	-0.557214	8	33844628	A	G		rs13133100	IL6_S.typhimurium_macroPG_24h	0.917589	4.72486	4.90206e-06	0.794278	4	16501151	T	C
	rs34106041	IL1enteri	4.96667	2.13309e-06	0.948292	0.56532	7	141860861	C	T		rs13135770	IL6_PolyIC_PBMC_24h	-0.527444	-4.78992	3.69315e-06	0.0836099	4	38724593	A	G
	rs34292320	TNFpneu	-4.89859	2.85869e-06	0.948292	-0.56207	13	43553825	T	C		rs13197051	IL1b_C.albicansconidia_PBMC_24h	-0.557202	-4.85242	2.8064e-06	0.32997	6	163201728	T	A
	rs34343747	TNFPolyIC	5.27945	5.38607e-07	0.948292	0.898713	5	177586762	G	A		rs13207363	IL1b_C.albicansconidia_PBMC_24h	-0.557202	-4.85242	2.8064e-06	0.32997	6	163201285	C	G
	rs34377849	IFNgpneu	4.9185	2.62473e-06	0.948292	0.531961	8	18048451	A	C		rs13210000	IL1b_C.albicansconidia_PBMC_24h	-0.557172	-4.85538	2.76998e-06	0.32997	6	163176944	A	G
	rs34494334	IL1pneu	4.78133	4.70625e-06	0.948292	0.745087	10	99969475	C	A		rs13211655	IL1b_C.albicansconidia_PBMC_24h	-0.557058	-4.85379	2.78948e-06	0.32997	6	163177542	G	C
	rs34861449	TNFaureus	-4.95542	2.23923e-06	0.948292	-0.754893	8	134311294	T	A		rs13212746	IL1b_C.albicansconidia_PBMC_24h	-0.557075	-4.85077	2.82698e-06	0.32997	6	163203092	C	T
	rs34930351	IL6enteri	-4.80625	4.2357e-06	0.948292	-0.656173	8	100222599	T	C		rs1325526	IL1b_LPS100ng_PBMC_24h	-0.519093	-4.63038	7.36083e-06	0.821243	1	216042727	A	G
	rs35069569	IL1PolyIC	-4.91711	2.6405e-06	0.948292	-0.469941	7	138706236	C	T		rs13255660	IL6_C.albicansconidia_macroPG_24h	-0.602704	-4.86465	2.65893e-06	0.463508	8	49339492	T	C
	rs352722	TNFPolyIC	4.82345	3.93796e-06	0.948292	0.543438	15	102319742	T	C		rs13262799	IFNy_PHA_WB_48h	0.473641	4.64391	6.94709e-06	0.752524	8	10438981	C	G
	rs352725	TNFPolyIC	4.8278	3.86608e-06	0.948292	0.543877	15	102321805	A	G		rs13263265	IL1b_PHA_WB_48h	0.483515	4.96587	1.69451e-06	0.603028	8	137113049	C	T
	rs35369495	IL6Cand	-4.83259	3.78819e-06	0.948292	-0.477393	18	46694599	C	A		rs13263962	IL22_S.aureus_PBMC_7days	-0.770499	-4.63149	7.32621e-06	0.999863	8	121430599	G	A
	rs35484737	IL10enteri	-4.76974	4.94188e-06	0.948292	-0.848063	14	52403826	A	C		rs13268162	IL22_Borreliamix_PBMC_7days	-0.449752	-4.63679	7.162e-06	0.729012	8	136232499	T	C
	rs35499091	IL1PolyIC	4.85647	3.42224e-06	0.948292	0.488925	14	64377583	T	C		rs13273493	IL6_C.albicansconidia_macroPG_24h	-0.601263	-4.85132	2.82002e-06	0.477176	8	49341529	A	G
	rs35699932	TNFenteri	-4.80633	4.23426e-06	0.948292	-0.525983	14	52060491	C	T		rs13287168	IL22_S.aureus_PBMC_7days	0.501475	4.75731	4.25775e-06	0.999863	9	5701186	T	C
	rs35890864	IFNgCox	5.48308	2.14169e-07	0.862785	0.728496	7	150248139	T	C		rs13303321	IL1b_LPS1ng_PBMC_24h	0.639895	4.73272	4.73786e-06	0.999982	4	8832186	C	A
	rs36018635	IL6Mtb	-5.49287	2.04776e-07	0.862785	-0.711123	3	121298156	C	T		rs13303321	IL6_LPS1ng_PBMC_24h	0.597342	4.58171	9.05556e-06	0.999982	4	8832186	C	A
	rs3737314	IL6Cox	4.88999	2.96588e-06	0.948292	0.541559	14	54955677	T	A		rs1333124	IL6_C.burnetiininemileSerum_PBMC_24h	-0.789877	-5.07337	1.04301e-06	0.0637216	1	109258150	C	T
	rs3752988	IL6enteri	4.8751	3.1609e-06	0.948292	0.419308	10	96824883	C	T		rs13335203	IL6_Borreliamix_PBMC_24h	-0.447784	-4.55891	9.97346e-06	0.410044	16	15837246	G	A
	rs375606	TNFPolyIC	4.87499	3.16231e-06	0.948292	0.549848	15	102324456	C	T		rs13354021	IFNy_B.burgdorferi_PBMC_7days	0.415751	4.73408	4.71003e-06	0.27633	5	100279289	C	T
	rs3760255	IL6Mtb	-4.79139	4.51053e-06	0.948292	-0.58602	17	61821209	A	G		rs13355889	IFNy_B.burgdorferi_PBMC_7days	0.432237	4.68384	5.85244e-06	0.27633	5	100214617	A	G
	rs3776924	IFNgaureus	4.93774	2.41644e-06	0.948292	0.570371	5	77306390	T	C		rs13357545	IFNy_B.burgdorferi_PBMC_7days	0.430465	4.74448	4.50213e-06	0.27633	5	100157632	C	G
	rs3784044	IL10Ecoli	-5.74114	6.47278e-08	0.862785	-0.556186	14	72986245	A	G		rs13358325	IFNy_B.burgdorferi_PBMC_7days	0.433392	4.69486	5.58102e-06	0.27633	5	100183559	C	G
	rs3800065	IFNgtyphi	-4.84401	3.60868e-06	0.948292	-0.542015	6	1783630	G	A		rs1339771	IL1b_LPS100ng_PBMC_24h	-0.519451	-4.62842	7.42278e-06	0.821243	1	216048754	T	C
	rs3814110	TNFEcoli	-4.87815	3.11991e-06	0.948292	-0.734874	9	16437728	C	G		rs1339772	IL1b_LPS100ng_PBMC_24h	-0.519665	-4.6318	7.31655e-06	0.821243	1	216048425	A	G
	rs3826527	IL6Cand	-4.85858	3.39162e-06	0.948292	-0.554335	17	970561	G	A		rs13430446	IFNy_C.albicansconidia_PBMC_7days	-0.582041	-4.66963	6.22137e-06	0.54654	2	240397496	A	G
	rs3850857	IL1typhi	-4.95151	2.2773e-06	0.948292	-0.532131	1	55703053	A	G		rs13430569	IFNy_C.albicansconidia_PBMC_7days	-0.582671	-4.67146	6.17275e-06	0.54654	2	240397644	A	G
	rs3891890	IL1typhi	4.8371	3.71621e-06	0.948292	0.474313	2	73378049	G	A		rs13436424	IFNy_B.burgdorferi_PBMC_7days	0.430507	4.74467	4.49831e-06	0.27633	5	100158264	A	G
	rs3906862	IL6PolyIC	-4.83653	3.72527e-06	0.948292	-0.568051	5	146094728	G	A		rs1344600	IL1b_PHA_WB_48h	0.488496	4.96505	1.70072e-06	0.603028	2	216961521	C	T
	rs3909003	IFNgpneu	4.82886	3.84861e-06	0.948292	0.484174	13	108392505	T	C		rs1344613	IFNy_Borreliamix_PBMC_7days	-0.571714	-5.01164	1.37937e-06	0.729012	11	12451704	T	G
	rs3911502	IL10Cox	4.86952	3.23712e-06	0.948292	0.562317	12	52533259	A	G		rs1345445	IL6_LPS100ng_PBMC_24h	0.460232	4.82658	3.14464e-06	0.692206	3	179250724	T	C
	rs3917267	IFNgtyphi	4.87538	3.1571e-06	0.948292	0.850365	2	102778819	A	G		rs1358134	IL22_Borreliamix_PBMC_7days	-0.53453	-4.99449	1.49015e-06	0.729012	2	6147956	G	A
	rs3917267	IFNgenteri	5.15297	9.45343e-07	0.948292	0.842657	2	102778819	A	G		rs1358136	IL22_Borreliamix_PBMC_7days	-0.509465	-4.92579	2.02695e-06	0.729012	2	6183596	G	A
	rs3935993	IL1pneu	4.95491	2.24412e-06	0.948292	0.598054	5	119196820	T	C		rs1362649	IL6_LPS100ng_PBMC_24h	0.466286	4.82951	3.10438e-06	0.692206	3	179248777	A	C
	rs4128914	IFNgLPS	4.97774	2.03339e-06	0.948292	0.742498	2	228210900	G	C		rs1364724	IL1b_PHA_WB_48h	0.483865	4.90188	2.25451e-06	0.618809	2	216978518	T	A
	rs41352451	IL1typhi	-4.89465	2.90737e-06	0.948292	-0.693418	13	90353054	T	C		rs1364725	IL1b_PHA_WB_48h	0.470424	4.57669	9.25016e-06	0.752524	2	216978522	T	C
	rs4142833	IL1typhi	-5.01015	1.76697e-06	0.948292	-0.743262	13	90306511	A	G		rs1373675	TNFA_C.albicansconidia_PBMC_24h	-0.544915	-5.03628	1.23409e-06	0.32997	7	137867639	A	G
	rs416707	IL1typhi	-5.27647	5.45837e-07	0.948292	-0.494681	21	22126810	T	G		rs13857	IFNy_B.burgdorferi_PBMC_7days	0.423953	4.64494	6.91654e-06	0.310748	5	100143084	C	G
	rs422347	IL1Mtb	4.91785	2.63218e-06	0.948292	0.63022	14	46321910	G	A		rs139142852	IL6_Borreliamix_PBMC_24h	-0.680956	-5.09889	9.2858e-07	0.0586491	4	38881773	G	A
	rs4246579	IL1pneu	-4.82902	3.84607e-06	0.948292	-0.640557	2	50538068	G	T		rs139142852	IL6_PolyIC_PBMC_24h	-0.942438	-8.75513	2.32066e-15	1.54405e-10	4	38881773	G	A
	rs4267202	TNFCox	5.1681	8.84181e-07	0.948292	0.642598	13	81479953	A	G		rs139142852	IL1b_C.burnetiininemileSerum_PBMC_24h	-0.746645	-4.93506	1.94481e-06	0.0993227	4	38881773	G	A
	rs4277873	IFNgPolyIC	-5.08714	1.2629e-06	0.948292	-0.65692	5	24259694	T	G		rs139142852	IL1b_PolyIC_PBMC_24h	-0.943663	-7.21848	1.82592e-11	7.83984e-07	4	38881773	G	A
	rs4286634	IFNgPolyIC	-4.95878	2.20694e-06	0.948292	-0.657186	5	24261647	T	C		rs1391796	IFNy_B.burgdorferi_PBMC_7days	0.514595	4.96054	1.73541e-06	0.267374	3	147505136	A	G
	rs4289533	IFNgPolyIC	-4.97278	2.07747e-06	0.948292	-0.657095	5	24259232	G	A		rs139186	IL6_LPS_macroPG_24h	0.58232	4.67255	6.14382e-06	0.999892	22	44602229	A	C
	rs4290981	IFNgPolyIC	-4.97278	2.07747e-06	0.948292	-0.657095	5	24259593	G	A		rs139189	IL6_LPS_macroPG_24h	0.582853	4.67932	5.96757e-06	0.999892	22	44603684	T	C
	rs4295227	IL6enteri	4.9717	2.08717e-06	0.948292	0.433354	4	170923694	C	T		rs139193	IL6_LPS_macroPG_24h	0.583126	4.68453	5.83517e-06	0.999892	22	44605336	G	C
	rs4310745	TNFCox	5.19158	7.96842e-07	0.948292	0.633577	13	81485364	A	C		rs139194	IL6_LPS_macroPG_24h	0.583274	4.68547	5.81152e-06	0.999892	22	44605407	G	A
	rs4321052	IL10Mtb	4.83508	3.74831e-06	0.948292	0.557107	13	111633149	A	G		rs139199	IL6_LPS_macroPG_24h	0.583285	4.68792	5.75061e-06	0.999892	22	44606842	A	G
	rs4338667	IL6Mtb	4.9718	2.08629e-06	0.948292	0.551483	13	68196361	T	G		rs139200	IL6_LPS_macroPG_24h	0.583245	4.68893	5.72547e-06	0.999892	22	44607344	A	T
	rs4353991	IFNgPolyIC	-4.97278	2.07747e-06	0.948292	-0.657095	5	24260003	C	G		rs1393385	IFNy_Borreliamix_PBMC_7days	0.437867	4.67281	6.13698e-06	0.729012	1	217368088	T	C
	rs4360718	IFNgaureus	4.7885	4.56594e-06	0.948292	0.665785	11	59074837	C	T		rs139456570	IL6_LPS_macroPG_24h	0.638506	4.79656	3.58737e-06	0.999892	8	82899934	C	A
	rs4368572	IL6enteri	5.07927	1.30717e-06	0.948292	0.470216	4	170924585	A	G		rs139626839	IL22_S.aureus_PBMC_7days	-0.599932	-4.77703	3.90714e-06	0.999863	3	108645445	A	G
	rs4382051	IL10pneu	-4.98412	1.97798e-06	0.948292	-0.670697	4	127001808	G	A		rs140216372	IL6_PolyIC_PBMC_24h	-0.853126	-9.19775	1.55771e-16	1.38399e-11	4	38779512	T	C
	rs4498147	TNFCox	4.86103	3.35643e-06	0.948292	0.764533	4	146875291	G	A		rs140216372	IL6_Borreliamix_PBMC_24h	-0.654986	-5.69378	5.56255e-08	0.00987396	4	38779512	T	C
	rs449875	IL1Mtb	4.88068	3.08639e-06	0.948292	0.641996	14	46325437	C	T		rs140216372	IL1b_C.burnetiininemileSerum_PBMC_24h	-0.671265	-5.08678	9.81274e-07	0.0619772	4	38779512	T	C
	rs4531108	IL6PolyIC	4.77479	4.83786e-06	0.948292	1.09683	9	103424823	G	A		rs140216372	IL1b_PolyIC_PBMC_24h	-0.797389	-6.89056	1.117e-10	3.57937e-06	4	38779512	T	C
	rs4536240	IFNgaureus	5.13183	1.03772e-06	0.948292	0.646724	11	59085167	G	T		rs140216372	TNFA_C.burnetiininemileSerum_PBMC_24h	-0.66119	-5.39462	2.34897e-07	0.0316886	4	38779512	T	C
	rs4548554	IL1Cox	4.93691	2.42511e-06	0.948292	0.628087	10	113029377	G	A		rs1412404	IL6_Borreliamix_PBMC_24h	-0.545776	-4.56513	9.71452e-06	0.404015	13	91866896	A	T
	rs4579570	IFNgEcoli	-4.97261	2.07897e-06	0.948292	-0.591876	8	18926977	C	A		rs1412405	IL6_Borreliamix_PBMC_24h	-0.548292	-4.56766	9.61099e-06	0.402741	13	91866940	A	G
	rs4615358	TNFaureus	-4.7847	4.63972e-06	0.948292	-0.55049	6	91954380	A	G		rs141648434	IFNy_B.burgdorferi_PBMC_7days	0.458048	5.39936	2.29688e-07	0.100099	5	100253329	G	C
	rs4617393	IL1enteri	4.79168	4.50496e-06	0.948292	0.706015	1	39940223	T	C		rs1423380	IFNy_B.burgdorferi_PBMC_7days	0.468031	5.46188	1.70645e-07	0.0859357	5	100221189	C	T
	rs4619672	TNFtyphi	5.38631	3.3279e-07	0.921204	1.15605	20	55174756	G	C		rs1423384	IFNy_B.burgdorferi_PBMC_7days	0.446253	4.99083	1.5149e-06	0.240073	5	100234439	T	C
	rs4637566	IL1pneu	-4.85208	3.48682e-06	0.948292	-0.720285	5	177554483	G	C		rs1423385	IFNy_B.burgdorferi_PBMC_7days	0.447328	5.00212	1.43983e-06	0.236786	5	100231810	C	A
	rs4638383	IL6PolyIC	4.82272	3.95031e-06	0.948292	0.500071	12	121190302	C	G		rs142426378	TNFA_LPS100ng_PBMC_24h	-0.735845	-4.60544	8.18696e-06	0.821243	9	44824673	C	A
	rs4649908	IL1Cox	-4.83119	3.81081e-06	0.948292	-0.634434	1	70528111	G	A		rs1428439	IFNy_B.burgdorferi_PBMC_7days	0.448494	5.09286	9.54472e-07	0.202908	5	100238801	G	A
	rs4650023	IL1Cox	-4.83119	3.81081e-06	0.948292	-0.634434	1	70527884	C	T		rs1439623	TNFA_C.albicansconidia_PBMC_24h	-0.575692	-5.49138	1.48205e-07	0.32997	2	154146273	T	C
	rs4650025	IL1Cox	-4.83119	3.81081e-06	0.948292	-0.634434	1	70528665	T	G		rs1439630	TNFA_C.albicansconidia_PBMC_24h	-0.560457	-5.31863	3.3601e-07	0.32997	2	154131374	A	G
	rs4674462	IL10typhi	5.10312	1.17735e-06	0.948292	0.710946	2	220724680	A	G		rs144450220	IL1b_PHA_WB_48h	0.65696	4.76286	4.15612e-06	0.731818	5	9633586	C	T
	rs4676730	IL6Mtb	-5.50339	1.95134e-07	0.862785	-0.707637	3	121304661	A	G		rs1448724	IL1b_PHA_WB_48h	0.449991	4.57435	9.34237e-06	0.752524	8	137014463	C	A
	rs4676734	IL6Mtb	-5.11033	1.14066e-06	0.948292	-0.66447	3	121316569	T	C		rs145273408	IL1b_PolyIC_PBMC_24h	-0.844049	-7.26909	1.37553e-11	6.24363e-07	4	38852145	A	G
	rs4684615	IL6Cox	4.83361	3.77175e-06	0.948292	0.55725	3	8910306	T	C		rs145273408	TNFA_C.burnetiininemileSerum_PBMC_24h	-0.616774	-4.88595	2.41961e-06	0.11848	4	38852145	A	G
	rs4688451	IL10Cox	-5.29262	5.07727e-07	0.948292	-0.595049	3	64401777	C	T		rs145273408	IL6_PolyIC_PBMC_24h	-0.89166	-9.60676	1.2394e-17	1.40061e-12	4	38852145	A	G
	rs4735588	IL6enteri	-4.77954	4.74188e-06	0.948292	-0.673318	8	99969976	C	G		rs145273408	IL6_Borreliamix_PBMC_24h	-0.644393	-5.48021	1.56341e-07	0.0137658	4	38852145	A	G
	rs4735612	IL6enteri	-4.89243	2.93514e-06	0.948292	-0.670697	8	100369166	T	A		rs145273408	IL1b_C.burnetiininemileSerum_PBMC_24h	-0.723056	-5.44636	1.83748e-07	0.0296286	4	38852145	A	G
	rs4737529	IFNgpneu	4.94756	2.31635e-06	0.948292	0.553058	8	59847927	T	C		rs145374747	IL1b_C.albicansconidia_PBMC_24h	-0.600356	-4.6859	5.80083e-06	0.477396	12	118493690	A	G
	rs4749962	IFNgMtb	4.8161	4.06269e-06	0.948292	0.686714	10	5642040	A	G		rs1466302	IL6_LPS_macroPG_24h	0.543344	4.81819	3.26282e-06	0.999892	19	52069548	G	T
	rs4755019	IFNgLPS	4.793	4.48001e-06	0.948292	0.670249	11	104167367	A	G		rs146657952	TNFA_C.albicansconidia_macroPG_24h	-0.617669	-4.57974	9.13149e-06	0.705193	17	80807777	C	T
	rs4761979	IL6enteri	4.77316	4.87121e-06	0.948292	0.537179	12	51924386	A	G		rs146885470	IL6_LPS_macroPG_24h	0.638506	4.79656	3.58737e-06	0.999892	8	82901308	C	T
	rs4781567	IL6aureus	-4.808	4.20451e-06	0.948292	-0.556227	16	14179539	C	T		rs147807747	IFNy_B.burgdorferi_PBMC_7days	0.432853	4.7697	4.03406e-06	0.27633	5	100271634	A	G
	rs4793561	IL6typhi	4.84488	3.59541e-06	0.948292	0.562873	17	55756866	T	C		rs148906978	TNFA_C.burnetiininemileSerum_PBMC_24h	-0.653414	-5.37803	2.54061e-07	0.0316886	4	38854369	T	C
	rs4793893	IL6typhi	4.8065	4.23132e-06	0.948292	0.575376	17	55756756	C	T		rs148906978	IL6_PolyIC_PBMC_24h	-0.833308	-9.00243	5.15754e-16	3.84218e-11	4	38854369	T	C
	rs4801908	IL10Cox	-5.19064	8.00181e-07	0.948292	-1.08549	19	52574723	A	G		rs148906978	IL1b_C.burnetiininemileSerum_PBMC_24h	-0.759175	-5.94918	1.56606e-08	0.00553376	4	38854369	T	C
	rs4802892	IL10Cox	-5.54909	1.58156e-07	0.862785	-1.20717	19	52528144	A	G		rs148906978	IL1b_PolyIC_PBMC_24h	-0.802482	-7.03083	5.17403e-11	1.81767e-06	4	38854369	T	C
	rs4814557	TNFCox	-4.8675	3.26507e-06	0.948292	-0.706588	20	16829551	C	T		rs148906978	IL6_Borreliamix_PBMC_24h	-0.610599	-5.29764	3.70727e-07	0.0252444	4	38854369	T	C
	rs4814558	TNFCox	-4.86775	3.26166e-06	0.948292	-0.70663	20	16829671	C	T		rs1496864	IL6_LPS_macroPG_24h	0.513119	4.73852	4.62022e-06	0.999892	5	162957627	G	A
	rs4818696	IL10LPS	-4.82007	3.99493e-06	0.948292	-0.808968	21	15308002	T	C		rs149730396	IFNy_PHA_WB_48h	-0.783042	-4.83883	2.97963e-06	0.698253	12	64136645	A	C
	rs4831950	TNFaureus	4.77829	4.76695e-06	0.948292	0.67209	12	76117445	G	C		rs1497454	IL1b_C.burnetiininemileSerum_PBMC_24h	0.613136	4.72675	4.86221e-06	0.183753	8	104125550	A	T
	rs4843517	IFNgMtb	-4.78407	4.65213e-06	0.948292	-0.759381	16	87110544	T	C		rs1498898	IFNy_B.burgdorferi_PBMC_7days	0.477321	4.59207	8.66597e-06	0.361403	3	147504906	C	G
	rs4870400	IL6LPS	4.78076	4.71747e-06	0.948292	0.610092	6	156182279	C	A		rs149895	IFNy_B.burgdorferi_PBMC_7days	0.422691	4.8662	2.64073e-06	0.27633	5	100109883	C	T
	rs4874113	IFNgpneu	-4.90012	2.84003e-06	0.948292	-0.506157	8	144501349	T	C		rs1502345	IFNy_Borreliamix_PBMC_7days	0.43546	4.58767	8.82938e-06	0.729012	1	217372187	T	G
	rs4877505	IL1pneu	4.94562	2.33582e-06	0.948292	0.763492	9	82355287	C	T		rs1502346	IFNy_Borreliamix_PBMC_7days	0.437422	4.63181	7.31613e-06	0.729012	1	217372048	T	A
	rs488078	IL10typhi	-4.89528	2.89951e-06	0.948292	-0.63789	7	54548182	C	T		rs1502364	IFNy_Borreliamix_PBMC_7days	0.437546	4.62747	7.45289e-06	0.729012	1	217392174	G	T
	rs4919291	IL6aureus	5.22313	6.92616e-07	0.948292	0.593904	10	101062614	G	A		rs1507093	IL6_LPS_macroPG_24h	0.632697	4.77399	3.95925e-06	0.999892	8	82943248	A	T
	rs4939275	IFNgaureus	4.78222	4.68853e-06	0.948292	0.665204	11	59094353	T	A		rs1525918	IFNy_S.aureus_PBMC_7days	0.496705	4.57994	9.12382e-06	0.999863	3	191226583	T	C
	rs4939276	IFNgaureus	4.78197	4.69346e-06	0.948292	0.665172	11	59094563	A	G		rs1526372	IL22_Borreliamix_PBMC_7days	-0.5334	-4.98424	1.5604e-06	0.729012	2	6149355	G	T
	rs4952273	IL6Ecoli	5.23836	6.47163e-07	0.948292	0.76676	2	33059370	C	T		rs1530875	IL6_LPS100ng_PBMC_24h	-0.790843	-4.63502	7.21641e-06	0.821243	2	232199478	T	C
	rs4961230	IL6aureus	-4.90942	2.72911e-06	0.948292	-0.79236	8	141722084	A	G		rs1532314	IL1b_C.albicansconidia_PBMC_24h	0.718827	4.67985	5.95388e-06	0.477396	1	244188642	A	G
	rs4961232	IL6aureus	-4.85415	3.45624e-06	0.948292	-0.739457	8	141769882	T	C		rs1532716	IFNy_Borreliamix_PBMC_7days	0.437903	4.63326	7.27093e-06	0.729012	1	217402689	A	C
	rs4961294	IL6aureus	-4.81016	4.16627e-06	0.948292	-0.781379	8	141815234	C	A		rs1541676	IFNy_B.burgdorferi_PBMC_7days	0.431482	4.67837	5.99195e-06	0.27633	5	100221046	C	T
	rs4963797	IL1aureus	-5.08751	1.2608e-06	0.948292	-0.780754	12	24958002	A	G		rs1551159	IL6_LPS_macroPG_24h	0.57518	4.85383	2.78898e-06	0.999892	19	52080095	A	G
	rs55638894	IL1PolyIC	-5.91864	2.7939e-08	0.862785	-0.666528	18	11995451	G	A		rs1551746	IL1b_C.burnetiininemileSerum_PBMC_24h	0.577607	4.73908	4.60905e-06	0.177233	9	93800017	T	G
	rs55642497	IFNgCox	4.87421	3.17289e-06	0.948292	0.598985	7	150328567	A	T		rs1558328	IL6_C.burnetiininemileSerum_PBMC_24h	-0.773135	-4.57437	9.34188e-06	0.283265	12	6288834	C	T
	rs55776972	IL10Ecoli	4.95239	2.2686e-06	0.948292	0.619152	18	46040890	C	T		rs1559058	IFNy_B.burgdorferi_PBMC_7days	0.433086	4.69382	5.60612e-06	0.27633	5	100169097	T	G
	rs55825308	IL6aureus	-4.81627	4.05983e-06	0.948292	-0.782934	8	141817351	A	G		rs1559059	IFNy_B.burgdorferi_PBMC_7days	0.433086	4.69382	5.60612e-06	0.27633	5	100168999	A	G
	rs55865098	IFNgCox	5.48325	2.13998e-07	0.862785	0.728317	7	150244452	A	G		rs1562635	IL1b_PHA_WB_48h	0.453632	4.62899	7.40494e-06	0.752524	8	137096515	T	G
	rs55908151	IL10Ecoli	4.94172	2.37541e-06	0.948292	0.618874	18	46040789	C	T		rs1568178	TNFA_LPS100ng_PBMC_24h	-0.584154	-4.57042	9.49939e-06	0.821243	2	221442039	T	C
	rs55921923	IL10Cox	-4.88948	2.97236e-06	0.948292	-0.529435	9	112093863	C	G		rs157041	IFNy_B.burgdorferi_PBMC_7days	0.412573	4.85889	2.72745e-06	0.27633	5	100090885	T	C
	rs55934883	IFNgtyphi	5.41559	2.91369e-07	0.890033	0.920818	6	163475888	A	G		rs157108	IFNy_B.burgdorferi_PBMC_7days	0.414757	4.83992	2.96538e-06	0.27633	5	100089441	C	T
	rs55971059	IL10Mtb	4.82339	3.93906e-06	0.948292	0.8197	4	147348497	A	C		rs1572636	IL6_C.albicansconidia_PBMC_24h	0.555377	4.5818	9.05194e-06	0.553277	13	112806296	A	G
	rs55988225	IL6Cand	4.85159	3.49407e-06	0.948292	0.795269	11	132386706	A	G		rs1580180	IL1b_C.albicansconidia_PBMC_24h	-0.483827	-4.6753	6.0716e-06	0.477396	8	59387337	T	C
	rs56013733	IL1Mtb	5.16763	8.86023e-07	0.948292	0.713314	13	23399173	A	G		rs1584642	IFNy_B.burgdorferi_PBMC_7days	0.607293	4.7827	3.81154e-06	0.27633	10	36524035	C	T
	rs56117520	IL1typhi	-4.86455	3.30638e-06	0.948292	-0.744132	13	90271550	A	G		rs1593031	IFNy_B.burgdorferi_PBMC_7days	0.445054	5.11003	8.82522e-07	0.202908	5	100258114	C	A
	rs56186516	TNFtyphi	4.80722	4.21849e-06	0.948292	0.703077	15	50035033	A	C		rs159612	TNFA_C.conidiaHK_WB_48h	0.619037	4.74408	4.50998e-06	0.998156	5	59180235	G	A
	rs56197198	IL6typhi	4.88866	2.98285e-06	0.948292	0.54062	3	119346276	A	T		rs159614	TNFA_C.conidiaHK_WB_48h	0.622064	4.755	4.30082e-06	0.998156	5	59184271	A	G
	rs56205438	IL1PolyIC	-4.91599	2.65318e-06	0.948292	-0.748906	11	56721719	A	G		rs159618	TNFA_C.conidiaHK_WB_48h	0.600547	4.7282	4.83175e-06	0.998156	5	59186667	G	A
	rs56242202	IL1Cand	-4.84402	3.60861e-06	0.948292	-0.512702	8	138561177	T	C		rs159621	TNFA_C.conidiaHK_WB_48h	0.591266	4.70405	5.36391e-06	0.998156	5	59165691	T	C
	rs56295011	IL6Mtb	-4.81695	4.04802e-06	0.948292	-0.593486	17	61850359	G	A		rs159623	TNFA_C.conidiaHK_WB_48h	0.615923	4.73897	4.61109e-06	0.998156	5	59171227	T	C
	rs56334860	IL6pneu	-5.22503	6.86756e-07	0.948292	-0.643643	5	58495775	C	T		rs159625	TNFA_C.conidiaHK_WB_48h	0.591303	4.70377	5.37035e-06	0.998156	5	59161352	T	C
	rs56708416	IL1PolyIC	-4.8	4.34926e-06	0.948292	-0.74316	11	56824183	C	T		rs1597223	IL1b_PHA_WB_48h	0.453632	4.62899	7.40494e-06	0.752524	8	137099679	C	T
	rs56905145	IL10typhi	-4.93764	2.41751e-06	0.948292	-0.623769	15	39349762	A	G		rs1604525	IFNy_Borreliamix_PBMC_7days	0.436003	4.60197	8.30882e-06	0.729012	1	217377592	T	C
	rs56905145	IL10enteri	-4.79198	4.49931e-06	0.948292	-0.657907	15	39349762	A	G		rs1604527	IFNy_Borreliamix_PBMC_7days	0.436203	4.65479	6.63057e-06	0.729012	1	217370738	G	T
	rs56975248	IL10Mtb	-5.03338	1.59719e-06	0.948292	-0.524254	10	107984714	G	A		rs16832263	IFNy_Borreliamix_PBMC_7days	-0.545887	-4.5784	9.18368e-06	0.729012	1	45299050	C	G
	rs57010092	TNFEcoli	-4.87866	3.11321e-06	0.948292	-0.735159	9	16439018	T	C		rs16870133	IL1b_C.burnetiininemileSerum_PBMC_24h	0.609432	4.69978	5.46371e-06	0.202152	8	104126474	A	T
	rs57208378	IL1typhi	5.17966	8.40093e-07	0.948292	0.488463	2	73389999	A	G		rs16870134	IL1b_C.burnetiininemileSerum_PBMC_24h	0.616947	4.72671	4.86294e-06	0.183753	8	104126566	G	A
	rs57246127	IFNgpneu	4.94183	2.37428e-06	0.948292	0.529802	8	18062203	C	T		rs16905505	IL1b_PHA_WB_48h	0.48366	4.96748	1.68233e-06	0.603028	8	137107010	G	A
	rs57281601	IFNgPolyIC	-4.9476	2.31597e-06	0.948292	-0.626338	6	6300638	A	G		rs16909786	IL6_LPS_macroPG_24h	0.638506	4.79656	3.58737e-06	0.999892	8	82904399	C	T
	rs57310704	TNFEcoli	-4.87888	3.11028e-06	0.948292	-0.73523	9	16438793	T	C		rs1692810	IFNy_S.aureus_PBMC_7days	-0.494507	-4.60257	8.28762e-06	0.999863	8	11736666	G	C
	rs57456443	IL1typhi	4.82066	3.98496e-06	0.948292	0.452405	2	73366441	C	A		rs16953216	IL6_PHA_WB_48h	-0.584493	-4.62397	7.56537e-06	0.752524	18	8300337	G	A
	rs5751350	TNFCox	-4.92601	2.54145e-06	0.948292	-0.503329	22	43117595	A	G		rs16974422	IL6_PHA_WB_48h	0.731186	4.61475	7.8688e-06	0.752524	16	84745645	A	G
	rs57553639	IL6Mtb	-5.15279	9.46101e-07	0.948292	-0.649347	17	61848499	T	C		rs16981794	IL6_C.albicansconidia_PBMC_24h	0.671886	4.97261	1.64402e-06	0.32997	20	20302318	A	G
	rs5761668	IL10typhi	-4.88512	3.02835e-06	0.948292	-0.599875	22	27059838	C	T		rs16996393	IL22_B.burgdorferi_PBMC_7days	-0.45181	-4.62873	7.41312e-06	0.324891	20	9753835	T	A
	rs57634151	TNFCand	4.92925	2.50633e-06	0.948292	0.513682	20	42834253	C	T		rs17004833	IFNy_C.conidiaHK_WB_48h	0.603112	4.64443	6.93164e-06	0.998156	4	81108358	T	G
	rs57782545	TNFPolyIC	4.78041	4.72451e-06	0.948292	0.741681	13	50797529	A	C		rs17012697	IL1b_C.burnetiininemileSerum_PBMC_24h	0.667849	4.58102	9.082e-06	0.280045	3	74672571	T	C
	rs57896936	IL1typhi	-5.0154	1.7271e-06	0.948292	-0.743627	13	90303768	A	G		rs17048287	IL1b_Borreliamix_PBMC_24h	0.725471	4.66828	6.25775e-06	0.294827	4	133101167	T	C
	rs57937957	TNFEcoli	-4.87875	3.11196e-06	0.948292	-0.735184	9	16439153	A	G		rs17069574	IL6_C.burnetiininemileSerum_PBMC_24h	0.95618	4.56654	9.65652e-06	0.283265	5	167435974	A	G
	rs58131426	IL6Mtb	-4.81869	4.01834e-06	0.948292	-0.593864	17	61854375	C	T		rs17069578	IL6_C.burnetiininemileSerum_PBMC_24h	0.955855	4.5648	9.72807e-06	0.283265	5	167435994	G	A
	rs58202748	TNFaureus	4.95517	2.24159e-06	0.948292	0.680863	20	36615585	A	G		rs17069579	IL6_C.burnetiininemileSerum_PBMC_24h	0.954258	4.56148	9.86571e-06	0.285366	5	167437327	G	A
	rs58202748	IL1aureus	5.56928	1.44088e-07	0.862785	0.726235	20	36615585	A	G		rs17084936	IL22_B.burgdorferi_PBMC_7days	-0.473317	-5.08102	1.00733e-06	0.204186	9	84193897	A	G
	rs582478	IL6Mtb	-4.78804	4.57483e-06	0.948292	-0.575063	16	63057500	G	T		rs17087335	IL1b_Borreliamix_PBMC_24h	-0.597995	-4.57048	9.49673e-06	0.399876	4	57838583	T	G
	rs58253413	IL1Cand	-4.78727	4.58963e-06	0.948292	-0.899435	17	72588778	T	C		rs1712235	TNFA_LPS100ng_PBMC_24h	-0.585022	-4.57096	9.47772e-06	0.821243	2	221443061	G	T
	rs58261072	IL1pneu	4.7972	4.40102e-06	0.948292	0.671855	16	86095626	A	G		rs17137332	IL1b_Borreliamix_PBMC_24h	0.860406	4.64001	7.06413e-06	0.321956	15	23061244	G	A
	rs58267666	IL1typhi	-5.02951	1.62429e-06	0.948292	-0.74482	13	90316118	G	A		rs17155627	IL1b_LPS1ng_PBMC_24h	-0.498269	-4.72894	4.81634e-06	0.999982	5	102985590	T	C
	rs58294649	TNFPolyIC	4.85944	3.3792e-06	0.948292	0.738386	13	50797528	A	G		rs17182143	IL22_B.burgdorferi_PBMC_7days	-0.475154	-4.58371	8.97922e-06	0.370918	8	105992423	T	G
	rs58345076	IL1Cand	-4.83529	3.74495e-06	0.948292	-0.515178	8	138557978	C	G		rs17271790	IL1b_PHA_WB_48h	0.686222	4.91465	2.13006e-06	0.618809	5	9619554	T	G
	rs58368566	TNFaureus	-4.83941	3.68005e-06	0.948292	-0.891008	7	48755194	C	T		rs17288338	IL1b_LPS100ng_PBMC_24h	-0.600246	-4.69288	5.62892e-06	0.821243	19	46856421	A	G
	rs58460634	IFNgCox	-5.11414	1.12175e-06	0.948292	-0.59006	10	6466936	A	G		rs1732324	IFNy_C.albicansconidia_PBMC_7days	0.45802	4.77072	4.01611e-06	0.54654	12	116803633	G	C
	rs58527893	IL10Mtb	-5.03291	1.60041e-06	0.948292	-0.52468	10	107986480	C	T		rs17331877	IL1b_PHA_WB_48h	0.651888	4.66845	6.25295e-06	0.752524	5	9651049	G	A
	rs58726320	IFNgenteri	-4.86733	3.26749e-06	0.948292	-0.803521	5	55592472	G	A		rs17331898	IL1b_PHA_WB_48h	0.650111	4.65562	6.60705e-06	0.752524	5	9654301	C	A
	rs58825673	IL6Mtb	4.84741	3.5569e-06	0.948292	0.483225	8	139556209	T	C		rs1734443	IL1b_PHA_WB_48h	0.456335	4.55934	9.955e-06	0.752524	2	10969443	C	T
	rs58887957	IL1Cox	4.99466	1.88972e-06	0.948292	0.581929	5	63966230	A	G		rs1734444	IL1b_PHA_WB_48h	0.464166	4.61152	7.97769e-06	0.752524	2	10969328	C	T
	rs58984480	IFNgenteri	-4.86554	3.29251e-06	0.948292	-0.802702	5	55592697	G	C		rs173944	TNFA_C.conidiaHK_WB_48h	0.591338	4.70349	5.37704e-06	0.998156	5	59145347	G	T
	rs59019215	IL10enteri	-5.34637	3.98659e-07	0.921204	-0.856215	11	36358339	T	C		rs17395282	IL22_S.aureus_PBMC_7days	-0.544802	-4.91166	2.15854e-06	0.999863	10	6776475	T	C
	rs59102772	IFNgenteri	-4.8665	3.27902e-06	0.948292	-0.803304	5	55592936	G	A		rs1743246	IL1b_PHA_WB_48h	0.809161	4.61166	7.97291e-06	0.752524	6	118678824	G	A
	rs59522697	IL1PolyIC	-5.0089	1.77657e-06	0.948292	-0.776393	11	56664353	G	A		rs17436878	IL22_B.burgdorferi_PBMC_7days	0.505385	4.65116	6.73456e-06	0.305724	1	183617266	G	C
	rs59547253	IFNgenteri	4.81063	4.15796e-06	0.948292	0.501791	2	232999694	C	T		rs17447994	IFNy_C.albicansconidia_PBMC_7days	-0.580772	-4.65364	6.66354e-06	0.54654	12	29135808	C	T
	rs59751007	IL1PolyIC	-5.085	1.27478e-06	0.948292	-0.789032	11	56763186	A	T		rs17450865	IL1b_C.conidiaHK_WB_48h	-0.718769	-4.59079	8.71307e-06	0.998156	8	128307797	C	T
	rs59877871	IL6Mtb	-5.6502	9.90147e-08	0.862785	-0.724863	3	121294591	A	T		rs17524397	IL22_Borreliamix_PBMC_7days	-0.453559	-4.67913	5.97227e-06	0.729012	8	136240840	A	C
	rs59949553	IL6Mtb	-5.65063	9.88211e-08	0.862785	-0.724889	3	121290866	C	A		rs17563756	IL6_LPS1ng_PBMC_24h	-0.576168	-4.56011	9.92271e-06	0.999982	5	162070625	G	C
	rs59979991	IL1typhi	4.97934	2.01937e-06	0.948292	0.483874	2	73384422	A	G		rs17582830	TNFA_C.burnetiininemileSerum_PBMC_24h	-0.62475	-4.94012	1.90141e-06	0.0978624	4	38867427	G	A
	rs60022670	IFNgtyphi	-4.8256	3.90236e-06	0.948292	-0.747486	6	75009563	G	T		rs17582830	IL6_PolyIC_PBMC_24h	-0.895542	-9.62348	1.11681e-17	1.35198e-12	4	38867427	G	A
	rs6007885	IL6pneu	-4.88233	3.06475e-06	0.948292	-0.630261	22	46735346	C	T		rs17582830	IL6_Borreliamix_PBMC_24h	-0.641584	-5.43129	1.97405e-07	0.0156364	4	38867427	G	A
	rs6008765	IL6pneu	-4.88158	3.07456e-06	0.948292	-0.630255	22	46740316	C	T		rs17582830	IL1b_C.burnetiininemileSerum_PBMC_24h	-0.730392	-5.4907	1.48695e-07	0.0273555	4	38867427	G	A
	rs6017287	TNFCand	4.92925	2.50633e-06	0.948292	0.513682	20	42834397	A	G		rs17582830	IL1b_PolyIC_PBMC_24h	-0.843923	-7.23677	1.64845e-11	7.14826e-07	4	38867427	G	A
	rs6017288	TNFCand	4.92925	2.50633e-06	0.948292	0.513682	20	42834648	T	C		rs17582893	IL1b_PolyIC_PBMC_24h	-0.818755	-6.97338	7.09775e-11	2.2998e-06	4	38886420	A	G
	rs6017289	TNFCand	5.0097	1.7704e-06	0.948292	0.519445	20	42836804	A	T		rs17582893	IL6_Borreliamix_PBMC_24h	-0.627185	-5.30013	3.66434e-07	0.0251486	4	38886420	A	G
	rs60184004	IL6Mtb	-5.19432	7.87198e-07	0.948292	-0.697582	3	121298004	T	C		rs17582893	IL6_PolyIC_PBMC_24h	-0.870418	-9.23794	1.21639e-16	1.11602e-11	4	38886420	A	G
	rs60197943	IL6LPS	4.84756	3.55461e-06	0.948292	0.483752	6	9290688	T	C		rs17582893	TNFA_C.burnetiininemileSerum_PBMC_24h	-0.591297	-4.64987	6.77204e-06	0.223607	4	38886420	A	G
	rs60210923	IL6enteri	-4.7711	4.91365e-06	0.948292	-0.680127	2	102529215	A	G		rs17582893	IL1b_C.burnetiininemileSerum_PBMC_24h	-0.692943	-5.17359	6.5936e-07	0.0460992	4	38886420	A	G
	rs60210923	IL6typhi	-5.11917	1.0972e-06	0.948292	-0.742406	2	102529215	A	G		rs17582921	IL1b_PolyIC_PBMC_24h	-0.84499	-7.25679	1.4737e-11	6.52026e-07	4	38892649	C	T
	rs60305288	IL6Cox	4.81819	4.02684e-06	0.948292	0.555818	3	8910797	A	T		rs17582921	TNFA_C.burnetiininemileSerum_PBMC_24h	-0.605642	-4.77235	3.98765e-06	0.162067	4	38892649	C	T
	rs6031454	TNFCand	4.88569	3.021e-06	0.948292	0.509391	20	42833882	G	T		rs17582921	IL1b_C.burnetiininemileSerum_PBMC_24h	-0.661824	-4.90051	2.26822e-06	0.113674	4	38892649	C	T
	rs60371350	IL10Ecoli	4.97036	2.09929e-06	0.948292	0.6186	18	46011904	T	C		rs17582921	IL6_Borreliamix_PBMC_24h	-0.65307	-5.55193	1.10806e-07	0.0131285	4	38892649	C	T
	rs60388329	IL6typhi	4.76713	4.99659e-06	0.948292	0.429523	10	96791592	G	A		rs17582921	IL6_PolyIC_PBMC_24h	-0.893945	-9.60917	1.22094e-17	1.40061e-12	4	38892649	C	T
	rs60442485	IL6Mtb	-5.0736	1.34003e-06	0.948292	-0.634901	3	121301755	G	A		rs17599880	IL1b_Borreliamix_PBMC_24h	-0.484878	-4.66629	6.31134e-06	0.295753	4	176681927	A	G
	rs6044438	TNFCox	-4.86764	3.26315e-06	0.948292	-0.706651	20	16833223	G	C		rs17616434	IL1b_C.burnetiininemileSerum_PBMC_24h	-0.825293	-6.57443	6.14217e-10	0.00044613	4	38812876	C	T
	rs6064046	TNFaureus	4.82991	3.83152e-06	0.948292	0.679855	20	36722753	C	T		rs17616434	IL6_Borreliamix_PBMC_24h	-0.637945	-5.5604	1.06372e-07	0.0130584	4	38812876	C	T
	rs60646682	IL1PolyIC	-5.09088	1.24232e-06	0.948292	-0.789473	11	56782843	A	G		rs17616434	TNFA_C.burnetiininemileSerum_PBMC_24h	-0.676958	-5.58976	9.23045e-08	0.0197718	4	38812876	C	T
	rs6068698	TNFaureus	4.81291	4.11801e-06	0.948292	0.67383	20	36701510	T	C		rs17616434	IL1b_PolyIC_PBMC_24h	-0.913371	-8.34932	2.65214e-14	1.49137e-09	4	38812876	C	T
	rs6069477	IL6Mtb	-4.85814	3.39807e-06	0.948292	-0.672278	20	54491980	A	G		rs17616434	IL6_PolyIC_PBMC_24h	-0.893912	-9.99176	1.1146e-18	3.44324e-13	4	38812876	C	T
	rs60715744	IFNgenteri	-4.86651	3.27889e-06	0.948292	-0.803388	5	55592983	C	T		rs17658458	IL1b_Borreliamix_PBMC_24h	-0.482321	-4.67671	6.03482e-06	0.292222	4	176680675	A	C
	rs6081791	IL6aureus	-4.91972	2.61112e-06	0.948292	-0.613519	20	2040299	A	G		rs17658523	IL1b_Borreliamix_PBMC_24h	-0.482577	-4.64946	6.78389e-06	0.312851	4	176682906	G	A
	rs60825689	IL10Mtb	-5.41465	2.92618e-07	0.890033	-0.550104	10	107973667	C	T		rs17688488	IFNy_C.conidiaHK_WB_48h	-0.935897	-5.56652	1.03278e-07	0.655098	16	77452121	C	G
	rs61187404	IL6Mtb	-5.19465	7.8607e-07	0.948292	-0.697633	3	121297820	A	G		rs17723545	IFNy_B.burgdorferi_PBMC_7days	0.433086	4.69382	5.60612e-06	0.27633	5	100162751	G	A
	rs61271105	IL6Mtb	-5.65063	9.88206e-08	0.862785	-0.724903	3	121291324	T	C		rs17724185	IFNy_B.burgdorferi_PBMC_7days	0.433118	4.69395	5.60301e-06	0.27633	5	100181694	C	T
	rs6130568	TNFCand	4.8775	3.12866e-06	0.948292	0.504561	20	42834765	C	T		rs17725678	IFNy_B.burgdorferi_PBMC_7days	0.431482	4.67837	5.99195e-06	0.27633	5	100246179	C	T
	rs61354049	TNFCox	4.8991	2.85245e-06	0.948292	0.662384	19	34404040	A	G		rs17726244	IFNy_B.burgdorferi_PBMC_7days	0.462749	5.46776	1.6592e-07	0.0859357	5	100277256	T	C
	rs6136879	TNFaureus	5.12816	1.05463e-06	0.948292	0.674036	20	2042508	C	T		rs17726346	IFNy_B.burgdorferi_PBMC_7days	0.433383	4.77598	3.92494e-06	0.27633	5	100280335	C	A
	rs6136887	TNFaureus	4.99512	1.88597e-06	0.948292	0.662383	20	2044951	T	C		rs1777310	IL1b_PolyIC_PBMC_24h	0.49647	4.56686	9.6437e-06	0.210665	10	29988053	G	C
	rs61386648	IL1Mtb	5.22765	6.78814e-07	0.948292	0.713374	13	23395568	C	G		rs17780091	IFNy_B.burgdorferi_PBMC_7days	0.433086	4.69382	5.60612e-06	0.27633	5	100167965	C	T
	rs61426705	IFNgenteri	-4.84503	3.59313e-06	0.948292	-0.780311	5	55603160	A	G		rs17780273	IFNy_B.burgdorferi_PBMC_7days	0.433086	4.69382	5.60612e-06	0.27633	5	100173741	G	A
	rs61572693	IFNgenteri	-5.14042	9.99153e-07	0.948292	-0.836353	21	19569149	A	G		rs17780471	IFNy_B.burgdorferi_PBMC_7days	0.433086	4.69382	5.60612e-06	0.27633	5	100179952	G	T
	rs61593971	TNFCand	5.60271	1.23449e-07	0.862785	0.773889	16	87915073	G	A		rs17780525	IFNy_B.burgdorferi_PBMC_7days	0.433118	4.69395	5.60301e-06	0.27633	5	100181628	T	G
	rs61593971	IL1Cand	5.0015	1.83454e-06	0.948292	0.690513	16	87915073	G	A		rs17782041	IFNy_B.burgdorferi_PBMC_7days	0.431482	4.67837	5.99195e-06	0.27633	5	100245197	A	C
	rs61678697	IFNgenteri	-4.84498	3.59389e-06	0.948292	-0.78023	5	55604927	T	C		rs17782250	IFNy_B.burgdorferi_PBMC_7days	0.448494	5.09286	9.54472e-07	0.202908	5	100249342	A	T
	rs61769592	IL1aureus	-4.84376	3.61253e-06	0.948292	-0.537752	1	53656136	G	T		rs1783988	TNFA_C.albicansconidia_macroPG_24h	-0.641338	-4.80527	3.45303e-06	0.567865	11	126523380	A	G
	rs61832673	IFNgMtb	4.96486	2.14982e-06	0.948292	0.721988	10	5643818	T	C		rs1800838	IL6_C.albicansconidia_PBMC_24h	0.420773	4.67457	6.09059e-06	0.477396	6	33272541	T	A
	rs61899220	IL1Ecoli	-4.8644	3.3085e-06	0.948292	-0.6161	11	60770733	G	A		rs1808804	IL6_C.albicansconidia_PBMC_24h	0.574339	5.05393	1.13927e-06	0.32997	13	112800415	T	C
	rs62077483	IL6Mtb	-4.78673	4.60022e-06	0.948292	-0.585013	17	61806380	T	C		rs1820150	IFNy_B.burgdorferi_PBMC_7days	0.482506	5.68344	5.85132e-08	0.0580222	5	100177112	G	T
	rs62077484	IL6Mtb	-4.78655	4.60365e-06	0.948292	-0.585018	17	61807442	T	C		rs1827401	TNFA_C.conidiaHK_WB_48h	-0.466287	-4.83941	2.97208e-06	0.998156	5	17189352	T	C
	rs62077504	IL6Mtb	-4.85176	3.49164e-06	0.948292	-0.604998	17	61837734	G	A		rs1830705	IL6_Borreliamix_PBMC_24h	-0.49176	-4.73427	4.70615e-06	0.257982	1	31168219	C	T
	rs62077509	IL6Mtb	-4.93334	2.46259e-06	0.948292	-0.610496	17	61848973	G	A		rs183205625	TNFA_C.albicansconidia_macroPG_24h	-0.692273	-5.49599	1.44976e-07	0.0665064	17	80801372	C	A
	rs62077512	IL6Mtb	-4.81695	4.04802e-06	0.948292	-0.593486	17	61851435	T	C		rs183205625	IL6_C.albicansconidia_macroPG_24h	-0.599201	-4.84918	2.84683e-06	0.477176	17	80801372	C	A
	rs62100763	IFNgaureus	-4.81909	4.01149e-06	0.948292	-0.648624	18	66193016	T	C		rs1833861	IFNy_B.burgdorferi_PBMC_7days	0.428143	4.69776	5.51159e-06	0.27633	5	100258235	G	T
	rs62140478	TNFCox	4.76766	4.98534e-06	0.948292	0.911694	2	87995393	T	C		rs1833862	IFNy_B.burgdorferi_PBMC_7days	0.431482	4.67837	5.99195e-06	0.27633	5	100243505	C	T
	rs62151795	IL1typhi	4.83822	3.69869e-06	0.948292	0.474452	2	73376840	A	G		rs183627513	IL1b_PolyIC_PBMC_24h	-0.805184	-7.18004	2.26267e-11	9.30263e-07	4	38851691	A	G
	rs62151796	IL1typhi	4.83822	3.69869e-06	0.948292	0.474452	2	73377139	C	T		rs183627513	IL6_Borreliamix_PBMC_24h	-0.611597	-5.38758	2.42857e-07	0.0185681	4	38851691	A	G
	rs62151835	IL1typhi	4.98283	1.98909e-06	0.948292	0.484307	2	73389096	T	C		rs183627513	IL1b_C.burnetiininemileSerum_PBMC_24h	-0.747159	-5.92586	1.76061e-08	0.00570964	4	38851691	A	G
	rs62151837	IL1typhi	5.1793	8.41403e-07	0.948292	0.488409	2	73390396	T	G		rs183627513	TNFA_C.burnetiininemileSerum_PBMC_24h	-0.633428	-5.26368	4.34407e-07	0.0344994	4	38851691	A	G
	rs62151843	IL1typhi	5.1509	9.54033e-07	0.948292	0.474114	2	73396474	G	A		rs183627513	IL6_PolyIC_PBMC_24h	-0.832825	-9.16788	1.87169e-16	1.57335e-11	4	38851691	A	G
	rs62326590	IL6Cand	5.67712	8.73403e-08	0.862785	0.68629	4	155979302	C	T		rs1836917	TNFA_C.albicansconidia_macroPG_24h	0.472012	4.56555	9.69706e-06	0.705193	3	154860908	G	A
	rs62345948	IL1Ecoli	-4.81148	4.14299e-06	0.948292	-0.818176	4	185902016	T	G		rs1855178	IL6_PHA_WB_48h	0.572592	4.6658	6.32465e-06	0.752524	9	105434755	T	C
	rs62363276	IFNgtyphi	-4.89196	2.94101e-06	0.948292	-0.606219	5	108134928	T	C		rs1873195	IL6_Borreliamix_PBMC_24h	-0.65339	-5.55071	1.11462e-07	0.0131285	4	38891173	T	C
	rs62363277	IFNgtyphi	-4.81047	4.16084e-06	0.948292	-0.597065	5	108139064	C	T		rs1873195	IL1b_C.burnetiininemileSerum_PBMC_24h	-0.661828	-4.89676	2.30639e-06	0.11422	4	38891173	T	C
	rs62426694	IL10pneu	-4.81916	4.01033e-06	0.948292	-1.18247	6	132573276	T	C		rs1873195	IL1b_PolyIC_PBMC_24h	-0.843466	-7.2331	1.68267e-11	7.26052e-07	4	38891173	T	C
	rs62524104	IL6aureus	-4.86717	3.26965e-06	0.948292	-0.793521	8	141773101	A	G		rs1873195	TNFA_C.burnetiininemileSerum_PBMC_24h	-0.605723	-4.76941	4.03921e-06	0.163496	4	38891173	T	C
	rs6438637	IL6Mtb	-5.06723	1.37787e-06	0.948292	-0.659665	3	121318692	G	C		rs1873195	IL6_PolyIC_PBMC_24h	-0.894055	-9.60088	1.28554e-17	1.40061e-12	4	38891173	T	C
	rs6468214	IL1LPS	-4.81187	4.13619e-06	0.948292	-0.551506	8	33882395	A	C		rs1875574	IFNy_Borreliamix_PBMC_7days	0.437903	4.63326	7.27093e-06	0.729012	1	217403246	G	A
	rs6468216	IL1LPS	-4.81268	4.12199e-06	0.948292	-0.551787	8	33882623	G	A		rs1880672	IFNy_S.aureus_PBMC_7days	0.496894	4.57565	9.29113e-06	0.999863	3	191236168	T	C
	rs6468693	IL6Ecoli	4.93191	2.47776e-06	0.948292	0.610869	8	100851268	G	T		rs1885232	TNFA_C.albicansconidia_macroPG_24h	0.713652	5.67183	6.19298e-08	0.0599761	9	19687283	C	T
	rs6468693	TNFEcoli	5.06574	1.38688e-06	0.948292	0.627282	8	100851268	G	T		rs1885232	IL6_C.albicansconidia_macroPG_24h	0.671547	5.51092	1.34962e-07	0.0653522	9	19687283	C	T
	rs6472582	IL1Cox	-5.08938	1.25053e-06	0.948292	-0.507505	8	72239230	C	G		rs1887851	IFNy_Borreliamix_PBMC_7days	0.533058	4.59228	8.6583e-06	0.729012	20	18029344	T	C
	rs6477339	IL1Cand	-4.76804	4.97741e-06	0.948292	-0.579677	9	8744116	G	C		rs1889948	IL1b_C.burnetiininemileSerum_PBMC_24h	-0.652896	-4.56657	9.6554e-06	0.283265	10	33769542	T	G
	rs6477339	TNFCand	-4.87066	3.22128e-06	0.948292	-0.602681	9	8744116	G	C		rs1890016	IFNy_Borreliamix_PBMC_7days	0.498514	4.81143	3.36098e-06	0.729012	9	73493728	G	A
	rs6480990	IL1Cand	4.78562	4.62179e-06	0.948292	0.497156	10	54830687	A	G		rs189688666	IL1b_C.burnetiininemileSerum_PBMC_24h	-0.713017	-5.25919	4.4358e-07	0.0344994	4	38810122	T	G
	rs6480990	TNFCand	4.78397	4.65416e-06	0.948292	0.507502	10	54830687	A	G		rs189688666	IL1b_PolyIC_PBMC_24h	-0.857527	-7.26936	1.37345e-11	6.24363e-07	4	38810122	T	G
	rs6485053	TNFCand	-4.93663	2.42802e-06	0.948292	-0.666181	11	11647280	T	C		rs189688666	TNFA_C.burnetiininemileSerum_PBMC_24h	-0.636654	-4.97595	1.61956e-06	0.0889999	4	38810122	T	G
	rs6485639	IL1enteri	5.11725	1.1065e-06	0.948292	0.528251	11	45763475	A	G		rs189688666	IL6_Borreliamix_PBMC_24h	-0.655416	-5.48765	1.50875e-07	0.0137658	4	38810122	T	G
	rs6489318	IFNgCand	4.82905	3.84558e-06	0.948292	0.646867	12	1766598	A	G		rs189688666	IL6_PolyIC_PBMC_24h	-0.914767	-9.75507	4.91372e-18	6.746e-13	4	38810122	T	G
	rs6497896	IFNgtyphi	4.91771	2.6337e-06	0.948292	0.5958	16	25873986	G	A		rs1902066	IL1b_PHA_WB_48h	-0.482177	-4.57391	9.36014e-06	0.752524	6	81346033	T	C
	rs6533448	IFNgCand	4.98322	1.98576e-06	0.948292	0.480765	4	110626891	T	C		rs190458	TNFA_C.conidiaHK_WB_48h	0.61528	4.73359	4.72001e-06	0.998156	5	59136809	G	C
	rs6534528	IL10pneu	-4.96048	2.19082e-06	0.948292	-0.748764	4	126967979	G	A		rs1907888	IFNy_C.conidiaHK_WB_48h	0.565643	4.56151	9.86413e-06	0.998156	1	194658786	A	G
	rs6546186	IL1Ecoli	5.25307	6.06053e-07	0.948292	0.546879	2	66076961	A	G		rs1916565	IFNy_PHA_WB_48h	-0.81189	-4.85073	2.82744e-06	0.698253	10	50885301	G	A
	rs6546187	IL1Ecoli	5.25345	6.05025e-07	0.948292	0.546915	2	66077088	A	G		rs1917062	TNFA_C.albicansconidia_PBMC_24h	-0.652812	-4.71861	5.03659e-06	0.469496	6	82390104	C	A
	rs6546804	IL1typhi	4.91606	2.65245e-06	0.948292	0.482087	2	73385919	A	G		rs1927334	IL6_C.albicansconidia_PBMC_24h	0.655545	4.84278	2.92832e-06	0.32997	20	20288748	T	C
	rs6564020	IL1typhi	5.1353	1.02196e-06	0.948292	0.513093	16	84391950	C	T		rs194368	TNFA_C.conidiaHK_WB_48h	0.594279	4.70983	5.23166e-06	0.998156	5	59179484	C	T
	rs6572803	IL10enteri	-4.83395	3.76631e-06	0.948292	-0.833195	14	52405012	A	C		rs1956822	TNFA_S.typhimurium_macroPG_24h	-0.644965	-4.66708	6.29005e-06	0.794278	14	27219914	G	A
	rs6577465	TNFPolyIC	-4.90234	2.81322e-06	0.948292	-0.525509	1	8182405	C	G		rs1971430	IL6_C.albicansconidia_PBMC_24h	-0.500396	-5.02765	1.28316e-06	0.32997	9	33782375	A	G
	rs6586874	TNFtyphi	4.80319	4.29106e-06	0.948292	0.681788	8	19717091	A	G		rs1979855	IL6_LPS1ng_PBMC_24h	-0.599273	-5.04506	1.18601e-06	0.913816	20	6747607	G	A
	rs6591374	TNFEcoli	-4.85068	3.50771e-06	0.948292	-0.491232	11	68993832	A	G		rs1984023	TNFA_LPS100ng_PBMC_24h	-0.586903	-4.82514	3.16469e-06	0.692206	21	41192203	A	G
	rs66483754	IL6Mtb	-5.6501	9.90608e-08	0.862785	-0.724834	3	121293579	G	A		rs1984541	IL6_C.burnetiininemileSerum_PBMC_24h	-0.790351	-4.68924	5.71782e-06	0.202589	12	6292072	G	C
	rs66494182	IL6Mtb	-5.65107	9.86168e-08	0.862785	-0.724896	3	121293854	C	T		rs1998268	TNFA_C.albicansconidia_macroPG_24h	0.638953	4.64704	6.85472e-06	0.705193	9	19603778	C	A
	rs6650558	IFNgtyphi	4.91259	2.69218e-06	0.948292	0.594847	16	25875374	T	C		rs2002150	IL1b_C.burnetiininemileSerum_PBMC_24h	-0.745034	-5.75935	4.03054e-08	0.0103325	4	38892001	C	T
	rs6650559	IFNgtyphi	4.8788	3.11134e-06	0.948292	0.571462	16	25875423	T	C		rs2002150	TNFA_C.burnetiininemileSerum_PBMC_24h	-0.674478	-5.53046	1.22872e-07	0.0247145	4	38892001	C	T
	rs6650564	IFNgtyphi	4.91757	2.6353e-06	0.948292	0.595779	16	25874229	G	A		rs2002150	IL6_PolyIC_PBMC_24h	-0.894516	-9.91789	1.77247e-18	3.60533e-13	4	38892001	C	T
	rs6650565	IFNgtyphi	4.91329	2.68414e-06	0.948292	0.594965	16	25875467	T	A		rs2002150	IL1b_PolyIC_PBMC_24h	-0.929223	-8.49254	1.12796e-14	7.07296e-10	4	38892001	C	T
	rs66589198	IL6pneu	-5.58544	1.33719e-07	0.862785	-0.696511	5	58497805	C	A		rs2002150	IL6_Borreliamix_PBMC_24h	-0.655796	-5.71016	5.13367e-08	0.00987396	4	38892001	C	T
	rs66641441	IL6Mtb	-5.34783	3.96047e-07	0.921204	-0.711648	3	121293307	A	G		rs2006290	IL17_C.albicansconidia_PBMC_7days	-0.729119	-4.74292	4.53268e-06	0.54654	16	78125963	A	G
	rs6669788	IFNgMtb	-4.92494	2.55322e-06	0.948292	-0.901677	1	217365569	T	C		rs2007197	IL1b_C.conidiaHK_WB_48h	-0.724254	-4.61953	7.70988e-06	0.998156	8	128311559	C	T
	rs667899	IFNgCox	5.15116	9.52924e-07	0.948292	0.52985	10	6464156	A	G		rs2007933	IL6_C.burnetiininemileSerum_PBMC_24h	-0.790849	-4.69305	5.62476e-06	0.202152	12	6292294	A	C
	rs6682866	IL6Cand	-4.891	2.9531e-06	0.948292	-0.783539	1	44578764	C	A		rs2013740	TNFA_C.burnetiininemileSerum_PBMC_24h	-0.679031	-5.74452	4.33613e-08	0.0106964	4	38891737	G	A
	rs66854056	IL6Mtb	-5.20532	7.4968e-07	0.948292	-0.6942	3	121304372	C	A		rs2013740	IL6_PolyIC_PBMC_24h	-0.848214	-9.49069	2.54976e-17	2.49706e-12	4	38891737	G	A
	rs668556	IL1enteri	-4.89913	2.85213e-06	0.948292	-0.735456	1	39914363	G	C		rs2013740	IL1b_PolyIC_PBMC_24h	-0.885782	-8.22181	5.65135e-14	3.00351e-09	4	38891737	G	A
	rs66926711	IL6Mtb	-5.61602	1.16062e-07	0.862785	-0.713107	3	121295136	C	T		rs2013740	IL6_Borreliamix_PBMC_24h	-0.614693	-5.44754	1.82717e-07	0.0148698	4	38891737	G	A
	rs66978552	IL6Mtb	-5.68535	8.40514e-08	0.862785	-0.721127	3	121295033	T	A		rs2013740	IL1b_C.burnetiininemileSerum_PBMC_24h	-0.774335	-6.22367	3.86591e-09	0.00252717	4	38891737	G	A
	rs6707573	IL6Ecoli	5.29515	5.01992e-07	0.948292	0.766413	2	33058768	C	T		rs2023036	IL1b_C.albicansconidia_PBMC_24h	0.542273	4.61835	7.74895e-06	0.506226	6	163122736	A	G
	rs67247313	IL6Mtb	-5.6501	9.90608e-08	0.862785	-0.724834	3	121293519	C	T		rs2023037	IL1b_C.albicansconidia_PBMC_24h	0.542273	4.61835	7.74895e-06	0.506226	6	163120385	A	G
	rs6737541	IL10Cox	-5.00842	1.78023e-06	0.948292	-0.504501	2	117155498	C	T		rs2023038	IL1b_C.albicansconidia_PBMC_24h	0.542273	4.61835	7.74895e-06	0.506226	6	163119280	C	G
	rs6737867	IL10pneu	-4.76796	4.97907e-06	0.948292	-0.585752	2	115642771	C	G		rs2026485	IL6_C.burnetiininemileSerum_PBMC_24h	-0.802329	-5.03375	1.24827e-06	0.0709568	1	109266523	A	G
	rs6738658	IL1pneu	-4.79089	4.52007e-06	0.948292	-0.582918	2	50544768	C	A		rs2030823	IFNy_S.aureus_PBMC_7days	0.496705	4.57994	9.12382e-06	0.999863	3	191232612	C	T
	rs67439929	IL6Mtb	-5.19432	7.87198e-07	0.948292	-0.697582	3	121295834	T	C		rs2031075	IL6_Borreliamix_PBMC_24h	-0.505329	-5.32216	3.30495e-07	0.0230449	16	15787037	T	G
	rs67523617	IL6Cand	4.92274	2.5774e-06	0.948292	0.561839	7	112109174	C	A		rs2039288	IFNy_C.conidiaHK_WB_48h	0.565132	4.55842	9.99404e-06	0.998156	1	194670740	C	T
	rs67610313	IL1Cand	-4.84402	3.60861e-06	0.948292	-0.512702	8	138559614	A	G		rs2054390	IL6_S.typhimurium_macroPG_24h	-1.04745	-4.6932	5.62114e-06	0.794278	11	10550251	C	T
	rs6769187	IL6Mtb	-5.49303	2.0463e-07	0.862785	-0.711131	3	121301449	C	T		rs2059845	IFNy_B.burgdorferi_PBMC_7days	0.433509	4.69488	5.58043e-06	0.27633	5	100200644	A	T
	rs6769198	IL6Mtb	-5.49925	1.98876e-07	0.862785	-0.70712	3	121301484	C	T		rs2059846	IFNy_B.burgdorferi_PBMC_7days	0.463297	5.20605	5.67612e-07	0.183235	5	100200910	C	T
	rs6773252	IL6Mtb	4.80717	4.2193e-06	0.948292	0.455755	3	121327184	T	G		rs2061044	IL1b_PHA_WB_48h	-0.544607	-5.0543	1.13736e-06	0.603028	6	81370086	G	A
	rs6781825	IL6Mtb	4.81349	4.10794e-06	0.948292	0.456197	3	121326771	A	G		rs2067686	TNFA_C.albicansconidia_macroPG_24h	0.498702	5.12226	8.34555e-07	0.2244	12	84438595	C	T
	rs6804863	IL10Cox	-4.81509	4.08018e-06	0.948292	-0.558264	3	64403495	T	C		rs2071889	IL6_C.albicansconidia_PBMC_24h	0.435538	4.85896	2.72661e-06	0.32997	6	33272712	C	A
	rs6814112	IL6enteri	5.08345	1.28348e-06	0.948292	0.462854	4	170929475	A	G		rs207876	IL1b_PHA_WB_48h	0.451281	4.77648	3.91651e-06	0.711179	2	216996587	C	T
	rs6814220	IL6enteri	5.09286	1.23161e-06	0.948292	0.463067	4	170927260	T	A		rs207878	IL1b_PHA_WB_48h	0.450535	4.76752	4.07257e-06	0.724426	2	216998661	G	A
	rs6814578	IL6enteri	5.09286	1.23161e-06	0.948292	0.463067	4	170927386	C	A		rs2078987	IFNy_S.aureus_PBMC_7days	0.677521	5.02159	1.31882e-06	0.999863	7	111439939	A	G
	rs68151458	IL10typhi	-4.82859	3.85311e-06	0.948292	-0.805716	4	189297112	T	G		rs2081687	IL1b_C.albicansconidia_PBMC_24h	-0.483827	-4.6753	6.0716e-06	0.477396	8	59388565	T	C
	rs6815551	IL6enteri	5.08345	1.28348e-06	0.948292	0.462854	4	170929466	G	C		rs2085113	IL1b_PHA_WB_48h	-0.479752	-4.91377	2.13839e-06	0.618809	6	81358624	C	T
	rs6822033	IL6enteri	5.09286	1.23161e-06	0.948292	0.463067	4	170930304	G	C		rs2091376	IL22_Borreliamix_PBMC_7days	0.447612	4.58396	8.96938e-06	0.729012	2	6138817	A	G
	rs6825939	IL6enteri	5.09286	1.23161e-06	0.948292	0.463067	4	170928194	C	T		rs2101521	TNFA_C.burnetiininemileSerum_PBMC_24h	-0.65366	-5.14106	7.65686e-07	0.0521389	4	38811551	A	G
	rs6829328	IL10Ecoli	4.76833	4.97139e-06	0.948292	0.889663	4	56568889	T	C		rs2101521	IL6_PolyIC_PBMC_24h	-0.946926	-10.3453	1.19764e-19	1.69393e-13	4	38811551	A	G
	rs6841912	IL6enteri	5.06272	1.40527e-06	0.948292	0.462268	4	170927723	T	G		rs2101521	IL6_Borreliamix_PBMC_24h	-0.677916	-5.72557	4.75957e-08	0.00987396	4	38811551	A	G
	rs6856578	IFNgLPS	-4.7999	4.35106e-06	0.948292	-0.964035	4	90422660	A	C		rs2101521	IL1b_PolyIC_PBMC_24h	-0.954258	-8.43985	1.54585e-14	9.42219e-10	4	38811551	A	G
	rs6856742	IFNgLPS	-4.80072	4.336e-06	0.948292	-0.964246	4	90422709	T	C		rs2101521	IL1b_C.burnetiininemileSerum_PBMC_24h	-0.75471	-5.63649	7.35759e-08	0.0165852	4	38811551	A	G
	rs6869203	TNFPolyIC	-5.12398	1.07424e-06	0.948292	-0.581038	5	2459198	C	T		rs2106687	IL1b_PHA_WB_48h	0.653831	4.68319	5.869e-06	0.752524	5	9647012	C	A
	rs6878977	IL1Cand	4.79769	4.39196e-06	0.948292	0.708704	5	176083175	T	G		rs2106688	IL1b_PHA_WB_48h	0.656564	4.70456	5.3522e-06	0.752524	5	9636257	A	G
	rs6886292	IFNgLPS	-5.5102	1.89132e-07	0.862785	-0.636619	5	117671322	T	G		rs2106689	IL1b_PHA_WB_48h	0.659046	4.7855	3.76522e-06	0.698253	5	9636169	T	C
	rs6886292	IFNgEcoli	-5.84383	3.98744e-08	0.862785	-0.608683	5	117671322	T	G		rs2109407	IL6_C.burnetiininemileSerum_PBMC_24h	-0.777998	-4.62465	7.54344e-06	0.244724	12	6293919	G	A
	rs6886464	IFNgEcoli	-5.83112	4.23502e-08	0.862785	-0.606703	5	117671405	T	G		rs2109408	IL6_C.burnetiininemileSerum_PBMC_24h	-0.786309	-4.65979	6.4899e-06	0.217563	12	6293825	T	C
	rs6886464	IFNgLPS	-5.51877	1.81831e-07	0.862785	-0.636439	5	117671405	T	G		rs2115501	IFNy_Borreliamix_PBMC_7days	0.680905	4.57465	9.33048e-06	0.729012	5	89769999	A	G
	rs6917224	IL6Cox	-4.78098	4.71315e-06	0.948292	-0.535093	6	15998368	A	G		rs2122053	IL1b_PHA_WB_48h	0.483381	4.96312	1.71549e-06	0.603028	8	137096186	C	T
	rs6922282	IL6PolyIC	4.9367	2.42727e-06	0.948292	0.734591	6	138585581	G	A		rs2137168	IL1b_PolyIC_PBMC_24h	-0.590048	-5.25944	4.43062e-07	0.0104372	2	111986509	T	C
	rs6923662	IL1LPS	-4.95471	2.2461e-06	0.948292	-0.942315	6	2065303	C	G		rs2141004	IL22_Borreliamix_PBMC_7days	-0.481126	-4.71102	5.20474e-06	0.729012	2	6194359	C	A
	rs6926572	IFNgtyphi	-4.86029	3.36709e-06	0.948292	-0.883792	6	75044118	G	A		rs2145056	IL6_C.albicansconidia_PBMC_24h	0.65695	4.85212	2.81019e-06	0.32997	20	20290227	G	A
	rs6933439	IFNgtyphi	-4.8256	3.90236e-06	0.948292	-0.747486	6	75006170	C	T		rs2145780	IL6_C.albicansconidia_macroPG_24h	0.549701	4.90448	2.22863e-06	0.441475	9	19679286	T	G
	rs6964745	IL1pneu	-4.9033	2.80167e-06	0.948292	-0.842239	7	83054896	G	T		rs214589	TNFA_C.albicansconidia_macroPG_24h	0.589621	5.02658	1.28941e-06	0.280965	6	18209683	G	A
	rs6976750	IL1aureus	5.064	1.39747e-06	0.948292	0.523281	7	81911167	C	T		rs2149042	IL6_C.albicansconidia_PBMC_24h	0.67243	4.976	1.61925e-06	0.32997	20	20300690	C	A
	rs6982694	IL6enteri	-4.77236	4.88767e-06	0.948292	-0.62614	8	100412759	A	C		rs2159221	TNFA_LPS100ng_PBMC_24h	0.453501	4.58698	8.85545e-06	0.821243	7	15751934	A	G
	rs6985838	IL6aureus	-4.83553	3.74113e-06	0.948292	-0.784637	8	141801188	C	G		rs2161280	IFNy_B.burgdorferi_PBMC_7days	0.433403	5.06031	1.10674e-06	0.214366	5	100289675	A	G
	rs6988189	IL6Ecoli	-4.859	3.38559e-06	0.948292	-0.468064	8	89207083	C	T		rs2161700	IL6_PHA_WB_48h	0.641021	5.01739	1.34402e-06	0.603028	16	84350203	G	A
	rs7004608	IFNgpneu	4.94148	2.37781e-06	0.948292	0.5297	8	18062617	T	C		rs216345	IL6_C.albicansconidia_PBMC_24h	0.488501	4.92804	2.00669e-06	0.32997	9	33799370	T	C
	rs7007149	TNFaureus	-4.80604	4.23962e-06	0.948292	-0.703566	8	134317815	A	T		rs216347	IL6_C.albicansconidia_PBMC_24h	0.496522	4.99686	1.47435e-06	0.32997	9	33800406	A	G
	rs7008629	IL6enteri	-4.78237	4.68563e-06	0.948292	-0.63271	8	100447418	T	A		rs216351	IL6_C.albicansconidia_PBMC_24h	0.51129	5.20926	5.59263e-07	0.32997	9	33803239	T	C
	rs7008833	IL6enteri	-4.78237	4.68563e-06	0.948292	-0.63271	8	100447236	A	G		rs2166941	IL1b_PHA_WB_48h	0.453632	4.62899	7.40494e-06	0.752524	8	137100714	A	T
	rs7010954	IL1LPS	-4.81323	4.11239e-06	0.948292	-0.551769	8	33877270	A	G		rs2168638	IL6_LPS_macroPG_24h	0.543344	4.81819	3.26282e-06	0.999892	19	52069429	A	G
	rs7018211	IFNgpneu	5.10463	1.1696e-06	0.948292	0.541761	8	18064807	A	G		rs2168639	IL6_LPS_macroPG_24h	0.543344	4.81819	3.26282e-06	0.999892	19	52069470	C	T
	rs7018720	IL6LPS	-4.9817	1.99886e-06	0.948292	-0.58664	9	7176077	T	C		rs2174284	IL1b_C.burnetiininemileSerum_PBMC_24h	-0.720898	-5.52141	1.28337e-07	0.0254225	4	38859339	T	C
	rs7022348	IL6LPS	-5.43499	2.66755e-07	0.890033	-0.604463	9	7170006	A	G		rs2174284	IL1b_PolyIC_PBMC_24h	-0.832691	-7.27886	1.30219e-11	6.24363e-07	4	38859339	T	C
	rs7034674	IL1Cox	5.34803	3.95683e-07	0.921204	0.595038	9	132138195	C	T		rs2174284	TNFA_C.burnetiininemileSerum_PBMC_24h	-0.58496	-4.67697	6.02815e-06	0.209037	4	38859339	T	C
	rs7039805	IL1LPS	5.53383	1.69671e-07	0.862785	0.567734	9	10688320	G	A		rs2174284	IL6_PolyIC_PBMC_24h	-0.865924	-9.39046	4.74481e-17	4.44689e-12	4	38859339	T	C
	rs7051320	IFNgaureus	-5.49521	2.02589e-07	0.862785	-0.764208	1	171079700	T	C		rs2174284	IL6_Borreliamix_PBMC_24h	-0.624802	-5.37589	2.5665e-07	0.0187981	4	38859339	T	C
	rs7072807	IL10Mtb	5.43749	2.63736e-07	0.890033	0.527052	10	109433484	A	G		rs2180918	TNFA_LPS100ng_PBMC_24h	0.447015	4.66943	6.22667e-06	0.821243	14	44166776	G	A
	rs7073968	IL6enteri	4.88759	2.99661e-06	0.948292	0.419668	10	96793272	C	T		rs2185316	IL1b_LPS100ng_PBMC_24h	-0.534094	-4.70322	5.38317e-06	0.821243	1	216010786	T	C
	rs7081340	IL6PolyIC	4.7969	4.40671e-06	0.948292	0.641411	10	126781215	A	C		rs2205205	TNFA_LPS100ng_PBMC_24h	-0.569728	-4.62189	7.63267e-06	0.821243	21	41149964	A	G
	rs7084694	IL1pneu	4.76943	4.94831e-06	0.948292	0.869034	10	99849838	T	G		rs2208557	TNFA_C.albicansconidia_macroPG_24h	0.720228	5.79117	3.4444e-08	0.0599761	9	19661935	A	C
	rs7092010	IL6aureus	4.81216	4.13107e-06	0.948292	0.5437	10	101006228	G	A		rs2208557	IL6_C.albicansconidia_macroPG_24h	0.671752	5.56674	1.03167e-07	0.0653522	9	19661935	A	C
	rs7099771	IFNgMtb	4.88838	2.98646e-06	0.948292	0.764463	10	5654742	G	A		rs2216762	IL6_PHA_WB_48h	0.644445	4.63168	7.32011e-06	0.752524	16	84759446	T	C
	rs7104198	IL10typhi	4.86576	3.28944e-06	0.948292	0.529935	11	129578442	A	G		rs2234233	IL1b_PHA_WB_48h	0.659046	4.7855	3.76522e-06	0.698253	5	9629529	A	G
	rs7111844	TNFCand	4.85804	3.39944e-06	0.948292	0.76727	11	44495166	A	G		rs2242549	IL6_Borreliamix_PBMC_24h	-0.509691	-5.34741	2.93518e-07	0.0206847	16	15798210	G	T
	rs7113226	IFNgLPS	4.78398	4.65387e-06	0.948292	0.675978	11	104189477	G	A		rs2244761	TNFA_LPS100ng_PBMC_24h	0.596022	4.97151	1.65221e-06	0.692206	21	41222730	T	C
	rs7114134	IL10enteri	-5.04619	1.51044e-06	0.948292	-0.712767	11	36347702	T	C		rs2252309	TNFA_C.albicansconidia_macroPG_24h	0.571952	4.58481	8.93706e-06	0.705193	17	80666076	A	G
	rs7116149	IFNgLPS	4.78353	4.66273e-06	0.948292	0.640766	11	104147061	A	G		rs2252318	TNFA_C.albicansconidia_macroPG_24h	0.571952	4.58481	8.93706e-06	0.705193	17	80665894	C	T
	rs7117551	IL10enteri	-5.40561	3.04889e-07	0.890033	-0.846237	11	36347996	A	C		rs2285621	IL1b_PHA_WB_48h	0.651395	4.66479	6.35217e-06	0.752524	5	9652497	A	G
	rs7117688	IL10enteri	-5.03101	1.61373e-06	0.948292	-0.732247	11	36348103	G	C		rs2285622	IL1b_PHA_WB_48h	0.651395	4.66479	6.35217e-06	0.752524	5	9652429	A	G
	rs7118529	IFNgLPS	4.7844	4.64572e-06	0.948292	0.669521	11	104157425	C	G		rs2309758	IL1b_C.burnetiininemileSerum_PBMC_24h	-0.552875	-4.58556	8.90891e-06	0.276929	4	183593412	A	G
	rs7121816	TNFEcoli	-4.87367	3.18022e-06	0.948292	-0.493571	11	68990295	T	G		rs2326077	IL1b_C.albicansconidia_PBMC_24h	-0.483827	-4.6753	6.0716e-06	0.477396	8	59385919	C	T
	rs7121836	IFNgLPS	4.79305	4.4789e-06	0.948292	0.670287	11	104170886	A	G		rs2333262	IL1b_Borreliamix_PBMC_24h	-0.485391	-4.75128	4.37098e-06	0.244217	4	176676137	G	A
	rs7129103	IFNgenteri	-5.00299	1.82271e-06	0.948292	-0.526083	11	99357649	G	A		rs233535	IFNy_PHA_WB_48h	0.57253	5.24755	4.68265e-07	0.373106	16	66294035	A	C
	rs7129893	IL10enteri	-4.85505	3.44301e-06	0.948292	-0.670246	11	36347510	C	T		rs233537	IFNy_PHA_WB_48h	0.573435	5.26344	4.3489e-07	0.373106	16	66294764	G	A
	rs71372294	IL1PolyIC	4.7922	4.49508e-06	0.948292	0.619488	17	18749727	C	T		rs233538	IFNy_PHA_WB_48h	0.573212	5.2618	4.38216e-07	0.373106	16	66294804	C	T
	rs7148766	IL6Cox	4.80282	4.29763e-06	0.948292	0.542878	14	54957041	G	A		rs233539	IFNy_PHA_WB_48h	0.571446	5.27351	4.14951e-07	0.373106	16	66295179	G	A
	rs7161138	IL10Ecoli	-4.90478	2.78387e-06	0.948292	-0.494461	14	72970359	A	G		rs233542	IFNy_PHA_WB_48h	0.540264	4.91346	2.14136e-06	0.618809	16	66298037	G	A
	rs7161351	IL10Ecoli	-4.91009	2.7213e-06	0.948292	-0.49121	14	72970502	T	G		rs233543	IFNy_PHA_WB_48h	0.539707	4.90015	2.27188e-06	0.618809	16	66298678	G	A
	rs7169118	IL1Ecoli	5.05483	1.45457e-06	0.948292	0.728714	15	54261930	C	G		rs233544	IFNy_PHA_WB_48h	0.544469	4.90976	2.17689e-06	0.618809	16	66299126	G	A
	rs7181974	TNFtyphi	-4.96672	2.13255e-06	0.948292	-0.548947	15	66438085	T	A		rs233545	IFNy_PHA_WB_48h	0.546688	4.88135	2.46944e-06	0.642503	16	66299520	G	A
	rs7181974	TNFenteri	-5.12398	1.07422e-06	0.948292	-0.522313	15	66438085	T	A		rs2342481	IL22_B.burgdorferi_PBMC_7days	0.462285	4.78806	3.72318e-06	0.27633	8	105986546	C	T
	rs7215915	IL6Mtb	-4.78828	4.57009e-06	0.948292	-0.585271	17	61828385	T	C		rs2349561	IFNy_C.albicansconidia_PBMC_7days	-0.580859	-4.64811	6.82329e-06	0.54654	12	29123364	T	C
	rs7216092	IL6Cand	-4.85834	3.39517e-06	0.948292	-0.554304	17	970252	G	A		rs2363877	IL6_C.burnetiininemileSerum_PBMC_24h	-0.790849	-4.69305	5.62476e-06	0.202152	12	6292461	G	A
	rs7219920	IL6Mtb	-4.78673	4.60022e-06	0.948292	-0.585013	17	61811642	G	C		rs2363878	IL6_C.burnetiininemileSerum_PBMC_24h	-0.790849	-4.69305	5.62476e-06	0.202152	12	6292975	A	G
	rs7231614	IL10Ecoli	4.86906	3.24345e-06	0.948292	0.605161	18	46008288	C	A		rs2363880	IL6_C.burnetiininemileSerum_PBMC_24h	-0.826516	-4.61784	7.76571e-06	0.251311	12	6302009	A	G
	rs7238426	IL10Ecoli	4.86296	3.32884e-06	0.948292	0.613986	18	46046107	T	C		rs2365025	IFNy_S.aureus_PBMC_7days	0.496705	4.57994	9.12382e-06	0.999863	3	191228498	G	A
	rs7241421	IL10Ecoli	4.82672	3.88382e-06	0.948292	0.61304	18	46043029	A	G		rs2365027	IFNy_S.aureus_PBMC_7days	0.49698	4.57865	9.17369e-06	0.999863	3	191235252	G	T
	rs7248440	IL10Cox	-5.54462	1.61445e-07	0.862785	-1.16644	19	52540975	T	C		rs2365629	IL1b_LPS100ng_PBMC_24h	-0.579762	-5.14353	7.57044e-07	0.692206	1	216027887	A	G
	rs7250243	IL6Ecoli	-4.90068	2.83329e-06	0.948292	-0.767669	19	54735619	A	G		rs2367425	TNFA_S.typhimurium_macroPG_24h	0.520004	4.59474	8.56822e-06	0.794278	3	62941112	A	T
	rs72615618	IFNgLPS	4.78597	4.61495e-06	0.948292	0.855323	3	149109513	C	T		rs2383112	IL6_C.albicansconidia_macroPG_24h	0.565554	5.06484	1.08421e-06	0.254824	9	19676091	T	G
	rs72621579	IFNgCand	-4.77578	4.81767e-06	0.948292	-0.566259	2	67875299	G	A		rs2383112	TNFA_C.albicansconidia_macroPG_24h	0.551083	4.71492	5.11782e-06	0.682303	9	19676091	T	G
	rs72621580	IFNgCand	-4.77594	4.81444e-06	0.948292	-0.566265	2	67875368	C	T		rs2383113	IL6_C.albicansconidia_macroPG_24h	0.584069	5.2199	5.32371e-07	0.185608	9	19678269	A	C
	rs72621581	IFNgCand	-4.77462	4.84137e-06	0.948292	-0.566062	2	67875466	T	C		rs2383113	TNFA_C.albicansconidia_macroPG_24h	0.596302	5.12442	8.26342e-07	0.2244	9	19678269	A	C
	rs72626321	IL6Mtb	-5.49287	2.04776e-07	0.862785	-0.711123	3	121297401	G	A		rs2383114	IL6_C.albicansconidia_macroPG_24h	0.532895	4.78828	3.71963e-06	0.578122	9	19688811	C	G
	rs72626322	IL6Mtb	-5.49303	2.0463e-07	0.862785	-0.711131	3	121300380	T	A		rs2383114	TNFA_C.albicansconidia_macroPG_24h	0.53257	4.59049	8.72425e-06	0.705193	9	19688811	C	G
	rs72674607	IL6enteri	-4.99132	1.91734e-06	0.948292	-0.681942	8	100413329	T	A		rs2386561	IL6_C.albicansconidia_macroPG_24h	-0.542066	-5.30336	3.60939e-07	0.140035	20	60456643	G	A
	rs72674616	IL6enteri	-4.77264	4.8818e-06	0.948292	-0.631907	8	100432679	A	G		rs2389857	IFNy_S.aureus_PBMC_7days	-0.775034	-4.61274	7.93655e-06	0.999863	7	17848942	C	A
	rs72710127	TNFenteri	4.87439	3.17044e-06	0.948292	0.505255	14	95699662	A	C		rs2395379	IL6_C.albicansconidia_PBMC_24h	0.453721	4.99933	1.45803e-06	0.32997	6	33298478	A	G
	rs72728170	IL1Cand	-4.8423	3.63504e-06	0.948292	-0.512692	8	138559711	T	C		rs2400313	IFNy_B.burgdorferi_PBMC_7days	0.431482	4.67837	5.99195e-06	0.27633	5	100226669	T	C
	rs72761694	TNFPolyIC	4.81652	4.05555e-06	0.948292	0.534722	15	102325202	T	C		rs2402350	TNFA_C.conidiaHK_WB_48h	-0.467938	-4.78203	3.82264e-06	0.998156	5	17172790	C	T
	rs72841902	IL1typhi	4.83759	3.70861e-06	0.948292	0.474387	2	73372212	A	T		rs241149	IL6_LPS100ng_PBMC_24h	0.569441	4.76801	4.06384e-06	0.727823	8	28612724	A	G
	rs72871878	TNFpneu	-4.83916	3.68389e-06	0.948292	-0.698461	18	5725540	C	A		rs2421124	IFNy_Borreliamix_PBMC_7days	-0.422438	-4.5704	9.50012e-06	0.729012	10	124476386	G	C
	rs72886003	IL6Cand	-4.87948	3.10227e-06	0.948292	-0.807759	1	44579601	A	G		rs2429	IL22_S.aureus_PBMC_7days	-0.770464	-4.63426	7.24002e-06	0.999863	8	121384163	G	T
	rs72922417	TNFPolyIC	4.77225	4.88987e-06	0.948292	0.685632	3	95373871	C	A		rs2440808	TNFA_C.albicansconidia_PBMC_24h	-0.563012	-5.11062	8.80173e-07	0.32997	7	137861093	T	A
	rs72957041	IL6typhi	4.95559	2.23753e-06	0.948292	0.588254	3	119346088	T	C		rs2444810	IL1b_PHA_WB_48h	-0.542827	-5.02473	1.30023e-06	0.603028	6	81362319	A	G
	rs72972959	IL6enteri	5.09286	1.23161e-06	0.948292	0.463067	4	170929018	A	G		rs2444811	IL1b_PHA_WB_48h	-0.542888	-5.02492	1.29914e-06	0.603028	6	81362216	A	C
	rs7297893	TNFpneu	-4.77229	4.88912e-06	0.948292	-0.748027	12	124753040	T	C		rs2444813	IL1b_PHA_WB_48h	-0.576126	-5.64119	7.19097e-08	0.174568	6	81361020	T	C
	rs7299477	IL1aureus	-5.09543	1.2178e-06	0.948292	-0.781365	12	24959564	A	G		rs2444814	IL1b_PHA_WB_48h	-0.575786	-5.63581	7.38178e-08	0.174568	6	81360509	T	C
	rs73000245	IL10LPS	-4.90046	2.83591e-06	0.948292	-0.871836	3	130511675	C	G		rs2444818	IL1b_PHA_WB_48h	-0.618464	-6.08587	7.83905e-09	0.0683258	6	81352611	C	T
	rs73012475	IL10Ecoli	5.30199	4.86815e-07	0.948292	0.775071	4	187982628	C	A		rs2444819	IL1b_PHA_WB_48h	-0.533071	-5.51561	1.31955e-07	0.212381	6	81381299	G	A
	rs7306106	IL10Cox	4.87127	3.21293e-06	0.948292	0.562522	12	52533536	A	G		rs2444820	IL1b_PHA_WB_48h	-0.602287	-5.78866	3.48746e-08	0.174568	6	81379924	C	G
	rs7308016	IL1aureus	4.79211	4.49678e-06	0.948292	0.611159	12	100291222	C	T		rs2444823	IL1b_PHA_WB_48h	-0.544321	-5.05252	1.14658e-06	0.603028	6	81365346	A	G
	rs73081645	TNFEcoli	5.30769	4.74514e-07	0.948292	0.696806	2	222533355	G	A		rs2444824	IL1b_PHA_WB_48h	-0.578239	-5.68064	5.93206e-08	0.174568	6	81365327	C	T
	rs73095185	IL1Cox	4.99283	1.90483e-06	0.948292	0.58166	5	63965840	C	T		rs2450848	TNFA_C.albicansconidia_PBMC_24h	-0.548662	-4.87094	2.58593e-06	0.32997	7	137854455	T	C
	rs73100295	IL1Cox	5.32277	4.43399e-07	0.948292	0.69306	1	217563106	T	C		rs2451226	TNFA_C.albicansconidia_macroPG_24h	0.572943	4.58742	8.8388e-06	0.705193	17	80664725	C	T
	rs73101361	IL10typhi	4.81024	4.16477e-06	0.948292	0.809101	3	782972	T	G		rs2451232	TNFA_C.albicansconidia_PBMC_24h	-0.561964	-5.11154	8.76481e-07	0.32997	7	137863917	G	A
	rs73104864	IL6pneu	-5.43075	2.71961e-07	0.890033	-0.675646	5	58494505	A	T		rs2451236	TNFA_C.albicansconidia_PBMC_24h	-0.5491	-4.89361	2.33879e-06	0.32997	7	137856592	G	T
	rs73162622	IL6Cox	-4.78458	4.64209e-06	0.948292	-0.607517	3	145523720	T	C		rs2456909	IFNy_PHA_WB_48h	0.786951	4.95179	1.80479e-06	0.603028	1	69444226	T	C
	rs7321132	IL1typhi	-5.05459	1.45612e-06	0.948292	-0.742745	13	90317514	A	G		rs2459702	TNFA_C.albicansconidia_macroPG_24h	0.572943	4.58742	8.8388e-06	0.705193	17	80664730	G	A
	rs7322850	IL1typhi	-5.02673	1.64409e-06	0.948292	-0.740817	13	90317674	T	C		rs2465086	TNFA_C.albicansconidia_PBMC_24h	-0.576352	-5.21434	5.4626e-07	0.32997	7	137865543	A	G
	rs7323466	IL6aureus	5.22077	6.99933e-07	0.948292	0.751873	13	100671869	T	C		rs2494927	IFNy_PHA_WB_48h	0.778482	4.88964	2.38034e-06	0.638376	1	69443464	C	T
	rs7326295	IL6aureus	5.41463	2.9265e-07	0.890033	0.883687	13	100684922	C	G		rs2496695	IL1b_PHA_WB_48h	-0.574687	-5.61897	8.0113e-08	0.174568	6	81359064	A	G
	rs73295391	IL6pneu	-4.77027	4.93086e-06	0.948292	-0.76955	12	50364406	A	G		rs2496697	IL1b_PHA_WB_48h	-0.544321	-5.05252	1.14658e-06	0.603028	6	81365892	A	T
	rs73308624	IFNgenteri	-4.79173	4.5041e-06	0.948292	-0.772523	14	76735477	G	A		rs2496698	IL1b_PHA_WB_48h	-0.544321	-5.05252	1.14658e-06	0.603028	6	81366135	G	A
	rs73346474	IL1LPS	-4.77274	4.87974e-06	0.948292	-0.635584	17	69895740	A	G		rs2503724	IL1b_PHA_WB_48h	-0.657124	-6.36617	1.84344e-09	0.0321351	6	81379514	T	A
	rs73349808	IL1pneu	5.31224	4.64903e-07	0.948292	0.804063	5	177557542	T	C		rs2503726	IL1b_PHA_WB_48h	-0.532783	-5.51238	1.34016e-07	0.212381	6	81379063	A	G
	rs73352152	IFNgaureus	5.15277	9.4616e-07	0.948292	0.729922	14	104897851	T	C		rs2503749	IL1b_PHA_WB_48h	-0.566731	-5.51635	1.31492e-07	0.212381	6	81349756	T	G
	rs73352155	IFNgaureus	5.1569	9.29069e-07	0.948292	0.730147	14	104898774	A	G		rs2503753	IL1b_PHA_WB_48h	-0.57531	-5.62851	7.64843e-08	0.174568	6	81359780	A	G
	rs73364609	TNFEcoli	4.7702	4.93232e-06	0.948292	0.487349	12	94571198	A	G		rs2503755	IL1b_PHA_WB_48h	-0.504591	-4.57628	9.26656e-06	0.752524	6	81360578	T	A
	rs73376666	IL1Ecoli	-4.8868	3.00665e-06	0.948292	-0.607073	9	749702	T	C		rs2503756	IL1b_PHA_WB_48h	-0.515914	-5.29803	3.7004e-07	0.373106	6	81360693	C	T
	rs73397247	IL6LPS	4.78482	4.63736e-06	0.948292	0.474667	6	9289870	C	T		rs2503757	IL1b_PHA_WB_48h	-0.542605	-5.02004	1.32806e-06	0.603028	6	81361950	G	A
	rs73402189	IL6PolyIC	-4.84058	3.66172e-06	0.948292	-1.01887	11	5993795	T	C		rs2503759	IL1b_PHA_WB_48h	-0.514519	-5.41859	2.09675e-07	0.304591	6	81364107	T	C
	rs73439373	IL10Ecoli	4.98931	1.93409e-06	0.948292	0.619093	18	46008660	G	A		rs2503760	IL1b_PHA_WB_48h	-0.530182	-4.91035	2.17118e-06	0.618809	6	81365894	A	T
	rs73439375	IL10Ecoli	4.98931	1.93409e-06	0.948292	0.619093	18	46008728	G	A		rs2503761	IL1b_PHA_WB_48h	-0.544321	-5.05252	1.14658e-06	0.603028	6	81365907	A	G
	rs73439380	IL10Ecoli	4.87963	3.10024e-06	0.948292	0.613461	18	46013034	A	G		rs2510207	IL1b_C.albicansconidia_PBMC_24h	0.539843	4.59311	8.62793e-06	0.54232	6	163086592	T	C
	rs73439392	IL10Ecoli	4.82253	3.95342e-06	0.948292	0.599784	18	46021845	G	T		rs2544913	IFNy_B.burgdorferi_PBMC_7days	0.482506	5.68344	5.85132e-08	0.0580222	5	100162378	A	G
	rs73439400	IL10Ecoli	4.83036	3.8242e-06	0.948292	0.601866	18	46034425	G	A		rs2544920	IFNy_B.burgdorferi_PBMC_7days	0.445643	5.18202	6.34239e-07	0.188242	5	100141374	A	T
	rs73441406	IL10Ecoli	4.94095	2.38328e-06	0.948292	0.618607	18	46041132	A	G		rs2546929	IL6_C.burnetiininemileSerum_PBMC_24h	1.00264	4.59006	8.74014e-06	0.275473	5	167402866	T	C
	rs73441408	IL10Ecoli	4.84536	3.58797e-06	0.948292	0.587624	18	46042134	C	T		rs2546959	IL6_C.burnetiininemileSerum_PBMC_24h	0.984565	4.5597	9.94001e-06	0.285674	5	167404411	G	T
	rs73465140	IL6Cand	4.7735	4.86416e-06	0.948292	0.620123	13	25096721	A	G		rs2548256	IFNy_B.burgdorferi_PBMC_7days	0.479912	5.734	4.56631e-08	0.0580222	5	100148462	G	T
	rs73466516	IL1PolyIC	-4.87242	3.19729e-06	0.948292	-0.748769	11	56758783	A	G		rs2548257	IFNy_B.burgdorferi_PBMC_7days	0.465199	5.25157	4.59586e-07	0.160634	5	100162317	C	A
	rs73466519	IL1PolyIC	-4.87242	3.19729e-06	0.948292	-0.748769	11	56760444	A	G		rs2548261	IFNy_B.burgdorferi_PBMC_7days	0.422403	4.92805	2.00658e-06	0.268169	5	100127247	T	C
	rs73466523	IL1PolyIC	-5.09646	1.21229e-06	0.948292	-0.79024	11	56765448	A	C		rs2548262	IFNy_B.burgdorferi_PBMC_7days	0.412558	4.85963	2.71853e-06	0.27633	5	100101145	T	C
	rs73466549	IL1PolyIC	-4.80794	4.20562e-06	0.948292	-0.743778	11	56802898	A	G		rs2548263	IFNy_B.burgdorferi_PBMC_7days	0.465199	5.25157	4.59586e-07	0.160634	5	100173071	T	C
	rs73466550	IL1PolyIC	-4.80794	4.20562e-06	0.948292	-0.743778	11	56803304	T	C		rs2548264	IFNy_B.burgdorferi_PBMC_7days	0.425372	4.95886	1.74853e-06	0.267374	5	100135574	G	A
	rs73466556	IL1PolyIC	-4.81017	4.16603e-06	0.948292	-0.744169	11	56816634	C	A		rs2548274	IFNy_B.burgdorferi_PBMC_7days	0.430479	5.01243	1.37444e-06	0.230379	5	100139510	A	G
	rs73466567	IL1PolyIC	-4.81231	4.12851e-06	0.948292	-0.744517	11	56828370	A	T		rs2548276	IFNy_B.burgdorferi_PBMC_7days	0.482506	5.68344	5.85132e-08	0.0580222	5	100168066	T	C
	rs73482410	IL1PolyIC	-4.95617	2.23192e-06	0.948292	-0.742257	11	56672319	C	T		rs2548279	IFNy_B.burgdorferi_PBMC_7days	0.465399	5.25103	4.60742e-07	0.160634	5	100177519	A	G
	rs73482418	IL1PolyIC	-4.95663	2.22754e-06	0.948292	-0.7426	11	56686215	C	T		rs2548280	IFNy_B.burgdorferi_PBMC_7days	0.479961	5.73429	4.55987e-08	0.0580222	5	100151841	C	T
	rs7350438	IFNgMtb	4.98715	1.95222e-06	0.948292	0.724662	10	5643511	T	C		rs2561520	IFNy_B.burgdorferi_PBMC_7days	0.412558	4.85963	2.71853e-06	0.27633	5	100101974	C	T
	rs73508132	IL10LPS	-4.77006	4.93526e-06	0.948292	-0.577437	8	8509210	G	T		rs256349	TNFA_C.conidiaHK_WB_48h	0.591227	4.70432	5.35771e-06	0.998156	5	59168662	T	C
	rs73508132	IL10enteri	-5.03035	1.61841e-06	0.948292	-0.651967	8	8509210	G	T		rs256351	TNFA_C.conidiaHK_WB_48h	0.591338	4.70349	5.37704e-06	0.998156	5	59138657	A	T
	rs73523086	IL10Cox	-4.88284	3.05806e-06	0.948292	-0.528783	9	112095156	T	C		rs256355	TNFA_C.conidiaHK_WB_48h	0.615586	4.73612	4.66857e-06	0.998156	5	59152433	C	T
	rs73568932	IL6aureus	-5.02651	1.64563e-06	0.948292	-0.933168	13	100694451	A	G		rs2589997	TNFA_C.albicansconidia_PBMC_24h	-0.54663	-5.04569	1.1826e-06	0.32997	7	137866398	T	A
	rs73572173	IL6Cox	4.77292	4.87602e-06	0.948292	0.531457	13	106226738	A	G		rs2589998	TNFA_C.albicansconidia_PBMC_24h	-0.539925	-5.02992	1.27011e-06	0.32997	7	137866370	T	C
	rs73572184	IL6Cox	4.8891	2.97732e-06	0.948292	0.544122	13	106228372	A	G		rs2609103	IL22_Borreliamix_PBMC_7days	-0.54959	-5.26086	4.40145e-07	0.729012	2	6181855	A	G
	rs73582399	IL10Ecoli	-4.77236	4.88756e-06	0.948292	-0.696731	8	18160844	C	T		rs2609104	IL22_Borreliamix_PBMC_7days	-0.551955	-5.28284	3.97266e-07	0.729012	2	6179958	A	G
	rs73666899	IFNgpneu	4.93391	2.45654e-06	0.948292	0.527739	8	18061432	C	A		rs2609181	IL22_Borreliamix_PBMC_7days	-0.490597	-5.06359	1.09038e-06	0.729012	2	6161899	C	G
	rs73960367	IFNgEcoli	-4.77653	4.80242e-06	0.948292	-0.577745	18	48659793	G	A		rs2609182	IL22_Borreliamix_PBMC_7days	-0.476232	-5.01465	1.36073e-06	0.729012	2	6161887	G	T
	rs74035815	TNFPolyIC	4.93129	2.4844e-06	0.948292	0.515015	15	102306252	A	G		rs2609193	IL22_Borreliamix_PBMC_7days	-0.51235	-4.78183	3.82598e-06	0.729012	2	6146010	G	A
	rs74037303	TNFpneu	-4.84289	3.62597e-06	0.948292	-0.738647	16	86986035	C	G		rs2635420	TNFA_C.albicansconidia_macroPG_24h	0.57246	4.58887	8.78454e-06	0.705193	17	80665740	T	A
	rs74108705	IL1typhi	-5.06906	1.36687e-06	0.948292	-0.741595	13	90329793	T	G		rs2645410	IFNy_S.aureus_PBMC_7days	-0.496095	-4.60649	8.15034e-06	0.999863	8	11739398	G	A
	rs74108706	IL1typhi	-5.06941	1.36481e-06	0.948292	-0.741599	13	90330648	G	T		rs2671536	IFNy_PHA_WB_48h	-0.669849	-4.55969	9.94064e-06	0.752524	10	65870922	C	T
	rs74108717	IL1typhi	-4.8903	2.96208e-06	0.948292	-0.693116	13	90349296	G	A		rs2718124	TNFA_C.albicansconidia_PBMC_24h	-0.546202	-5.04594	1.18125e-06	0.32997	7	137868052	C	T
	rs74108719	IL1typhi	-4.89367	2.91961e-06	0.948292	-0.693373	13	90354711	T	C		rs2718126	TNFA_C.albicansconidia_PBMC_24h	-0.542979	-5.01529	1.35683e-06	0.32997	7	137869078	C	A
	rs74108723	IL1typhi	-4.96642	2.13535e-06	0.948292	-0.694621	13	90358757	A	G		rs2718128	TNFA_C.albicansconidia_PBMC_24h	-0.515272	-4.80757	3.41836e-06	0.36335	7	137873313	A	G
	rs74108728	IL1typhi	-4.90511	2.77994e-06	0.948292	-0.687293	13	90359152	G	C		rs2725116	IFNy_B.burgdorferi_PBMC_7days	0.481749	5.65922	6.58615e-08	0.0580222	5	100183954	A	T
	rs74110445	IL1typhi	-4.87215	3.20095e-06	0.948292	-0.744684	13	90262327	G	A		rs2725117	IFNy_B.burgdorferi_PBMC_7days	0.475734	5.6906	5.64993e-08	0.0580222	5	100158868	A	C
	rs74110447	IL1typhi	-4.86904	3.24375e-06	0.948292	-0.745028	13	90267291	T	C		rs2725124	IFNy_B.burgdorferi_PBMC_7days	0.479912	5.734	4.56631e-08	0.0580222	5	100145777	C	A
	rs74110626	IL1typhi	-4.87759	3.12737e-06	0.948292	-0.682322	13	90308015	A	G		rs2763336	IL6_C.burnetiininemileSerum_PBMC_24h	0.778339	4.58996	8.7441e-06	0.275473	10	71567761	A	G
	rs74110631	IL1typhi	-5.01084	1.76163e-06	0.948292	-0.743141	13	90313632	A	T		rs276456	IFNy_B.burgdorferi_PBMC_7days	0.422691	4.8662	2.64073e-06	0.27633	5	100111672	C	G
	rs74110638	IL1typhi	-5.05459	1.45612e-06	0.948292	-0.742745	13	90317992	G	A		rs276460	IFNy_B.burgdorferi_PBMC_7days	0.412558	4.85963	2.71853e-06	0.27633	5	100104591	T	G
	rs7446931	IFNgEcoli	5.34679	3.97894e-07	0.921204	0.544928	5	117662282	T	C		rs276462	IFNy_B.burgdorferi_PBMC_7days	0.412558	4.85963	2.71853e-06	0.27633	5	100104668	G	A
	rs7446931	IFNgLPS	4.94507	2.34137e-06	0.948292	0.559904	5	117662282	T	C		rs2777763	IL22_B.burgdorferi_PBMC_7days	0.451007	4.58534	8.91731e-06	0.370114	9	84180633	T	A
	rs7447672	TNFPolyIC	4.91017	2.72034e-06	0.948292	0.628191	5	178222975	C	G		rs277861	IFNy_B.burgdorferi_PBMC_7days	0.418954	4.881	2.47325e-06	0.27633	5	100088292	C	T
	rs7448583	IFNgEcoli	6.40048	2.67637e-09	0.331455	0.667234	5	117669431	G	C		rs277862	IFNy_B.burgdorferi_PBMC_7days	0.414619	4.83763	2.99548e-06	0.27633	5	100089294	G	A
	rs7448583	IFNgLPS	5.74159	6.45895e-08	0.862785	0.672227	5	117669431	G	C		rs277864	IFNy_B.burgdorferi_PBMC_7days	0.412573	4.85889	2.72745e-06	0.27633	5	100092084	A	G
	rs7461792	IL1LPS	-4.86863	3.24937e-06	0.948292	-0.578349	8	33849443	G	C		rs278495	IFNy_B.burgdorferi_PBMC_7days	0.412558	4.85963	2.71853e-06	0.27633	5	100099057	C	G
	rs74618250	IL10enteri	-5.40855	3.00846e-07	0.890033	-0.846567	11	36350673	G	A		rs278496	IFNy_B.burgdorferi_PBMC_7days	0.412558	4.85963	2.71853e-06	0.27633	5	100100157	T	C
	rs7462709	IL1LPS	-4.8201	3.99441e-06	0.948292	-0.552371	8	33865609	G	T		rs278497	IFNy_B.burgdorferi_PBMC_7days	0.412558	4.85963	2.71853e-06	0.27633	5	100100201	G	A
	rs74628301	IL1Cand	4.80098	4.33127e-06	0.948292	0.780749	11	22361396	T	C		rs278498	IFNy_B.burgdorferi_PBMC_7days	0.412558	4.85963	2.71853e-06	0.27633	5	100100502	G	A
	rs74706697	IL6typhi	-5.0348	1.58734e-06	0.948292	-0.768082	2	102561789	G	C		rs278499	IFNy_B.burgdorferi_PBMC_7days	0.412558	4.85963	2.71853e-06	0.27633	5	100101042	G	A
	rs74725363	IL10enteri	-5.03059	1.61669e-06	0.948292	-0.732204	11	36353180	C	T		rs278502	IFNy_B.burgdorferi_PBMC_7days	0.412558	4.85963	2.71853e-06	0.27633	5	100103358	G	A
	rs74730749	IL10typhi	-4.84544	3.58682e-06	0.948292	-0.786507	10	99332751	T	C		rs2803083	IL1b_C.albicansconidia_PBMC_24h	0.542097	4.61645	7.81173e-06	0.506226	6	163111199	C	A
	rs74753873	TNFLPS	-4.80005	4.34844e-06	0.948292	-0.665701	7	66904922	C	G		rs2803084	IL1b_C.albicansconidia_PBMC_24h	0.538508	4.68041	5.93957e-06	0.477396	6	163107629	T	A
	rs747544	IL6aureus	5.32021	4.4852e-07	0.948292	0.882376	13	100650488	T	C		rs2803085	IL1b_C.albicansconidia_PBMC_24h	0.545142	4.65099	6.73969e-06	0.481506	6	163142618	A	C
	rs74819198	IL10enteri	-5.03059	1.61669e-06	0.948292	-0.732204	11	36352767	A	T		rs2803088	IL1b_C.albicansconidia_PBMC_24h	0.540813	4.60298	8.27327e-06	0.530224	6	163097149	C	T
	rs74835357	TNFEcoli	4.78091	4.71465e-06	0.948292	0.64103	9	116786650	G	A		rs2803091	IL1b_C.albicansconidia_PBMC_24h	0.54043	4.59905	8.41254e-06	0.531336	6	163092867	C	T
	rs74901236	IFNgCand	4.8742	3.17306e-06	0.948292	0.689455	7	146318683	G	A		rs2821442	TNFA_C.albicansconidia_macroPG_24h	0.436053	4.57879	9.16821e-06	0.705193	9	6973103	C	T
	rs7490450	IFNgaureus	-4.80183	4.3157e-06	0.948292	-0.594876	13	29815607	G	A		rs2826895	TNFA_C.conidiaHK_WB_48h	-0.453466	-4.56586	9.68436e-06	0.998156	21	22917547	T	C
	rs7499169	IL6Mtb	-4.79547	4.43339e-06	0.948292	-0.575995	16	63058128	C	T		rs2826899	TNFA_C.conidiaHK_WB_48h	-0.452545	-4.5612	9.87707e-06	0.998156	21	22918521	T	C
	rs75042899	IL6enteri	-5.09329	1.22929e-06	0.948292	-0.690937	8	100481984	T	G		rs2837218	TNFA_LPS100ng_PBMC_24h	-0.586331	-4.79609	3.59474e-06	0.711533	21	41159977	C	G
	rs75051716	IL10enteri	-5.03041	1.61794e-06	0.948292	-0.732197	11	36350959	C	T		rs2837219	TNFA_LPS100ng_PBMC_24h	-0.625549	-4.96317	1.71509e-06	0.692206	21	41160628	A	G
	rs75074262	IL1Cand	5.00533	1.80429e-06	0.948292	0.813907	11	22370961	G	A		rs2837220	TNFA_LPS100ng_PBMC_24h	-0.518129	-4.68544	5.81222e-06	0.821243	21	41160938	C	T
	rs75077470	IL1aureus	4.81944	4.00567e-06	0.948292	0.781864	20	1982327	C	A		rs2837221	TNFA_LPS100ng_PBMC_24h	-0.629484	-5.00207	1.44018e-06	0.692206	21	41161370	T	C
	rs7515023	IL1enteri	5.32029	4.48364e-07	0.948292	0.572221	1	226300488	T	C		rs2837223	TNFA_LPS100ng_PBMC_24h	-0.586903	-4.82514	3.16469e-06	0.692206	21	41163233	C	T
	rs75159769	IL10enteri	-5.03059	1.61666e-06	0.948292	-0.732191	11	36349081	T	C		rs2837224	TNFA_LPS100ng_PBMC_24h	-0.497472	-4.60666	8.14454e-06	0.821243	21	41163546	G	A
	rs751782	IL6Cand	5.07906	1.30835e-06	0.948292	0.509506	13	25201387	T	C		rs2837226	TNFA_LPS100ng_PBMC_24h	-0.586903	-4.82514	3.16469e-06	0.692206	21	41167005	A	C
	rs7523681	IL1enteri	-5.08556	1.27162e-06	0.948292	-0.561924	1	81822352	T	C		rs2837227	TNFA_LPS100ng_PBMC_24h	-0.586903	-4.82514	3.16469e-06	0.692206	21	41172166	T	C
	rs75405473	TNFEcoli	-4.79107	4.51666e-06	0.948292	-0.813073	9	16448687	T	C		rs2837229	TNFA_LPS100ng_PBMC_24h	-0.586903	-4.82514	3.16469e-06	0.692206	21	41173714	T	C
	rs75498646	IL6pneu	-4.93504	2.44471e-06	0.948292	-0.61249	22	46758813	C	T		rs2837232	TNFA_LPS100ng_PBMC_24h	-0.586955	-4.82613	3.15087e-06	0.692206	21	41179213	A	G
	rs75520478	IL1aureus	4.83399	3.7657e-06	0.948292	0.950642	16	8872972	T	G		rs2837246	TNFA_LPS100ng_PBMC_24h	-0.586903	-4.82514	3.16469e-06	0.692206	21	41215018	C	T
	rs7556688	IL1Ecoli	5.25451	6.02153e-07	0.948292	0.547006	2	66075701	T	C		rs2837247	TNFA_LPS100ng_PBMC_24h	-0.586903	-4.82514	3.16469e-06	0.692206	21	41219400	C	G
	rs75621979	IFNgCand	4.90861	2.73857e-06	0.948292	0.671365	11	73754664	G	T		rs2837249	TNFA_LPS100ng_PBMC_24h	-0.586903	-4.82514	3.16469e-06	0.692206	21	41220127	A	G
	rs75648937	IL6enteri	-5.01646	1.71913e-06	0.948292	-0.685608	8	100469352	T	C		rs2837253	TNFA_LPS100ng_PBMC_24h	-0.5898	-4.84325	2.92218e-06	0.692206	21	41221256	A	G
	rs75750706	IL10enteri	-5.03059	1.61666e-06	0.948292	-0.732191	11	36348397	C	G		rs2837257	TNFA_LPS100ng_PBMC_24h	0.597361	4.98143	1.58026e-06	0.692206	21	41223196	C	A
	rs7576314	IL1Cox	4.87183	3.20524e-06	0.948292	0.49901	2	25138765	C	T		rs2837258	TNFA_LPS100ng_PBMC_24h	-0.598849	-4.90358	2.23756e-06	0.692206	21	41224073	A	C
	rs757654	IL10Ecoli	-5.93679	2.56198e-08	0.862785	-0.557115	14	72980917	T	C		rs2837259	TNFA_LPS100ng_PBMC_24h	0.599713	4.99887	1.46102e-06	0.692206	21	41224850	T	C
	rs7578991	IL1typhi	4.83846	3.69493e-06	0.948292	0.474479	2	73376171	G	A		rs2837260	TNFA_LPS100ng_PBMC_24h	0.604988	5.04067	1.2098e-06	0.692206	21	41225250	A	C
	rs7579804	IL1enteri	-4.85432	3.45377e-06	0.948292	-0.751021	2	236148960	A	G		rs28393318	IL1b_PolyIC_PBMC_24h	-0.905566	-8.68308	3.58719e-15	2.36865e-10	4	38784267	G	A
	rs75824431	IL1typhi	-5.05123	1.47759e-06	0.948292	-0.742324	13	90317118	T	C		rs28393318	IL6_Borreliamix_PBMC_24h	-0.633401	-5.75399	4.13845e-08	0.00987396	4	38784267	G	A
	rs75839095	IL10enteri	-5.03059	1.61666e-06	0.948292	-0.732191	11	36351257	G	T		rs28393318	TNFA_C.burnetiininemileSerum_PBMC_24h	-0.695691	-6.03121	1.03497e-08	0.00470804	4	38784267	G	A
	rs75945376	IL10enteri	-5.39256	3.23491e-07	0.921204	-0.95521	22	33000916	T	C		rs28393318	IL1b_C.burnetiininemileSerum_PBMC_24h	-0.81725	-6.79543	1.87379e-10	0.000204152	4	38784267	G	A
	rs75947298	IL6enteri	-4.95119	2.28037e-06	0.948292	-0.677996	8	100382171	T	C		rs28393318	IL6_PolyIC_PBMC_24h	-0.874112	-10.211	2.79963e-19	1.69393e-13	4	38784267	G	A
	rs7595043	TNFtyphi	4.83561	3.73994e-06	0.948292	0.667072	2	153681462	T	C		rs28393318	IL6_C.burnetiininemileSerum_PBMC_24h	-0.884439	-4.67885	5.97956e-06	0.209031	4	38784267	G	A
	rs7595602	IL1Ecoli	5.25484	6.01274e-07	0.948292	0.546988	2	66075863	C	T		rs28413898	TNFA_C.burnetiininemileSerum_PBMC_24h	-0.486547	-4.56488	9.72479e-06	0.283265	4	38768669	G	A
	rs75974976	IL10enteri	-5.35148	3.89561e-07	0.921204	-0.857247	11	36357307	A	T		rs28413898	IL1b_C.burnetiininemileSerum_PBMC_24h	-0.540846	-4.77799	3.89074e-06	0.160975	4	38768669	G	A
	rs7601325	IL10Cox	-5.09316	1.22999e-06	0.948292	-0.519238	2	117164961	C	T		rs28413898	IL6_PolyIC_PBMC_24h	-0.598264	-7.02444	5.35952e-11	1.81767e-06	4	38768669	G	A
	rs7605652	IL10Cox	-5.25721	5.94938e-07	0.948292	-0.542968	2	117160547	C	T		rs28413898	IL1b_PolyIC_PBMC_24h	-0.655003	-6.58766	5.72405e-10	1.58385e-05	4	38768669	G	A
	rs7605716	IL1typhi	4.83822	3.69857e-06	0.948292	0.474453	2	73376250	A	G		rs2849511	IL1b_C.albicansconidia_PBMC_24h	0.545142	4.65099	6.73969e-06	0.481506	6	163139050	C	G
	rs760686	TNFCand	-5.05839	1.43214e-06	0.948292	-0.753996	1	168357759	C	G		rs2849517	IL1b_C.albicansconidia_PBMC_24h	0.545142	4.65099	6.73969e-06	0.481506	6	163134301	C	T
	rs76083023	IL6pneu	-5.25562	5.99172e-07	0.948292	-0.644238	22	46753467	T	C		rs2849518	IL1b_C.albicansconidia_PBMC_24h	0.545142	4.65099	6.73969e-06	0.481506	6	163134248	T	C
	rs76167651	IFNgLPS	-4.7999	4.35106e-06	0.948292	-0.964035	4	90424015	G	C		rs2849519	IL1b_C.albicansconidia_PBMC_24h	0.544403	4.64219	6.99839e-06	0.489293	6	163132372	C	T
	rs76235342	IL10enteri	-5.03059	1.61669e-06	0.948292	-0.732204	11	36353875	A	G		rs2849520	IL1b_C.albicansconidia_PBMC_24h	0.543619	4.63319	7.27318e-06	0.500476	6	163132038	T	C
	rs76238664	IL1Cox	-4.83119	3.81081e-06	0.948292	-0.634434	1	70529743	A	G		rs2849521	IL1b_C.albicansconidia_PBMC_24h	0.54296	4.62583	7.5053e-06	0.5058	6	163128901	C	G
	rs7631876	IL6Mtb	-5.36217	3.71206e-07	0.921204	-0.674661	3	121315813	T	C		rs2849522	IL1b_C.albicansconidia_PBMC_24h	0.54296	4.62583	7.5053e-06	0.5058	6	163128672	T	G
	rs76353349	IL10enteri	-5.03059	1.61666e-06	0.948292	-0.732191	11	36349719	G	A		rs2849524	IL1b_C.albicansconidia_PBMC_24h	0.54262	4.62211	7.62564e-06	0.506226	6	163127070	C	T
	rs7642437	TNFCox	-4.95347	2.25807e-06	0.948292	-0.610273	3	95058076	G	A		rs2849525	IL1b_C.albicansconidia_PBMC_24h	0.542447	4.62023	7.68692e-06	0.506226	6	163126652	A	C
	rs76432442	IL10enteri	-5.03138	1.61112e-06	0.948292	-0.732315	11	36348896	T	C		rs2849527	IL1b_C.albicansconidia_PBMC_24h	0.544529	4.60068	8.35469e-06	0.531336	6	163117932	A	C
	rs76516255	IL1Cand	4.78759	4.58348e-06	0.948292	0.778328	11	22358076	T	C		rs2849532	IL1b_C.albicansconidia_PBMC_24h	0.541932	4.61212	7.95736e-06	0.51249	6	163099795	T	A
	rs7657701	TNFLPS	-5.28053	5.35989e-07	0.948292	-0.82593	4	182292032	G	A		rs2849534	IL1b_C.albicansconidia_PBMC_24h	0.550933	4.68861	5.73344e-06	0.477396	6	163144657	T	A
	rs76600004	IL1Cox	-4.84934	3.52778e-06	0.948292	-0.636755	1	70524093	A	G		rs2849540	IL1b_C.albicansconidia_PBMC_24h	0.54043	4.59905	8.41254e-06	0.531336	6	163094522	G	A
	rs7660005	IFNgCand	4.98323	1.98567e-06	0.948292	0.480768	4	110626506	T	C		rs2849546	IL1b_C.albicansconidia_PBMC_24h	0.545144	4.6491	6.79451e-06	0.482784	6	163141744	G	A
	rs76613993	IL1aureus	4.82661	3.88561e-06	0.948292	0.945219	16	8872942	G	A		rs28500507	IFNy_S.aureus_PBMC_7days	-0.816586	-5.0811	1.00699e-06	0.999863	9	91333698	T	C
	rs76643892	IL1PolyIC	-4.78104	4.71193e-06	0.948292	-0.741712	11	56841003	C	T		rs28529656	IL1b_C.albicansconidia_PBMC_24h	0.479033	4.77987	3.85892e-06	0.394156	4	99414523	T	C
	rs7665786	IL1Ecoli	-4.80457	4.26601e-06	0.948292	-0.846115	4	115320820	G	A		rs28532329	TNFA_C.burnetiininemileSerum_PBMC_24h	-0.634597	-5.30131	3.64413e-07	0.0337609	4	38771368	T	C
	rs766858	IL10Mtb	-4.86838	3.25286e-06	0.948292	-0.533649	10	107978359	T	C		rs28532329	IL1b_C.burnetiininemileSerum_PBMC_24h	-0.680443	-5.32778	3.21887e-07	0.0334787	4	38771368	T	C
	rs76688414	IFNgLPS	-4.80009	4.34758e-06	0.948292	-0.964424	4	90423119	G	A		rs28532329	IL1b_PolyIC_PBMC_24h	-0.770494	-6.81894	1.64948e-10	4.92636e-06	4	38771368	T	C
	rs76708809	IL10enteri	-5.03059	1.61669e-06	0.948292	-0.732204	11	36352874	G	C		rs28532329	IL6_Borreliamix_PBMC_24h	-0.638134	-5.69456	5.54155e-08	0.00987396	4	38771368	T	C
	rs76728310	IL1aureus	5.52096	1.80012e-07	0.862785	0.711159	20	36609515	C	T		rs28532329	IL6_PolyIC_PBMC_24h	-0.815263	-8.93673	7.70138e-16	5.35085e-11	4	38771368	T	C
	rs76728310	TNFaureus	4.80893	4.18792e-06	0.948292	0.654687	20	36609515	C	T		rs28575495	IL1b_Borreliamix_PBMC_24h	0.818948	4.58141	9.06716e-06	0.39515	15	23064111	T	C
	rs76839787	TNFCand	4.93308	2.46532e-06	0.948292	0.899804	3	122948263	T	G		rs28617550	IL1b_Borreliamix_PBMC_24h	-0.482847	-4.67289	6.13486e-06	0.294827	4	176681275	A	G
	rs76863136	IFNgenteri	-4.88566	3.0214e-06	0.948292	-0.802994	5	55595823	T	C		rs28663512	IL1b_C.burnetiininemileSerum_PBMC_24h	-0.548162	-4.79408	3.62652e-06	0.158045	13	62456755	G	A
	rs76870989	IL10enteri	-5.03059	1.61666e-06	0.948292	-0.732191	11	36348876	C	T		rs2867694	IFNy_C.conidiaHK_WB_48h	0.620154	4.80171	3.50739e-06	0.998156	4	81089491	T	C
	rs76872906	IL1Cand	4.89908	2.85275e-06	0.948292	0.797586	11	22363781	A	G		rs2867696	IFNy_C.conidiaHK_WB_48h	0.613373	4.63326	7.27095e-06	0.998156	4	81073276	T	C
	rs7693166	IFNgtyphi	-4.82291	3.94706e-06	0.948292	-0.630361	4	69910584	T	C		rs28681021	TNFA_S.typhimurium_macroPG_24h	-0.60844	-4.81125	3.36365e-06	0.794278	7	119160618	C	T
	rs76985796	IL1PolyIC	-5.00659	1.79442e-06	0.948292	-0.781865	11	56802848	T	C		rs28690449	IL1b_PolyIC_PBMC_24h	-0.881981	-8.37108	2.32987e-14	1.31866e-09	4	38789132	T	C
	rs77203825	IL10enteri	-5.03059	1.61666e-06	0.948292	-0.732191	11	36350059	C	G		rs28690449	IL6_C.burnetiininemileSerum_PBMC_24h	-0.882441	-4.6721	6.15561e-06	0.209037	4	38789132	T	C
	rs77232227	IFNgPolyIC	-4.88097	3.08262e-06	0.948292	-0.953925	1	200833901	A	G		rs28690449	IL6_Borreliamix_PBMC_24h	-0.650744	-5.95187	1.54497e-08	0.00987396	4	38789132	T	C
	rs77281244	IL6typhi	-4.85728	3.41052e-06	0.948292	-0.716049	2	102498100	T	A		rs28690449	IL1b_C.burnetiininemileSerum_PBMC_24h	-0.823938	-6.87559	1.21204e-10	0.000189939	4	38789132	T	C
	rs77313675	IL6enteri	-4.77324	4.86949e-06	0.948292	-0.656374	8	100080698	T	A		rs28690449	IL6_PolyIC_PBMC_24h	-0.871873	-10.1848	3.30387e-19	1.69393e-13	4	38789132	T	C
	rs77415499	IL6enteri	-4.77165	4.90234e-06	0.948292	-0.634315	8	100486093	T	C		rs28690449	TNFA_C.burnetiininemileSerum_PBMC_24h	-0.691322	-5.99227	1.26036e-08	0.00470804	4	38789132	T	C
	rs77572399	IFNgCand	4.77985	4.73573e-06	0.948292	0.809541	12	30211833	A	T		rs2871655	IL1b_LPS100ng_PBMC_24h	0.557457	4.84192	2.93934e-06	0.692206	1	9337231	G	A
	rs7760776	IL10typhi	-4.77014	4.93354e-06	0.948292	-0.559367	6	108794758	A	T		rs28731131	IL1b_C.albicansconidia_PBMC_24h	0.596857	4.70176	5.41721e-06	0.477396	4	125582243	G	T
	rs7760776	IL10enteri	-4.77648	4.8034e-06	0.948292	-0.605764	6	108794758	A	T		rs28733780	IL1b_LPS1ng_PBMC_24h	0.658972	4.7362	4.66696e-06	0.999982	15	81653349	G	C
	rs77624539	IL10enteri	-5.03059	1.61669e-06	0.948292	-0.732204	11	36353002	C	T		rs2880370	IL22_B.burgdorferi_PBMC_7days	0.451446	4.7249	4.90141e-06	0.27633	8	105987057	T	A
	rs77651803	IFNgCand	4.84455	3.60035e-06	0.948292	0.587161	7	18795724	C	G		rs28818204	IFNy_B.burgdorferi_PBMC_7days	0.462288	5.47144	1.63031e-07	0.0859357	5	100266772	T	C
	rs77656369	IL1PolyIC	-5.06202	1.40963e-06	0.948292	-0.785457	11	56716558	C	T		rs28845888	IL22_S.aureus_PBMC_7days	0.661572	4.83748	2.99743e-06	0.999863	9	5685781	C	G
	rs7765868	IFNgpneu	4.91109	2.70961e-06	0.948292	0.481055	6	36363514	T	C		rs2886200	IL1b_LPS100ng_PBMC_24h	-0.533773	-4.70065	5.44331e-06	0.821243	1	216004935	A	C
	rs7766404	IFNgpneu	5.02506	1.65604e-06	0.948292	0.489459	6	36363819	T	C		rs2890620	IL6_PolyIC_PBMC_24h	-0.556166	-5.47858	1.57568e-07	0.00395784	4	38736550	C	T
	rs77682196	IL10enteri	-5.03059	1.61666e-06	0.948292	-0.732191	11	36350860	T	C		rs2894334	IL6_C.albicansconidia_PBMC_24h	0.483188	5.35362	2.85067e-07	0.32997	6	33298344	A	C
	rs77732757	IL6enteri	-4.77158	4.90365e-06	0.948292	-0.656131	8	100155568	T	G		rs2935065	IL6_PHA_WB_48h	-0.68316	-4.68656	5.78444e-06	0.752524	6	170449482	A	G
	rs77777163	IFNgCand	4.78977	4.54146e-06	0.948292	0.835734	6	143373536	C	G		rs2951529	IFNy_C.albicansconidia_PBMC_7days	0.439469	4.62515	7.52724e-06	0.54654	12	116800781	A	G
	rs77787508	IL6enteri	-4.92583	2.54339e-06	0.948292	-0.706569	8	100529383	G	A		rs2952535	IFNy_C.albicansconidia_PBMC_7days	0.439491	4.62497	7.53289e-06	0.54654	12	116801008	A	G
	rs77792801	IL1typhi	-5.06691	1.37982e-06	0.948292	-0.741227	13	90330997	C	A		rs297195	TNFA_C.conidiaHK_WB_48h	-0.466373	-4.91032	2.17147e-06	0.998156	5	17184498	C	G
	rs77816975	IL10enteri	-5.03059	1.61666e-06	0.948292	-0.732191	11	36350821	C	A		rs2983713	IFNy_Borreliamix_PBMC_7days	-0.702608	-4.8595	2.72008e-06	0.729012	1	45168726	A	T
	rs77885434	IL6enteri	-4.77954	4.74188e-06	0.948292	-0.673318	8	99976323	T	A		rs299070	TNFA_LPS100ng_PBMC_24h	0.486518	4.65391	6.6558e-06	0.821243	3	22905895	A	G
	rs77896820	IL10enteri	-5.03059	1.61669e-06	0.948292	-0.732204	11	36352585	T	A		rs2990871	IL6_C.burnetiininemileSerum_PBMC_24h	-0.849392	-5.37763	2.5455e-07	0.0316886	1	109257169	A	T
	rs779106	IFNgpneu	-4.84257	3.63081e-06	0.948292	-0.527238	8	4119469	G	A		rs2990878	IL6_C.burnetiininemileSerum_PBMC_24h	-0.813229	-4.64799	6.82666e-06	0.224253	1	109267039	A	G
	rs78028469	IFNgPolyIC	-4.8375	3.71e-06	0.948292	-0.790774	4	22556387	C	T		rs299590	TNFA_C.conidiaHK_WB_48h	0.436281	4.65744	6.55575e-06	0.998156	5	34037337	A	G
	rs78068712	IL10pneu	-4.83757	3.7088e-06	0.948292	-0.902443	17	9154855	G	A		rs299617	TNFA_C.conidiaHK_WB_48h	0.462454	4.88606	2.41851e-06	0.998156	5	34045097	A	G
	rs78148672	IL1typhi	-5.01103	1.76022e-06	0.948292	-0.743174	13	90310874	G	A		rs299618	TNFA_C.conidiaHK_WB_48h	0.472195	4.94154	1.8894e-06	0.998156	5	34048965	T	G
	rs7816422	IL6Ecoli	-4.77973	4.73817e-06	0.948292	-0.44821	8	89246423	G	C		rs2997509	IL1b_C.albicansconidia_PBMC_24h	0.541349	4.58941	8.76437e-06	0.54826	6	163096371	A	G
	rs78185539	IL6enteri	-4.95137	2.27868e-06	0.948292	-0.678031	8	100383581	T	C		rs2999471	IL22_S.aureus_PBMC_7days	-0.470085	-4.84867	2.85318e-06	0.999863	1	112928036	C	T
	rs7824367	IL6Ecoli	-4.77973	4.73817e-06	0.948292	-0.44821	8	89247915	A	G		rs3001196	IFNy_C.conidiaHK_WB_48h	0.583405	4.83368	3.04801e-06	0.998156	1	194601817	T	G
	rs78256331	IL6enteri	-5.01514	1.72908e-06	0.948292	-0.685677	8	100467398	T	G		rs3001197	IFNy_C.conidiaHK_WB_48h	0.564403	4.84182	2.94066e-06	0.998156	1	194597872	A	G
	rs7826949	IL1Cand	-4.84402	3.60861e-06	0.948292	-0.512702	8	138562468	G	A		rs3001199	IFNy_C.conidiaHK_WB_48h	0.557363	4.80596	3.44267e-06	0.998156	1	194590401	C	A
	rs7827234	TNFCox	4.80788	4.2067e-06	0.948292	0.504095	8	128118106	T	C		rs3001203	IFNy_C.conidiaHK_WB_48h	0.533868	4.55866	9.98392e-06	0.998156	1	194579965	G	A
	rs78277436	IL6enteri	-4.78086	4.71548e-06	0.948292	-0.654573	8	100055830	C	T		rs3006865	IL6_C.burnetiininemileSerum_PBMC_24h	-0.849392	-5.37763	2.5455e-07	0.0316886	1	109257266	G	A
	rs7828155	IL1Cand	-4.84402	3.60861e-06	0.948292	-0.512702	8	138558852	T	C		rs3006866	IL6_C.burnetiininemileSerum_PBMC_24h	-0.849106	-5.37469	2.581e-07	0.0316886	1	109257467	G	A
	rs78329165	IL6enteri	-5.01514	1.72908e-06	0.948292	-0.685677	8	100467110	A	G		rs3008980	IFNy_Borreliamix_PBMC_7days	-0.719372	-4.97571	1.62132e-06	0.729012	1	45167429	C	T
	rs78350641	IL10Cox	-4.84661	3.56896e-06	0.948292	-0.616178	4	186713366	A	T		rs3009322	IFNy_C.conidiaHK_WB_48h	0.535584	4.57467	9.32994e-06	0.998156	1	194580669	T	G
	rs78391044	IFNgLPS	-4.80438	4.26947e-06	0.948292	-0.960105	4	90427820	A	T		rs3009329	IFNy_C.conidiaHK_WB_48h	0.557249	4.80441	3.46607e-06	0.998156	1	194583153	A	G
	rs7839832	IL6aureus	-4.9114	2.70603e-06	0.948292	-0.792613	8	141728474	T	C		rs3009332	IFNy_C.conidiaHK_WB_48h	0.557249	4.80441	3.46607e-06	0.998156	1	194583662	C	T
	rs78415830	TNFEcoli	4.93962	2.39694e-06	0.948292	0.651868	9	116787737	C	T		rs3009333	IFNy_C.conidiaHK_WB_48h	0.557249	4.80441	3.46607e-06	0.998156	1	194583837	C	T
	rs7843558	IL1Cand	-4.89076	2.95615e-06	0.948292	-0.506006	8	138562411	T	C		rs3009334	IFNy_C.conidiaHK_WB_48h	0.557249	4.80441	3.46607e-06	0.998156	1	194584118	T	G
	rs78498392	IL6enteri	-4.77917	4.74938e-06	0.948292	-0.673544	8	99966479	A	G		rs3009335	IFNy_C.conidiaHK_WB_48h	0.557249	4.80441	3.46607e-06	0.998156	1	194584178	C	G
	rs7853168	TNFEcoli	5.3447	4.01672e-07	0.921204	0.781474	9	116771045	T	G		rs3009340	IFNy_C.conidiaHK_WB_48h	0.557249	4.80441	3.46607e-06	0.998156	1	194586484	G	A
	rs78616776	IFNgpneu	4.91788	2.63176e-06	0.948292	0.531935	8	18048711	T	A		rs3009343	IFNy_C.conidiaHK_WB_48h	0.557363	4.80596	3.44267e-06	0.998156	1	194591512	G	A
	rs78626990	IL10enteri	-5.03059	1.61669e-06	0.948292	-0.732204	11	36354042	A	T		rs3009347	IFNy_C.conidiaHK_WB_48h	0.559034	4.81512	3.30701e-06	0.998156	1	194594270	A	G
	rs78849108	IFNgCand	-5.29345	5.05832e-07	0.948292	-0.746875	19	3731631	T	C		rs3009348	IFNy_C.conidiaHK_WB_48h	0.560536	4.82183	3.211e-06	0.998156	1	194594915	C	T
	rs78889654	IL6enteri	-4.77158	4.90365e-06	0.948292	-0.656131	8	100163721	G	C		rs3009349	IFNy_C.conidiaHK_WB_48h	0.563957	4.83999	2.96452e-06	0.998156	1	194597007	G	T
	rs78943015	IL10enteri	-5.03059	1.61666e-06	0.948292	-0.732191	11	36348857	G	A		rs3012380	IL6_PHA_WB_48h	-0.643883	-4.56197	9.84502e-06	0.752524	6	170466858	G	A
	rs78959810	IL6pneu	4.90612	2.76797e-06	0.948292	0.835295	1	163338608	A	T		rs3012389	IL6_PHA_WB_48h	-0.647333	-4.58649	8.87359e-06	0.752524	6	170471703	A	T
	rs78971510	IL1PolyIC	-4.82476	3.91625e-06	0.948292	-0.733956	11	56689121	T	A		rs3012414	IL6_PHA_WB_48h	-0.645661	-4.5665	9.65818e-06	0.752524	6	170488788	A	G
	rs78974440	IL6aureus	-4.91483	2.66652e-06	0.948292	-0.793966	8	141711343	A	G		rs3012455	IL6_PHA_WB_48h	-0.677196	-4.63499	7.21723e-06	0.752524	6	170448016	A	G
	rs7899196	IL1pneu	4.78105	4.71172e-06	0.948292	0.76531	10	99976074	T	C		rs301506	TNFA_C.conidiaHK_WB_48h	0.436281	4.65744	6.55575e-06	0.998156	5	34038854	G	A
	rs7900467	TNFPolyIC	-4.78859	4.56426e-06	0.948292	-0.795937	10	21536993	A	G		rs3106190	IL6_C.albicansconidia_PBMC_24h	0.439382	4.78615	3.7544e-06	0.386499	6	33280629	C	G
	rs7901388	TNFMtb	5.09556	1.21711e-06	0.948292	0.719341	10	128484236	C	T		rs3106195	IL6_C.albicansconidia_PBMC_24h	0.475792	5.31385	3.43628e-07	0.32997	6	33301676	A	T
	rs7902319	TNFCand	4.81772	4.03492e-06	0.948292	0.743696	10	25847416	G	A		rs3130262	IL6_C.albicansconidia_PBMC_24h	0.441395	4.84544	2.8941e-06	0.32997	6	33300854	A	G
	rs7904554	IL6Ecoli	-4.89169	2.94446e-06	0.948292	-0.554067	10	13544854	C	T		rs3130263	IL6_C.albicansconidia_PBMC_24h	0.475763	5.31066	3.48799e-07	0.32997	6	33300976	G	A
	rs7905410	IL1typhi	5.05571	1.44897e-06	0.948292	0.477075	10	56896785	T	C		rs3130264	IL6_C.albicansconidia_PBMC_24h	0.441311	4.84499	2.89985e-06	0.32997	6	33301229	C	G
	rs7906993	IL1pneu	4.78602	4.61406e-06	0.948292	0.764143	10	99974082	C	T		rs3130265	IL6_C.albicansconidia_PBMC_24h	0.432366	4.75226	4.35247e-06	0.431096	6	33302886	G	A
	rs79088413	IL1PolyIC	-5.02024	1.69113e-06	0.948292	-0.777189	11	56683993	G	T		rs3130266	IL6_C.albicansconidia_PBMC_24h	0.475025	5.31075	3.4865e-07	0.32997	6	33303989	G	A
	rs7909883	IL6aureus	5.09035	1.24524e-06	0.948292	0.576203	10	101075202	G	C		rs3130267	IL6_C.albicansconidia_PBMC_24h	0.439572	4.84059	2.95661e-06	0.32997	6	33306794	T	G
	rs79108216	IL10enteri	-5.03059	1.61666e-06	0.948292	-0.732191	11	36349851	C	T		rs3130268	IL6_C.albicansconidia_PBMC_24h	0.458475	5.11056	8.80384e-07	0.32997	6	33307400	G	T
	rs7911807	IL1Cox	4.82918	3.84342e-06	0.948292	0.614695	10	113024407	A	C		rs3130269	IL6_C.albicansconidia_PBMC_24h	0.438842	4.80561	3.44793e-06	0.363537	6	33308130	T	A
	rs79131782	IL6enteri	-5.0386	1.56124e-06	0.948292	-0.697554	8	100494502	A	G		rs3130270	IL6_C.albicansconidia_PBMC_24h	0.473846	5.30561	3.57146e-07	0.32997	6	33308221	A	G
	rs7914788	IL6aureus	5.28692	5.20862e-07	0.948292	0.598186	10	101063589	A	G		rs3130271	IL6_C.albicansconidia_PBMC_24h	0.473621	5.30446	3.59081e-07	0.32997	6	33310979	G	A
	rs7916098	IL1typhi	5.05112	1.4783e-06	0.948292	0.476567	10	56896606	G	A		rs3135405	IL6_C.albicansconidia_PBMC_24h	0.47355	5.30407	3.59732e-07	0.32997	6	33311242	A	G
	rs7916117	IL1typhi	5.06876	1.36866e-06	0.948292	0.471988	10	56896643	G	T		rs3135407	IL6_C.albicansconidia_PBMC_24h	0.473723	5.305	3.58167e-07	0.32997	6	33309830	T	C
	rs7916351	IL1typhi	5.05565	1.44937e-06	0.948292	0.477017	10	56896786	G	A		rs328312	IL22_Borreliamix_PBMC_7days	0.438884	4.65275	6.68883e-06	0.729012	16	73890910	T	A
	rs7917944	IL6aureus	4.81303	4.11595e-06	0.948292	0.543816	10	101019010	C	T		rs34030719	IL22_S.aureus_PBMC_7days	0.499919	4.94493	1.86095e-06	0.999863	9	5639530	T	C
	rs79190431	IL6enteri	-5.01514	1.72908e-06	0.948292	-0.685677	8	100473550	A	G		rs34057707	IL1b_LPS1ng_PBMC_24h	0.61393	4.64902	6.79685e-06	0.999982	15	81609701	T	C
	rs79194481	IL6enteri	-4.8951	2.90177e-06	0.948292	-0.707355	8	100535700	G	C		rs34092276	IFNy_PHA_WB_48h	0.499207	4.94807	1.83502e-06	0.603028	8	10438044	C	T
	rs79196441	TNFEcoli	4.78091	4.71465e-06	0.948292	0.64103	9	116786648	G	T		rs34294374	TNFA_C.albicansconidia_macroPG_24h	0.572891	4.59164	8.68197e-06	0.705193	17	80665481	A	G
	rs79201905	IL10enteri	-5.40522	3.05434e-07	0.890033	-0.846171	11	36353717	A	C		rs34384568	IL6_LPS1ng_PBMC_24h	0.606954	4.56076	9.89575e-06	0.999982	15	81631900	T	G
	rs79213619	IL6enteri	-4.9253	2.54926e-06	0.948292	-0.706533	8	100516248	T	G		rs34384568	IL1b_LPS1ng_PBMC_24h	0.707697	5.19248	6.04348e-07	0.668746	15	81631900	T	G
	rs79230117	IL6enteri	-4.77746	4.78364e-06	0.948292	-0.63224	8	100428429	T	C		rs34434067	TNFA_C.burnetiininemileSerum_PBMC_24h	-0.628736	-5.00243	1.43785e-06	0.0806805	11	1098337	A	G
	rs79275943	TNFaureus	4.77239	4.88701e-06	0.948292	0.675952	20	36695735	C	A		rs34480099	IL6_LPS1ng_PBMC_24h	0.608723	4.58413	8.963e-06	0.999982	15	81628832	A	C
	rs79289108	IFNgtyphi	-4.8203	3.99101e-06	0.948292	-0.600807	5	108139558	G	C		rs34480099	IL1b_LPS1ng_PBMC_24h	0.709594	5.21856	5.35691e-07	0.668746	15	81628832	A	C
	rs79326869	IL10enteri	-5.40522	3.05434e-07	0.890033	-0.846171	11	36354389	G	C		rs34524068	IL6_Borreliamix_PBMC_24h	-0.475448	-4.92963	1.99251e-06	0.120603	16	15782742	A	G
	rs79446924	IFNgLPS	-4.80003	4.34866e-06	0.948292	-0.964058	4	90424126	G	A		rs34564041	IFNy_B.burgdorferi_PBMC_7days	0.42671	4.75356	4.32778e-06	0.27633	5	100274912	C	T
	rs7946949	IL10pneu	4.97763	2.03435e-06	0.948292	0.835203	11	100051293	A	T		rs34583519	IFNy_B.burgdorferi_PBMC_7days	0.428091	4.68659	5.78356e-06	0.27633	5	100260498	G	A
	rs7947072	IFNgLPS	4.90707	2.75668e-06	0.948292	0.584453	11	104119104	T	C		rs34660242	IL1b_LPS1ng_PBMC_24h	0.713595	5.19785	5.89542e-07	0.668746	15	81635982	T	C
	rs7950935	IFNgaureus	4.78195	4.69382e-06	0.948292	0.665169	11	59095368	T	G		rs34667100	IL6_C.burnetiininemileSerum_PBMC_24h	-0.822186	-4.87981	2.48635e-06	0.120843	12	6294735	T	C
	rs795226	IFNgenteri	4.96766	2.1239e-06	0.948292	0.602629	6	4393579	A	C		rs34669304	TNFA_C.albicansconidia_PBMC_24h	0.45539	4.57183	9.4429e-06	0.553277	12	7957105	T	C
	rs79529443	IL10enteri	-5.04036	1.54932e-06	0.948292	-0.734211	11	36353251	C	T		rs34740249	IL22_Borreliamix_PBMC_7days	-0.465778	-4.56083	9.89274e-06	0.729012	2	6154625	C	T
	rs79529698	IL10enteri	-4.93811	2.41255e-06	0.948292	-0.710125	11	36347373	A	C		rs34894048	TNFA_C.albicansconidia_PBMC_24h	0.456587	4.57852	9.17905e-06	0.553277	12	7956658	C	G
	rs79564043	TNFEcoli	4.94053	2.38753e-06	0.948292	0.651918	9	116788580	A	G		rs35006709	IL6_LPS1ng_PBMC_24h	-0.673544	-4.85129	2.8205e-06	0.999982	6	10453056	A	G
	rs79577652	IFNgCand	4.78996	4.53786e-06	0.948292	0.836131	6	143375662	G	A		rs35049595	IL6_C.albicansconidia_PBMC_24h	0.541565	4.65407	6.6511e-06	0.481506	12	20794558	C	T
	rs7967722	IFNgPolyIC	4.79288	4.48223e-06	0.948292	0.580251	12	126530863	G	A		rs35165145	IL6_Borreliamix_PBMC_24h	-0.475258	-4.93305	1.96238e-06	0.11961	16	15782792	C	T
	rs79714241	IL6enteri	-5.01063	1.76322e-06	0.948292	-0.685375	8	100468589	A	G		rs35277580	IL6_C.burnetiininemileSerum_PBMC_24h	-0.785429	-4.60696	8.13405e-06	0.260651	12	6294534	G	A
	rs79716243	IL1Cox	-4.83119	3.81081e-06	0.948292	-0.634434	1	70529311	A	G		rs35304151	IL1b_LPS1ng_PBMC_24h	0.622749	4.75642	4.27425e-06	0.999982	15	81612082	G	C
	rs79716979	IL10enteri	-5.40919	2.99972e-07	0.890033	-0.846651	11	36354295	C	G		rs35379895	IL1b_LPS1ng_PBMC_24h	0.694524	5.03202	1.25811e-06	0.913816	15	81638646	A	G
	rs79724292	IL6Mtb	-5.20458	7.52171e-07	0.948292	-0.699159	3	121295347	G	A		rs35437071	IL1b_C.burnetiininemileSerum_PBMC_24h	-0.59732	-4.87728	2.51441e-06	0.121754	13	62463322	G	A
	rs79870041	IL1aureus	4.87001	3.23025e-06	0.948292	0.807816	20	1983219	T	C		rs35464924	IFNy_PHA_WB_48h	0.611172	4.9997	1.45557e-06	0.603028	12	129976902	T	A
	rs7996571	IL6aureus	5.41864	2.87356e-07	0.890033	0.883876	13	100685394	T	C		rs35482458	IL6_C.albicansconidia_PBMC_24h	-0.642699	-5.06933	1.06233e-06	0.32997	2	108103928	G	A
	rs80032614	TNFEcoli	4.77438	4.84624e-06	0.948292	0.640327	9	116786923	C	G		rs35568752	IL6_PolyIC_PBMC_24h	-0.552781	-4.76141	4.18242e-06	0.0939543	4	38731476	A	G
	rs8007366	TNFenteri	4.80125	4.32643e-06	0.948292	0.480784	14	95705236	A	G		rs35641542	IL22_B.burgdorferi_PBMC_7days	0.498014	4.68543	5.81247e-06	0.27633	1	183672732	T	C
	rs80091417	IL6Mtb	-5.13085	1.0422e-06	0.948292	-0.701826	16	58506007	G	A		rs35679303	IFNy_C.conidiaHK_WB_48h	0.565974	4.56353	9.78022e-06	0.998156	1	194649445	A	G
	rs8009343	IL10Ecoli	-5.48542	2.11887e-07	0.862785	-0.542882	14	72985396	T	C		rs35721105	TNFA_C.albicansconidia_PBMC_24h	0.455548	4.58722	8.84645e-06	0.550759	12	7958555	C	T
	rs80166583	IL10enteri	-5.03059	1.61666e-06	0.948292	-0.732191	11	36349747	G	A		rs35826920	TNFA_C.burnetiininemileSerum_PBMC_24h	-0.883018	-4.75435	4.31297e-06	0.166829	12	124592398	G	A
	rs80287023	IL6enteri	-4.82292	3.94688e-06	0.948292	-0.629398	8	99988454	A	T		rs35878735	IL6_C.albicansconidia_PBMC_24h	0.522115	5.13176	7.99005e-07	0.32997	11	103415802	A	G
	rs80321801	IL6enteri	-4.85113	3.50101e-06	0.948292	-0.661115	8	100310308	T	C		rs35900877	IL22_C.albicansconidia_PBMC_7days	0.769694	4.94104	1.89361e-06	0.54654	7	21926233	A	G
	rs80350722	IL10enteri	-5.03131	1.61165e-06	0.948292	-0.732326	11	36350495	T	G		rs35983176	IL6_PolyIC_PBMC_24h	-0.552431	-4.75896	4.22733e-06	0.0947191	4	38731295	G	A
	rs8056154	IL10LPS	-4.88771	2.995e-06	0.948292	-0.823347	16	57848848	A	G		rs36006175	IL1b_Borreliamix_PBMC_24h	0.819829	4.57115	9.46981e-06	0.399876	15	23063547	A	C
	rs8066463	IL6Mtb	-4.79152	4.50803e-06	0.948292	-0.586039	17	61818390	G	A		rs36060358	IL6_C.burnetiininemileSerum_PBMC_24h	-0.787459	-4.6443	6.93564e-06	0.227261	12	6294588	C	T
	rs8071620	TNFCand	4.93268	2.4696e-06	0.948292	0.837093	17	21393751	G	A		rs36076988	IL6_C.albicansconidia_macroPG_24h	-0.730819	-4.58663	8.86849e-06	0.705193	13	19688120	A	G
	rs8079161	IL6Mtb	-4.99498	1.88713e-06	0.948292	-0.621728	17	61808561	G	C		rs3744162	IL6_C.albicansconidia_macroPG_24h	-0.625842	-4.65405	6.65179e-06	0.705193	17	80772564	C	T
	rs8090602	TNFpneu	-5.3266	4.35811e-07	0.948292	-0.719491	18	8456620	C	T		rs3744162	TNFA_C.albicansconidia_macroPG_24h	-0.639504	-4.57579	9.28575e-06	0.705193	17	80772564	C	T
	rs8095989	IL10enteri	4.91206	2.6983e-06	0.948292	0.660362	18	76041188	G	C		rs3744165	TNFA_C.albicansconidia_macroPG_24h	0.645196	5.15745	7.10184e-07	0.2244	17	80790442	T	G
	rs8097305	IL10Ecoli	4.79101	4.51774e-06	0.948292	0.603639	18	46022337	G	A		rs3744165	IL6_C.albicansconidia_macroPG_24h	0.582433	4.78212	3.82112e-06	0.578122	17	80790442	T	G
	rs8102095	IFNgpneu	4.87465	3.16687e-06	0.948292	0.511364	19	15912408	G	A		rs3756350	IFNy_B.burgdorferi_PBMC_7days	0.433086	4.69382	5.60612e-06	0.27633	5	100177933	G	A
	rs814704	TNFEcoli	-5.28521	5.24874e-07	0.948292	-0.765313	9	116764087	C	G		rs3756351	IFNy_B.burgdorferi_PBMC_7days	0.448561	5.09337	9.52238e-07	0.202908	5	100219944	G	A
	rs8184980	TNFCox	-4.92622	2.53921e-06	0.948292	-0.503192	22	43118094	C	T		rs3756353	IFNy_B.burgdorferi_PBMC_7days	0.431355	4.67273	6.1391e-06	0.280151	5	100239187	T	C
	rs828602	IFNgCand	-4.9023	2.81365e-06	0.948292	-0.509031	3	98473318	G	A		rs3756354	IFNy_B.burgdorferi_PBMC_7days	0.431482	4.67837	5.99195e-06	0.27633	5	100239533	C	G
	rs844161	IFNgCand	-4.85266	3.47827e-06	0.948292	-0.50751	3	98479690	T	A		rs3756355	IFNy_B.burgdorferi_PBMC_7days	0.431482	4.67837	5.99195e-06	0.27633	5	100240001	G	A
	rs849062	TNFEcoli	-5.07053	1.3581e-06	0.948292	-0.65449	7	156377086	C	A		rs3757444	TNFA_C.albicansconidia_PBMC_24h	0.505276	4.87873	2.49826e-06	0.32997	7	12725466	C	A
	rs856619	TNFaureus	4.8348	3.75282e-06	0.948292	0.564128	14	85515001	C	T		rs3757646	IFNy_S.aureus_PBMC_7days	0.64688	4.59079	8.71337e-06	0.999863	7	111426041	A	G
	rs856621	TNFaureus	5.0239	1.66445e-06	0.948292	0.562691	14	85508393	C	T		rs3776155	IFNy_B.burgdorferi_PBMC_7days	0.429973	4.73158	4.76144e-06	0.27633	5	100148206	A	G
	rs863909	IL1enteri	-4.94889	2.30311e-06	0.948292	-0.567708	6	14896626	C	T		rs3776167	IFNy_B.burgdorferi_PBMC_7days	0.433425	4.69493	5.57942e-06	0.27633	5	100194593	T	C
	rs872035	TNFMtb	-4.89643	2.88534e-06	0.948292	-0.576231	18	43298648	T	C		rs3776168	IFNy_B.burgdorferi_PBMC_7days	0.463784	5.21562	5.4304e-07	0.182045	5	100198963	C	T
	rs872036	TNFMtb	-4.8169	4.04902e-06	0.948292	-0.566922	18	43298608	A	G		rs3776170	IFNy_B.burgdorferi_PBMC_7days	0.473949	5.53395	1.20828e-07	0.0859357	5	100210995	C	T
	rs876011	IFNgLPS	4.78349	4.66345e-06	0.948292	0.663257	11	104188489	A	G		rs3776171	IFNy_B.burgdorferi_PBMC_7days	0.449483	5.10053	9.21643e-07	0.202908	5	100212299	A	G
	rs884231	IL1Cox	-4.88634	3.01264e-06	0.948292	-0.68045	18	74331190	T	G		rs3776174	IFNy_B.burgdorferi_PBMC_7days	0.431482	4.67837	5.99195e-06	0.27633	5	100225625	C	T
	rs898686	IL6Mtb	-5.18363	8.25413e-07	0.948292	-0.649545	3	121311646	T	C		rs3776176	IFNy_B.burgdorferi_PBMC_7days	0.456827	5.28054	4.01557e-07	0.159091	5	100232575	C	A
	rs900979	IFNgtyphi	5.11295	1.12764e-06	0.948292	0.687549	2	193230863	C	T		rs3779998	IFNy_C.conidiaHK_WB_48h	-0.837448	-4.59589	8.52661e-06	0.998156	8	59735489	C	T
	rs907714	IL6Cand	-5.02785	1.6361e-06	0.948292	-0.547385	3	86290929	C	T		rs3784859	IL6_Borreliamix_PBMC_24h	-0.454295	-4.63908	7.09213e-06	0.321956	16	15765403	T	C
	rs9262207	IFNgtyphi	5.50842	1.90682e-07	0.862785	0.911459	6	30773972	A	G		rs3811037	IL6_LPS100ng_PBMC_24h	-0.461276	-4.57549	9.29749e-06	0.821243	1	157483865	C	T
	rs9262215	IFNgtyphi	5.35219	3.88326e-07	0.921204	0.895157	6	30787128	T	C		rs3815505	IL1b_LPS100ng_PBMC_24h	-0.572991	-4.63895	7.09615e-06	0.821243	19	46892118	G	C
	rs9262216	IFNgtyphi	5.35219	3.88326e-07	0.921204	0.895157	6	30789694	G	T		rs3822366	IFNy_B.burgdorferi_PBMC_7days	0.433086	4.69382	5.60612e-06	0.27633	5	100179119	G	C
	rs9262218	IFNgtyphi	5.34881	3.94289e-07	0.921204	0.894295	6	30797215	T	C		rs383043	IL6_C.burnetiininemileSerum_PBMC_24h	0.865551	4.75495	4.30174e-06	0.166829	14	46351897	G	T
	rs9262219	IFNgtyphi	5.31199	4.65432e-07	0.948292	0.901832	6	30797568	C	A		rs3843307	IL6_LPS100ng_PBMC_24h	-0.457961	-4.58559	8.90778e-06	0.821243	1	157484575	A	G
	rs9271784	IFNgPolyIC	5.21189	7.28114e-07	0.948292	0.681241	6	32594704	A	T		rs3843478	IFNy_B.burgdorferi_PBMC_7days	0.430284	4.74362	4.51891e-06	0.27633	5	100154729	A	G
	rs9271784	IL1PolyIC	4.81328	4.11153e-06	0.948292	0.552449	6	32594704	A	T		rs3843935	IL6_C.albicansconidia_PBMC_24h	-0.500397	-5.04038	1.21141e-06	0.32997	9	33787871	T	C
	rs9287588	IL1enteri	-4.85444	3.45204e-06	0.948292	-0.751047	2	236147164	A	T		rs3846626	IFNy_B.burgdorferi_PBMC_7days	0.42422	4.94704	1.84348e-06	0.268169	5	100133268	G	A
	rs9312464	IL6enteri	5.07927	1.30717e-06	0.948292	0.470216	4	170924552	C	T		rs3846627	IFNy_B.burgdorferi_PBMC_7days	0.433425	4.69493	5.57942e-06	0.27633	5	100194517	G	C
	rs9317870	IL6enteri	-5.07124	1.35394e-06	0.948292	-0.446448	13	70637055	G	A		rs3851646	IFNy_C.albicansconidia_PBMC_7days	-0.442168	-4.5896	8.75727e-06	0.54654	12	116789885	C	T
	rs9317871	IL6enteri	-4.86552	3.29281e-06	0.948292	-0.427809	13	70637423	C	A		rs3851647	IFNy_C.albicansconidia_PBMC_7days	-0.441071	-4.58148	9.06421e-06	0.54654	12	116789953	A	G
	rs9323265	IL6Cox	5.01027	1.76599e-06	0.948292	0.545957	14	54954373	G	A		rs3852876	IL6_C.burnetiininemileSerum_PBMC_24h	-0.905619	-4.82863	3.11649e-06	0.142012	19	7239555	G	A
	rs9323267	IL6Cox	5.09264	1.23277e-06	0.948292	0.552102	14	54954830	T	C		rs3857365	IFNy_B.burgdorferi_PBMC_7days	0.433425	4.69493	5.57942e-06	0.27633	5	100194332	C	T
	rs9368926	IFNgpneu	4.91665	2.64572e-06	0.948292	0.48435	6	36359881	T	C		rs3860069	TNFA_C.burnetiininemileSerum_PBMC_24h	-0.631932	-5.23787	4.898e-07	0.0355761	4	38862121	C	A
	rs942288	TNFEcoli	-5.23507	6.56735e-07	0.948292	-0.652113	9	116766112	C	T		rs3860069	IL6_PolyIC_PBMC_24h	-0.836187	-9.19815	1.55392e-16	1.38399e-11	4	38862121	C	A
	rs942289	TNFEcoli	-5.43989	2.60862e-07	0.890033	-0.66156	9	116767669	G	A		rs3860069	IL1b_C.burnetiininemileSerum_PBMC_24h	-0.748831	-5.92866	1.7361e-08	0.00570964	4	38862121	C	A
	rs9443252	IL6PolyIC	4.97353	2.07074e-06	0.948292	0.523185	6	77262200	T	C		rs3860069	IL6_Borreliamix_PBMC_24h	-0.614494	-5.40586	2.22721e-07	0.0173326	4	38862121	C	A
	rs947173	IL6enteri	4.87786	3.12384e-06	0.948292	0.418957	10	96808491	C	T		rs3860069	IL1b_PolyIC_PBMC_24h	-0.808485	-7.20123	2.01049e-11	8.46552e-07	4	38862121	C	A
	rs9480223	IL6LPS	4.83791	3.70349e-06	0.948292	0.605865	6	156184391	G	A		rs386475	IL6_C.burnetiininemileSerum_PBMC_24h	0.865551	4.75495	4.30174e-06	0.166829	14	46346310	G	A
	rs9495199	IFNgtyphi	-4.84645	3.57141e-06	0.948292	-0.918822	6	138993610	A	T		rs3909452	IFNy_B.burgdorferi_PBMC_7days	0.461679	5.29658	3.72566e-07	0.154634	5	100149835	A	G
	rs950303	TNFpneu	5.15405	9.4082e-07	0.948292	0.796633	1	167083703	A	G		rs3909453	IFNy_B.burgdorferi_PBMC_7days	0.430236	4.74339	4.52348e-06	0.27633	5	100150165	A	G
	rs9517960	IL6aureus	4.9119	2.70023e-06	0.948292	0.776759	13	100702580	G	C		rs3909455	IFNy_B.burgdorferi_PBMC_7days	0.428143	4.69776	5.51159e-06	0.27633	5	100254563	T	A
	rs9533329	TNFpneu	-5.1358	1.01973e-06	0.948292	-0.572067	13	43549782	A	G		rs3924112	TNFA_C.burnetiininemileSerum_PBMC_24h	-0.655394	-5.27118	4.19478e-07	0.0344994	4	38795810	T	C
	rs9563019	IL1Mtb	4.8638	3.31698e-06	0.948292	0.779363	13	51671792	T	C		rs3924112	IL1b_C.burnetiininemileSerum_PBMC_24h	-0.719206	-5.44356	1.86208e-07	0.0296286	4	38795810	T	C
	rs9563020	IL1Mtb	4.8638	3.31698e-06	0.948292	0.779363	13	51672468	A	C		rs3924112	IL6_Borreliamix_PBMC_24h	-0.671626	-5.79126	3.44276e-08	0.00987396	4	38795810	T	C
	rs956610	TNFCand	5.0412	1.54369e-06	0.948292	0.52357	20	42837126	G	A		rs3924112	IL1b_PolyIC_PBMC_24h	-0.832144	-7.18065	2.25502e-11	9.30263e-07	4	38795810	T	C
	rs9585312	IL6aureus	5.20968	7.3532e-07	0.948292	0.866393	13	100662231	A	C		rs3924112	IL6_PolyIC_PBMC_24h	-0.908039	-9.96402	1.32683e-18	3.44324e-13	4	38795810	T	C
	rs9587325	TNFLPS	-5.69031	8.21266e-08	0.862785	-0.655044	13	107893464	A	C		rs3924113	IL6_PolyIC_PBMC_24h	-0.908039	-9.96402	1.32683e-18	3.44324e-13	4	38796255	T	G
	rs9588349	IL10Mtb	5.14968	9.59151e-07	0.948292	0.672609	13	111711559	G	T		rs3924113	IL6_Borreliamix_PBMC_24h	-0.671626	-5.79126	3.44276e-08	0.00987396	4	38796255	T	G
	rs9592939	TNFEcoli	4.82617	3.89282e-06	0.948292	0.564849	13	74300671	T	G		rs3924113	IL1b_PolyIC_PBMC_24h	-0.832144	-7.18065	2.25502e-11	9.30263e-07	4	38796255	T	G
	rs9593508	TNFCox	5.16955	8.78547e-07	0.948292	0.643018	13	81483831	T	G		rs3924113	TNFA_C.burnetiininemileSerum_PBMC_24h	-0.655394	-5.27118	4.19478e-07	0.0344994	4	38796255	T	G
	rs9602949	IL6PolyIC	-4.94949	2.29713e-06	0.948292	-0.921203	13	86595267	A	T		rs3924113	IL1b_C.burnetiininemileSerum_PBMC_24h	-0.719206	-5.44356	1.86208e-07	0.0296286	4	38796255	T	G
	rs9607929	TNFCox	-4.85989	3.37274e-06	0.948292	-0.509188	22	43117037	C	G		rs3932422	IL6_Borreliamix_PBMC_24h	-0.466873	-4.58161	9.05952e-06	0.39515	3	119193857	A	C
	rs9611850	TNFCox	-4.9262	2.53943e-06	0.948292	-0.503178	22	43118694	T	C		rs3933343	IFNy_PHA_WB_48h	0.662338	4.84931	2.8452e-06	0.698253	9	34395816	A	C
	rs962118	TNFMtb	5.17694	8.50244e-07	0.948292	0.809289	14	47565152	C	G		rs3934994	IL6_LPS1ng_PBMC_24h	-0.569336	-4.57016	9.50992e-06	0.999982	4	8821286	C	T
	rs962118	IFNgMtb	4.79678	4.409e-06	0.948292	0.734151	14	47565152	C	G		rs393650	IL6_C.burnetiininemileSerum_PBMC_24h	0.865551	4.75495	4.30174e-06	0.166829	14	46351511	A	T
	rs9623676	TNFCox	-4.8212	3.97581e-06	0.948292	-0.493777	22	43119434	A	G		rs3938078	IL6_C.albicansconidia_macroPG_24h	-0.602704	-4.86465	2.65893e-06	0.463508	8	49336690	C	A
	rs975567	IL1typhi	-5.25105	6.11531e-07	0.948292	-0.51769	21	22129610	G	A		rs394256	IL6_C.burnetiininemileSerum_PBMC_24h	0.866073	4.75726	4.25867e-06	0.166829	14	46351697	A	C
	rs9787877	TNFEcoli	-4.84014	3.66852e-06	0.948292	-0.491715	11	68996509	T	C		rs3945859	IL6_LPS100ng_PBMC_24h	-0.627338	-4.6411	7.03103e-06	0.821243	13	22653046	G	T
	rs9791526	IL1pneu	-4.80318	4.29123e-06	0.948292	-0.670603	7	82196831	A	G		rs395199	IL6_C.burnetiininemileSerum_PBMC_24h	0.865551	4.75495	4.30174e-06	0.166829	14	46351988	A	T
	rs9794330	IL6Mtb	-5.98179	2.0653e-08	0.862785	-0.59645	10	101784131	C	T		rs398907	IL6_C.burnetiininemileSerum_PBMC_24h	0.865551	4.75495	4.30174e-06	0.166829	14	46342420	A	C
	rs9811464	IL6Mtb	4.76954	4.94601e-06	0.948292	0.570682	3	2675711	T	G		rs399313	IL6_C.burnetiininemileSerum_PBMC_24h	0.865189	4.75254	4.34701e-06	0.16765	14	46350989	T	C
	rs9820716	IL10Ecoli	-4.81774	4.03462e-06	0.948292	-0.589768	3	76160041	G	C		rs4072590	IL6_PolyIC_PBMC_24h	-0.62479	-5.97539	1.37245e-08	0.000358155	4	38744489	T	A
	rs9821191	IFNgLPS	4.78424	4.64871e-06	0.948292	0.561525	3	79740788	C	A		rs4072590	IL1b_PolyIC_PBMC_24h	-0.662084	-5.41216	2.16173e-07	0.00539879	4	38744489	T	A
	rs9839981	IL10enteri	-5.12356	1.07618e-06	0.948292	-0.928966	3	25511786	T	G		rs4072683	IL1b_LPS1ng_PBMC_24h	0.460867	4.60604	8.16627e-06	0.999982	16	81887541	C	T
	rs9849849	IL6Mtb	-5.36208	3.7135e-07	0.921204	-0.674696	3	121317357	A	G		rs4073385	IL1b_C.albicansconidia_PBMC_24h	0.491655	4.85084	2.82606e-06	0.32997	4	99414840	G	A
	rs9851916	TNFMtb	5.03521	1.58446e-06	0.948292	0.931872	3	187066059	A	G		rs4076157	IL1b_C.conidiaHK_WB_48h	0.516273	4.84553	2.89298e-06	0.998156	11	132663650	G	A
	rs9852208	TNFCox	-4.84526	3.58949e-06	0.948292	-0.595944	3	95055821	C	T		rs4077867	TNFA_S.typhimurium_macroPG_24h	-0.60805	-4.81068	3.37213e-06	0.794278	7	119184040	G	T
	rs9857233	TNFCox	-4.84525	3.58976e-06	0.948292	-0.595936	3	95056639	A	T		rs410067	IL6_C.burnetiininemileSerum_PBMC_24h	0.865551	4.75495	4.30174e-06	0.166829	14	46344155	G	C
	rs9858096	IFNgCox	-5.11717	1.10688e-06	0.948292	-0.567465	3	193918902	T	C		rs4120895	IL6_C.albicansconidia_PBMC_24h	-0.500397	-5.04038	1.21141e-06	0.32997	9	33787532	C	T
	rs9875270	IFNgLPS	4.81094	4.15253e-06	0.948292	0.558231	3	79743948	T	C		rs41275764	IL1b_LPS100ng_PBMC_24h	-0.607768	-4.7792	3.8703e-06	0.711533	19	46857257	A	G
	rs9877809	IL6Cand	-4.78097	4.71335e-06	0.948292	-0.706831	3	86293228	C	G		rs4128724	IL1b_C.burnetiininemileSerum_PBMC_24h	0.650044	5.38065	2.50943e-07	0.0316886	13	62558318	C	T
	rs9884218	IL6enteri	5.16519	8.95653e-07	0.948292	0.46063	4	170924084	G	A		rs4129009	IL1b_C.burnetiininemileSerum_PBMC_24h	-0.663088	-5.04984	1.16056e-06	0.0685304	4	38774889	C	T
	rs9890263	IL6Mtb	5.01576	1.72437e-06	0.948292	0.559199	17	61623641	C	T		rs4129009	IL6_PolyIC_PBMC_24h	-0.844279	-9.13587	2.27826e-16	1.77299e-11	4	38774889	C	T
	rs9891653	IL6Cand	-4.82581	3.89877e-06	0.948292	-0.551524	17	964621	C	T		rs4129009	IL6_Borreliamix_PBMC_24h	-0.647807	-5.65939	6.58087e-08	0.00988955	4	38774889	C	T
	rs9907464	IL6typhi	4.80476	4.26257e-06	0.948292	0.575295	17	55751732	C	A		rs4129009	TNFA_C.burnetiininemileSerum_PBMC_24h	-0.656263	-5.38493	2.45911e-07	0.0316886	4	38774889	C	T
	rs9910502	IL6Cand	-4.93185	2.4784e-06	0.948292	-0.548105	17	963214	C	T		rs4129009	IL1b_PolyIC_PBMC_24h	-0.79201	-6.88331	1.16203e-10	3.65644e-06	4	38774889	C	T
	rs9912632	IL6Cand	-4.93313	2.46483e-06	0.948292	-0.54619	17	961149	T	A		rs4129019	IL1b_LPS100ng_PBMC_24h	-0.53837	-4.58998	8.74327e-06	0.821243	1	215992860	A	G
	rs9917188	IL1Mtb	4.84336	3.61865e-06	0.948292	0.71897	2	211904894	A	T		rs41292430	IFNy_PHA_WB_48h	0.83539	4.81274	3.34176e-06	0.698253	6	107197648	C	T
	rs9919363	IL10Mtb	-5.03255	1.60297e-06	0.948292	-0.524655	10	107985623	C	T		rs41309272	IL1b_LPS1ng_PBMC_24h	0.494433	4.82594	3.15362e-06	0.999982	16	81892895	T	C
	rs9924781	IFNgtyphi	4.9164	2.64855e-06	0.948292	0.595609	16	25874503	T	C		rs4143737	IFNy_Borreliamix_PBMC_7days	0.517906	5.03759	1.22681e-06	0.729012	9	73489454	T	C
	rs9924868	IFNgtyphi	4.91688	2.64315e-06	0.948292	0.595607	16	25874592	T	C		rs423441	IL6_C.burnetiininemileSerum_PBMC_24h	0.865551	4.75495	4.30174e-06	0.166829	14	46349168	A	T
	rs9924880	IFNgtyphi	4.9173	2.63835e-06	0.948292	0.595638	16	25874648	T	C		rs4236610	TNFA_S.typhimurium_macroPG_24h	-0.60615	-4.79541	3.60539e-06	0.794278	7	119189729	A	G
	rs9924933	IFNgtyphi	4.9164	2.64855e-06	0.948292	0.595609	16	25874500	A	G		rs4239538	IL1b_LPS100ng_PBMC_24h	-0.575491	-4.66085	6.46049e-06	0.821243	19	46878989	A	G
	rs9931237	IL1typhi	5.13295	1.03262e-06	0.948292	0.512951	16	84392366	C	T		rs425832	IL6_C.burnetiininemileSerum_PBMC_24h	0.865519	4.75528	4.29552e-06	0.166829	14	46340083	C	T
	rs9931335	IL1typhi	5.11967	1.09478e-06	0.948292	0.514631	16	84392496	C	A		rs4262189	TNFA_C.conidiaHK_WB_48h	0.672975	4.58157	9.06081e-06	0.998156	6	55496870	G	A
	rs9935516	IFNgtyphi	4.9164	2.64855e-06	0.948292	0.595609	16	25874444	C	T		rs4265404	IL1b_LPS100ng_PBMC_24h	-0.555254	-4.87566	2.53252e-06	0.692206	1	215983423	T	C
	rs9939111	IL6aureus	-4.98666	1.95643e-06	0.948292	-0.573323	16	14216712	A	G		rs4265953	IL6_LPS_macroPG_24h	0.59084	4.81119	3.36458e-06	0.999892	2	149250722	G	T
	rs9941372	IFNgpneu	4.84312	3.62236e-06	0.948292	0.809171	17	13450310	C	T		rs4268329	IL1b_LPS100ng_PBMC_24h	-0.532748	-4.68756	5.75953e-06	0.821243	1	215993884	C	T
	rs9952481	IL10enteri	4.91677	2.64436e-06	0.948292	0.661629	18	76043750	C	T		rs4270764	IL6_C.burnetiininemileSerum_PBMC_24h	0.788177	5.04866	1.16683e-06	0.0685304	6	63783632	T	A
												rs4272471	IFNy_PHA_WB_48h	0.625205	4.77252	3.98467e-06	0.716097	9	34390995	C	T
												rs4274855	IL1b_C.burnetiininemileSerum_PBMC_24h	-0.666307	-5.06043	1.10613e-06	0.0669523	4	38777471	T	C
												rs4274855	IL1b_PolyIC_PBMC_24h	-0.794057	-6.87934	1.18749e-10	3.68337e-06	4	38777471	T	C
												rs4274855	IL6_PolyIC_PBMC_24h	-0.84797	-9.15424	2.03524e-16	1.64253e-11	4	38777471	T	C
												rs4274855	TNFA_C.burnetiininemileSerum_PBMC_24h	-0.658032	-5.3828	2.48403e-07	0.0316886	4	38777471	T	C
												rs4274855	IL6_Borreliamix_PBMC_24h	-0.651296	-5.67524	6.09069e-08	0.00988955	4	38777471	T	C
												rs4284530	IL6_C.albicansconidia_PBMC_24h	0.712044	4.74677	4.45748e-06	0.434005	13	85255069	T	C
												rs4288233	TNFA_LPS_macroPG_24h	-0.498194	-4.90508	2.22263e-06	0.999892	6	115933866	G	A
												rs4323696	IFNy_C.conidiaHK_WB_48h	0.565809	4.56253	9.82191e-06	0.998156	1	194654826	T	G
												rs4331185	TNFA_C.albicansconidia_macroPG_24h	0.514291	5.28923	3.8559e-07	0.140035	12	84376056	G	A
												rs4331786	IL6_PolyIC_PBMC_24h	-0.598264	-7.02444	5.35952e-11	1.81767e-06	4	38769408	T	C
												rs4331786	IL1b_PolyIC_PBMC_24h	-0.655003	-6.58766	5.72405e-10	1.58385e-05	4	38769408	T	C
												rs4331786	TNFA_C.burnetiininemileSerum_PBMC_24h	-0.486547	-4.56488	9.72479e-06	0.283265	4	38769408	T	C
												rs4331786	IL1b_C.burnetiininemileSerum_PBMC_24h	-0.540846	-4.77799	3.89074e-06	0.160975	4	38769408	T	C
												rs4351870	IL6_C.burnetiininemileSerum_PBMC_24h	-0.790849	-4.69305	5.62476e-06	0.202152	12	6293271	C	T
												rs4358773	IL22_B.burgdorferi_PBMC_7days	0.450903	4.72246	4.95346e-06	0.27633	8	105987231	G	A
												rs4365123	TNFA_C.albicansconidia_macroPG_24h	0.514849	5.29791	3.70253e-07	0.140035	12	84370915	C	T
												rs4369205	IL1b_LPS100ng_PBMC_24h	-0.532748	-4.68756	5.75953e-06	0.821243	1	215988654	T	A
												rs4373390	TNFA_LPS_macroPG_24h	-0.498194	-4.90508	2.22263e-06	0.999892	6	115934029	A	T
												rs4374629	IL1b_C.albicansconidia_PBMC_24h	0.460317	4.64053	7.04837e-06	0.490166	4	99411783	T	G
												rs4375488	IL6_C.burnetiininemileSerum_PBMC_24h	-0.79085	-4.69291	5.62816e-06	0.202152	12	6293479	A	G
												rs4398959	IL1b_PHA_WB_48h	0.483113	4.90608	2.21282e-06	0.618809	8	137117712	G	T
												rs4399128	IL1b_LPS100ng_PBMC_24h	-0.557909	-4.94694	1.84437e-06	0.692206	1	215978878	C	T
												rs4403856	IL6_C.burnetiininemileSerum_PBMC_24h	-0.79085	-4.69291	5.62816e-06	0.202152	12	6293474	C	T
												rs4409365	IL6_LPS_macroPG_24h	0.638506	4.79656	3.58737e-06	0.999892	8	82910657	A	G
												rs4417358	IL6_C.burnetiininemileSerum_PBMC_24h	-0.790351	-4.68924	5.71782e-06	0.202589	12	6293155	T	C
												rs4417359	IL6_C.burnetiininemileSerum_PBMC_24h	-0.79085	-4.69291	5.62816e-06	0.202152	12	6293322	T	C
												rs4417518	IL6_LPS1ng_PBMC_24h	0.609486	4.60827	8.08883e-06	0.999982	15	81624768	C	T
												rs4417518	IL1b_LPS1ng_PBMC_24h	0.71038	5.24608	4.7148e-07	0.668746	15	81624768	C	T
												rs4421798	IL6_C.burnetiininemileSerum_PBMC_24h	-0.790849	-4.69305	5.62476e-06	0.202152	12	6293163	G	A
												rs4423040	IL6_C.burnetiininemileSerum_PBMC_24h	-0.785966	-5.08255	1.00034e-06	0.0619838	1	109265029	G	T
												rs4424115	IL6_C.albicansconidia_PBMC_24h	0.454353	4.70508	5.34015e-06	0.477396	6	149633369	T	C
												rs4426787	IL6_PolyIC_PBMC_24h	-0.621052	-6.1434	5.84196e-09	0.000154769	4	38751597	C	A
												rs4426787	IL1b_PolyIC_PBMC_24h	-0.660086	-5.57897	9.72489e-08	0.00246404	4	38751597	C	A
												rs4448321	IL22_S.aureus_PBMC_7days	-0.770464	-4.63426	7.24002e-06	0.999863	8	121386569	A	G
												rs4458462	IL1b_PolyIC_PBMC_24h	-0.655003	-6.58766	5.72405e-10	1.58385e-05	4	38768083	G	A
												rs4458462	IL1b_C.burnetiininemileSerum_PBMC_24h	-0.540846	-4.77799	3.89074e-06	0.160975	4	38768083	G	A
												rs4458462	TNFA_C.burnetiininemileSerum_PBMC_24h	-0.486547	-4.56488	9.72479e-06	0.283265	4	38768083	G	A
												rs4458462	IL6_PolyIC_PBMC_24h	-0.598264	-7.02444	5.35952e-11	1.81767e-06	4	38768083	G	A
												rs4470638	IL1b_PolyIC_PBMC_24h	-0.655003	-6.58766	5.72405e-10	1.58385e-05	4	38768068	T	C
												rs4470638	IL1b_C.burnetiininemileSerum_PBMC_24h	-0.540846	-4.77799	3.89074e-06	0.160975	4	38768068	T	C
												rs4470638	TNFA_C.burnetiininemileSerum_PBMC_24h	-0.486547	-4.56488	9.72479e-06	0.283265	4	38768068	T	C
												rs4470638	IL6_PolyIC_PBMC_24h	-0.598264	-7.02444	5.35952e-11	1.81767e-06	4	38768068	T	C
												rs4482773	IL1b_PolyIC_PBMC_24h	-0.593334	-5.78355	3.57662e-08	0.000922311	4	38763132	G	A
												rs4482773	IL6_PolyIC_PBMC_24h	-0.56344	-6.4509	1.18159e-09	3.17866e-05	4	38763132	G	A
												rs4489964	IL1b_LPS1ng_PBMC_24h	0.70833	5.19759	5.90239e-07	0.668746	15	81631681	C	T
												rs4489964	IL6_LPS1ng_PBMC_24h	0.607268	4.56318	9.79496e-06	0.999982	15	81631681	C	T
												rs4504265	IL6_PolyIC_PBMC_24h	-0.81501	-8.93467	7.79864e-16	5.35085e-11	4	38773865	T	G
												rs4504265	IL1b_C.burnetiininemileSerum_PBMC_24h	-0.680283	-5.32728	3.22646e-07	0.0334787	4	38773865	T	G
												rs4504265	IL1b_PolyIC_PBMC_24h	-0.77031	-6.81821	1.65605e-10	4.92636e-06	4	38773865	T	G
												rs4504265	IL6_Borreliamix_PBMC_24h	-0.638061	-5.69483	5.53417e-08	0.00987396	4	38773865	T	G
												rs4504265	TNFA_C.burnetiininemileSerum_PBMC_24h	-0.634479	-5.30111	3.64749e-07	0.0337609	4	38773865	T	G
												rs4504266	IL1b_C.burnetiininemileSerum_PBMC_24h	-0.680283	-5.32728	3.22646e-07	0.0334787	4	38773754	A	G
												rs4504266	IL6_Borreliamix_PBMC_24h	-0.638061	-5.69483	5.53417e-08	0.00987396	4	38773754	A	G
												rs4504266	IL1b_PolyIC_PBMC_24h	-0.77031	-6.81821	1.65605e-10	4.92636e-06	4	38773754	A	G
												rs4504266	TNFA_C.burnetiininemileSerum_PBMC_24h	-0.634479	-5.30111	3.64749e-07	0.0337609	4	38773754	A	G
												rs4504266	IL6_PolyIC_PBMC_24h	-0.81501	-8.93467	7.79864e-16	5.35085e-11	4	38773754	A	G
												rs4513579	IL6_PolyIC_PBMC_24h	-0.815578	-8.93342	7.85799e-16	5.35085e-11	4	38773816	C	T
												rs4513579	IL1b_C.burnetiininemileSerum_PBMC_24h	-0.681974	-5.33786	3.07e-07	0.0334787	4	38773816	C	T
												rs4513579	TNFA_C.burnetiininemileSerum_PBMC_24h	-0.635288	-5.30412	3.59654e-07	0.0337609	4	38773816	C	T
												rs4513579	IL1b_PolyIC_PBMC_24h	-0.769907	-6.80676	1.76226e-10	5.18256e-06	4	38773816	C	T
												rs4513579	IL6_Borreliamix_PBMC_24h	-0.640406	-5.71449	5.02576e-08	0.00987396	4	38773816	C	T
												rs4522431	IL17_C.albicansconidia_PBMC_7days	-0.729349	-4.75101	4.37614e-06	0.54654	16	78111152	T	C
												rs453117	IL6_C.burnetiininemileSerum_PBMC_24h	0.86708	4.76541	4.11024e-06	0.165857	14	46335482	G	A
												rs4540058	IL1b_PolyIC_PBMC_24h	-0.659742	-5.58431	9.47685e-08	0.00240819	4	38751694	A	G
												rs4540058	IL6_PolyIC_PBMC_24h	-0.620633	-6.14832	5.69664e-09	0.000151379	4	38751694	A	G
												rs4540059	IL1b_PolyIC_PBMC_24h	-0.613765	-4.61574	7.83571e-06	0.172032	4	38751752	A	G
												rs4540059	IL6_PolyIC_PBMC_24h	-0.641608	-5.72231	4.83644e-08	0.0012435	4	38751752	A	G
												rs4543123	IL6_Borreliamix_PBMC_24h	-0.650744	-5.95187	1.54497e-08	0.00987396	4	38792524	G	A
												rs4543123	TNFA_C.burnetiininemileSerum_PBMC_24h	-0.691322	-5.99227	1.26036e-08	0.00470804	4	38792524	G	A
												rs4543123	IL1b_PolyIC_PBMC_24h	-0.881981	-8.37108	2.32987e-14	1.31866e-09	4	38792524	G	A
												rs4543123	IL1b_C.burnetiininemileSerum_PBMC_24h	-0.823938	-6.87559	1.21204e-10	0.000189939	4	38792524	G	A
												rs4543123	IL6_C.burnetiininemileSerum_PBMC_24h	-0.882441	-4.6721	6.15561e-06	0.209037	4	38792524	G	A
												rs4543123	IL6_PolyIC_PBMC_24h	-0.871873	-10.1848	3.30387e-19	1.69393e-13	4	38792524	G	A
												rs4547802	IL1b_C.albicansconidia_PBMC_24h	0.476012	4.82278	3.1976e-06	0.348381	4	99412100	A	C
												rs45492694	TNFA_S.typhimurium_macroPG_24h	-1.10022	-4.95561	1.77419e-06	0.61856	16	16156634	C	A
												rs4557	TNFA_LPS100ng_PBMC_24h	0.563553	4.89085	2.36759e-06	0.692206	16	84363195	A	G
												rs4557978	IL6_S.typhimurium_macroPG_24h	-1.00077	-4.83683	3.00606e-06	0.794278	1	5815367	C	T
												rs45587933	IL1b_LPS100ng_PBMC_24h	-0.574965	-4.6582	6.53454e-06	0.821243	19	46886234	A	G
												rs45588337	IL1b_C.burnetiininemileSerum_PBMC_24h	-0.67538	-5.03793	1.22488e-06	0.0702379	4	38807328	G	A
												rs45588337	IL1b_PolyIC_PBMC_24h	-0.81703	-6.97895	6.88381e-11	2.24718e-06	4	38807328	G	A
												rs45588337	IL6_PolyIC_PBMC_24h	-0.89597	-9.70048	6.91012e-18	8.98943e-13	4	38807328	G	A
												rs45588337	TNFA_C.burnetiininemileSerum_PBMC_24h	-0.61288	-4.85836	2.73384e-06	0.129502	4	38807328	G	A
												rs45588337	IL6_Borreliamix_PBMC_24h	-0.642229	-5.4674	1.66208e-07	0.0139296	4	38807328	G	A
												rs4562270	IL6_LPS_macroPG_24h	0.638506	4.79656	3.58737e-06	0.999892	8	82912115	G	T
												rs4562353	IL1b_PHA_WB_48h	0.486531	4.93183	1.97307e-06	0.618809	8	137118576	G	A
												rs456261	IL6_C.albicansconidia_PBMC_24h	0.418263	4.68072	5.93172e-06	0.477396	6	33258443	G	A
												rs4565087	IL6_PolyIC_PBMC_24h	-0.594668	-6.81608	1.67534e-10	4.9668e-06	4	38763103	C	T
												rs4565087	IL1b_PolyIC_PBMC_24h	-0.623051	-6.05922	8.97792e-09	0.000236412	4	38763103	C	T
												rs4566117	IL1b_LPS1ng_PBMC_24h	0.720655	5.29373	3.77565e-07	0.668746	15	81632383	C	T
												rs4573201	TNFA_S.typhimurium_macroPG_24h	-0.60805	-4.81068	3.37213e-06	0.794278	7	119186068	T	C
												rs4573322	IL22_S.aureus_PBMC_7days	-0.770464	-4.63426	7.24002e-06	0.999863	8	121387859	T	C
												rs4573747	IL6_C.burnetiininemileSerum_PBMC_24h	-0.795756	-4.70228	5.40508e-06	0.201905	12	6290630	A	G
												rs4590476	IL22_S.aureus_PBMC_7days	-0.770464	-4.63426	7.24002e-06	0.999863	8	121381337	G	C
												rs4591547	IFNy_Borreliamix_PBMC_7days	0.492152	4.68948	5.71196e-06	0.729012	4	160357877	G	A
												rs4608137	IL6_C.burnetiininemileSerum_PBMC_24h	-0.786282	-4.59916	8.40888e-06	0.268143	12	6293373	G	A
												rs462520	IL22_S.aureus_PBMC_7days	-0.485137	-4.8264	3.14714e-06	0.999863	5	55853878	G	A
												rs4633452	IFNy_Borreliamix_PBMC_7days	-0.570284	-5.00107	1.44667e-06	0.729012	11	12451249	T	C
												rs4645412	IL1b_PHA_WB_48h	0.494635	4.80127	3.51417e-06	0.698253	6	23236837	A	C
												rs4649214	IL1b_C.conidiaHK_WB_48h	0.787022	4.57676	9.24764e-06	0.998156	1	232466323	G	A
												rs4657780	IFNy_C.conidiaHK_WB_48h	0.565974	4.56353	9.78022e-06	0.998156	1	194646406	T	A
												rs4657927	IFNy_C.conidiaHK_WB_48h	0.565809	4.56253	9.82191e-06	0.998156	1	194652655	G	A
												rs4681097	TNFA_C.albicansconidia_PBMC_24h	0.59032	4.7156	5.1026e-06	0.469496	3	145164348	G	A
												rs4687219	IFNy_S.aureus_PBMC_7days	0.497239	4.56893	9.55952e-06	0.999863	3	191238903	T	A
												rs4688258	IL1b_C.conidiaHK_WB_48h	-0.481477	-4.64147	7.01994e-06	0.998156	3	65986180	T	C
												rs4688258	TNFA_C.conidiaHK_WB_48h	-0.481888	-4.73384	4.71495e-06	0.998156	3	65986180	T	C
												rs4688626	TNFA_C.conidiaHK_WB_48h	-0.496108	-4.84777	2.86458e-06	0.998156	3	65978827	C	G
												rs4688626	IL1b_C.conidiaHK_WB_48h	-0.491218	-4.70405	5.36399e-06	0.998156	3	65978827	C	G
												rs4688630	IL1b_C.conidiaHK_WB_48h	-0.481477	-4.64147	7.01994e-06	0.998156	3	65987866	A	G
												rs4688630	TNFA_C.conidiaHK_WB_48h	-0.481888	-4.73384	4.71495e-06	0.998156	3	65987866	A	G
												rs4699637	IL1b_C.albicansconidia_PBMC_24h	0.479205	4.78914	3.70569e-06	0.384513	4	99414284	T	C
												rs4702993	IFNy_B.burgdorferi_PBMC_7days	0.445054	5.11003	8.82522e-07	0.202908	5	100254164	G	A
												rs4703116	IFNy_B.burgdorferi_PBMC_7days	0.422403	4.92805	2.00658e-06	0.268169	5	100128913	C	T
												rs4703126	IFNy_B.burgdorferi_PBMC_7days	0.433086	4.69382	5.60612e-06	0.27633	5	100174427	T	G
												rs4703127	IFNy_B.burgdorferi_PBMC_7days	0.433425	4.69493	5.57942e-06	0.27633	5	100186108	G	A
												rs4703130	IFNy_B.burgdorferi_PBMC_7days	0.446859	4.99768	1.46889e-06	0.237091	5	100231981	A	G
												rs4703131	IFNy_B.burgdorferi_PBMC_7days	0.431482	4.67837	5.99195e-06	0.27633	5	100248643	C	T
												rs4703132	IFNy_B.burgdorferi_PBMC_7days	0.450435	5.1887	6.14977e-07	0.188242	5	100269587	T	C
												rs4703133	IFNy_B.burgdorferi_PBMC_7days	0.456609	5.45395	1.77219e-07	0.0859357	5	100271134	G	C
												rs4703134	IFNy_B.burgdorferi_PBMC_7days	0.41213	4.73785	4.63362e-06	0.27633	5	100284962	T	C
												rs4703135	IFNy_B.burgdorferi_PBMC_7days	0.41213	4.73785	4.63362e-06	0.27633	5	100285014	G	T
												rs4730922	TNFA_S.typhimurium_macroPG_24h	-0.60844	-4.81125	3.36365e-06	0.794278	7	119161743	C	T
												rs4742115	IL22_S.aureus_PBMC_7days	0.501491	5.04531	1.18467e-06	0.999863	9	5688760	A	T
												rs4747756	TNFA_C.conidiaHK_WB_48h	-0.470687	-4.58849	8.79868e-06	0.998156	10	31888551	A	T
												rs4749687	TNFA_C.conidiaHK_WB_48h	-0.472859	-4.57633	9.26458e-06	0.998156	10	31896620	T	C
												rs4749688	TNFA_C.conidiaHK_WB_48h	-0.472958	-4.57458	9.33357e-06	0.998156	10	31896903	T	G
												rs4766748	IL1b_PHA_WB_48h	0.478622	4.58136	9.06908e-06	0.752524	12	115354179	C	T
												rs4778894	IL1b_LPS1ng_PBMC_24h	0.720307	4.85685	2.75207e-06	0.999982	15	81615733	T	G
												rs4778900	IL1b_LPS1ng_PBMC_24h	0.637074	4.59731	8.47518e-06	0.999982	15	81663630	C	T
												rs4780579	IL6_Borreliamix_PBMC_24h	-0.475939	-4.93705	1.92768e-06	0.118322	16	15783990	C	G
												rs4781681	IL6_Borreliamix_PBMC_24h	-0.509884	-5.34687	2.94272e-07	0.0206847	16	15800188	C	T
												rs4792948	IFNy_PHA_WB_48h	-0.783884	-4.66486	6.35021e-06	0.752524	17	42637488	T	C
												rs4802307	IL1b_LPS100ng_PBMC_24h	-0.599576	-4.61782	7.76628e-06	0.821243	19	46849806	T	G
												rs480258	IL6_C.albicansconidia_macroPG_24h	-0.469508	-4.76529	4.11235e-06	0.578122	1	29178189	G	A
												rs4803933	IL1b_LPS100ng_PBMC_24h	-0.607275	-4.77908	3.8723e-06	0.711533	19	46858104	G	A
												rs4803936	IL1b_LPS100ng_PBMC_24h	-0.573018	-4.61781	7.76676e-06	0.821243	19	46878629	A	G
												rs4803937	IL1b_LPS100ng_PBMC_24h	-0.583146	-4.71473	5.12202e-06	0.821243	19	46887199	G	A
												rs4804148	IFNy_C.albicansconidia_PBMC_7days	0.532162	4.93071	1.98295e-06	0.54654	19	11270867	C	T
												rs4813383	IL6_C.albicansconidia_PBMC_24h	0.66704	4.92559	2.02878e-06	0.32997	20	20294073	T	C
												rs4818096	TNFA_LPS100ng_PBMC_24h	-0.515373	-4.62397	7.56528e-06	0.821243	21	41154764	T	C
												rs4818098	TNFA_LPS100ng_PBMC_24h	-0.586903	-4.82514	3.16469e-06	0.692206	21	41215236	T	C
												rs4833093	TNFA_C.burnetiininemileSerum_PBMC_24h	-0.691322	-5.99227	1.26036e-08	0.00470804	4	38789740	T	G
												rs4833093	IL6_Borreliamix_PBMC_24h	-0.650744	-5.95187	1.54497e-08	0.00987396	4	38789740	T	G
												rs4833093	IL1b_C.burnetiininemileSerum_PBMC_24h	-0.823938	-6.87559	1.21204e-10	0.000189939	4	38789740	T	G
												rs4833093	IL6_PolyIC_PBMC_24h	-0.871873	-10.1848	3.30387e-19	1.69393e-13	4	38789740	T	G
												rs4833093	IL6_C.burnetiininemileSerum_PBMC_24h	-0.882441	-4.6721	6.15561e-06	0.209037	4	38789740	T	G
												rs4833093	IL1b_PolyIC_PBMC_24h	-0.881981	-8.37108	2.32987e-14	1.31866e-09	4	38789740	T	G
												rs4833095	IL6_Borreliamix_PBMC_24h	-0.653287	-5.87806	2.23647e-08	0.00987396	4	38799710	C	T
												rs4833095	IL6_PolyIC_PBMC_24h	-0.878163	-10.0697	6.8253e-19	2.70408e-13	4	38799710	C	T
												rs4833095	TNFA_C.burnetiininemileSerum_PBMC_24h	-0.679471	-5.76835	3.85554e-08	0.0102873	4	38799710	C	T
												rs4833095	IL1b_PolyIC_PBMC_24h	-0.88893	-8.29591	3.64306e-14	1.97225e-09	4	38799710	C	T
												rs4833095	IL6_C.burnetiininemileSerum_PBMC_24h	-0.927302	-4.86407	2.66565e-06	0.126731	4	38799710	C	T
												rs4833095	IL1b_C.burnetiininemileSerum_PBMC_24h	-0.819201	-6.70222	3.09946e-10	0.000270151	4	38799710	C	T
												rs4833100	IL6_Borreliamix_PBMC_24h	-0.66826	-5.14052	7.67572e-07	0.0491928	4	38810132	C	A
												rs4833100	IL6_PolyIC_PBMC_24h	-0.949246	-9.19627	1.57198e-16	1.38399e-11	4	38810132	C	A
												rs4833100	IL1b_PolyIC_PBMC_24h	-0.969468	-7.74749	9.04116e-13	4.69068e-08	4	38810132	C	A
												rs4833100	IL1b_C.burnetiininemileSerum_PBMC_24h	-0.789009	-5.42244	2.05879e-07	0.030939	4	38810132	C	A
												rs4833101	IL6_Borreliamix_PBMC_24h	-0.814816	-5.19524	5.96695e-07	0.0385247	4	38810169	G	A
												rs4833101	IL1b_PolyIC_PBMC_24h	-1.08276	-6.97909	6.87878e-11	2.24718e-06	4	38810169	G	A
												rs4833101	IL6_PolyIC_PBMC_24h	-1.07167	-8.32633	3.04072e-14	1.67742e-09	4	38810169	G	A
												rs4841381	IFNy_PHA_WB_48h	-0.501434	-4.59224	8.65957e-06	0.752524	8	10418221	G	C
												rs4850393	IL6_C.albicansconidia_PBMC_24h	-0.613453	-4.56637	9.66376e-06	0.553277	2	197157936	G	C
												rs4855088	IL6_LPS100ng_PBMC_24h	0.434783	4.60438	8.22411e-06	0.821243	3	179249599	G	A
												rs4865165	IL1b_Borreliamix_PBMC_24h	-0.49997	-4.76673	4.08658e-06	0.231292	4	57765546	T	C
												rs4868771	IL6_LPS1ng_PBMC_24h	-0.585314	-4.82377	3.18378e-06	0.999982	5	165941612	T	C
												rs4868987	IL6_LPS1ng_PBMC_24h	-0.596797	-4.95236	1.80016e-06	0.999982	5	165941746	G	A
												rs4877852	IL22_C.albicansconidia_PBMC_7days	0.691426	4.65832	6.53093e-06	0.54654	9	86954310	A	G
												rs4879786	IFNy_PHA_WB_48h	0.642764	4.70496	5.343e-06	0.752524	9	34421591	G	C
												rs4882403	TNFA_C.albicansconidia_macroPG_24h	0.498702	5.12226	8.34555e-07	0.2244	12	84416376	C	A
												rs4885931	IL6_C.albicansconidia_PBMC_24h	0.711932	4.73348	4.7224e-06	0.4474	13	85270711	A	C
												rs4886387	IL1b_C.burnetiininemileSerum_PBMC_24h	0.623536	5.59305	9.08461e-08	0.0197718	13	62549703	T	C
												rs489557	IL6_C.albicansconidia_macroPG_24h	-0.47064	-4.76851	4.05499e-06	0.578122	1	29178492	A	G
												rs4896789	IL6_C.conidiaHK_WB_48h	0.500502	4.80658	3.43321e-06	0.998156	6	145575145	T	C
												rs4909473	IL22_Borreliamix_PBMC_7days	-0.44488	-4.56888	9.56151e-06	0.729012	8	136232112	C	T
												rs4909938	IL6_S.typhimurium_macroPG_24h	-1.04977	-4.66486	6.35036e-06	0.794278	11	10541613	T	C
												rs4909940	IL6_S.typhimurium_macroPG_24h	-1.04991	-4.66545	6.33424e-06	0.794278	11	10543296	T	C
												rs4909941	IL6_S.typhimurium_macroPG_24h	-1.05129	-4.69877	5.48756e-06	0.794278	11	10558525	C	T
												rs4910149	IL6_S.typhimurium_macroPG_24h	-1.10744	-4.79363	3.63362e-06	0.794278	11	10533056	A	C
												rs4910150	IL6_S.typhimurium_macroPG_24h	-1.04768	-4.69184	5.6541e-06	0.794278	11	10533173	T	C
												rs4910151	IL6_S.typhimurium_macroPG_24h	-1.04991	-4.66545	6.33424e-06	0.794278	11	10545819	A	G
												rs4933646	IL17_C.albicansconidia_PBMC_7days	-0.498682	-4.92545	2.02999e-06	0.54654	10	92892942	T	C
												rs4946338	IL1b_PHA_WB_48h	0.813515	4.63754	7.13893e-06	0.752524	6	118679178	G	A
												rs4970743	IL6_C.burnetiininemileSerum_PBMC_24h	-0.804704	-5.05643	1.1264e-06	0.0678647	1	109265326	G	C
												rs4970744	IL6_C.burnetiininemileSerum_PBMC_24h	-0.785966	-5.08255	1.00034e-06	0.0619838	1	109265642	C	T
												rs4970803	IL6_C.burnetiininemileSerum_PBMC_24h	-0.850414	-5.37756	2.54627e-07	0.0316886	1	109258941	A	G
												rs4970804	IL6_C.burnetiininemileSerum_PBMC_24h	-0.848005	-5.36975	2.64191e-07	0.0316886	1	109260357	G	A
												rs4970806	IL6_C.burnetiininemileSerum_PBMC_24h	-0.788057	-5.08776	9.76899e-07	0.0619772	1	109264069	C	T
												rs4970808	IL6_C.burnetiininemileSerum_PBMC_24h	-0.785966	-5.08255	1.00034e-06	0.0619838	1	109265563	C	T
												rs4977232	IL6_C.albicansconidia_macroPG_24h	0.580271	5.01952	1.33121e-06	0.282998	9	19659564	C	T
												rs4977232	TNFA_C.albicansconidia_macroPG_24h	0.608118	5.07932	1.01515e-06	0.252804	9	19659564	C	T
												rs4977234	TNFA_C.albicansconidia_macroPG_24h	0.70817	5.6425	7.14539e-08	0.0622798	9	19699248	A	G
												rs4977234	IL6_C.albicansconidia_macroPG_24h	0.669644	5.51439	1.32736e-07	0.0653522	9	19699248	A	G
												rs4977315	TNFA_C.albicansconidia_macroPG_24h	0.717645	5.73495	4.54509e-08	0.0599761	9	19667537	C	A
												rs4977315	IL6_C.albicansconidia_macroPG_24h	0.672306	5.54232	1.16058e-07	0.0653522	9	19667537	C	A
												rs5016212	IL6_PolyIC_PBMC_24h	-0.825208	-8.67657	3.73096e-15	2.44506e-10	4	38761271	A	C
												rs5016212	IL1b_PolyIC_PBMC_24h	-0.720988	-6.02829	1.0504e-08	0.000275765	4	38761271	A	C
												rs5016212	IL6_Borreliamix_PBMC_24h	-0.572629	-4.83298	3.05745e-06	0.182527	4	38761271	A	C
												rs517483	TNFA_C.albicansconidia_PBMC_24h	0.603165	4.65775	6.547e-06	0.481506	1	20930035	C	T
												rs527439	IFNy_C.albicansconidia_PBMC_7days	-0.466878	-4.88775	2.40044e-06	0.54654	1	15610266	A	G
												rs529520	IL6_C.albicansconidia_macroPG_24h	-0.464267	-4.7675	4.07285e-06	0.578122	1	29174946	A	C
												rs554986	IL6_C.albicansconidia_macroPG_24h	-0.465884	-4.77236	3.98747e-06	0.578122	1	29176572	G	T
												rs55649498	IL1b_PolyIC_PBMC_24h	-0.620267	-5.35792	2.79351e-07	0.0068781	4	38757525	T	C
												rs55649498	IL6_PolyIC_PBMC_24h	-0.66899	-6.98946	6.49759e-11	2.13711e-06	4	38757525	T	C
												rs55665939	IL1b_LPS100ng_PBMC_24h	-0.596649	-4.59411	8.59103e-06	0.821243	19	46849446	G	A
												rs55670884	IL6_C.burnetiininemileSerum_PBMC_24h	1.38421	5.48886	1.50008e-07	0.0273555	8	126017572	C	T
												rs55782647	TNFA_LPS100ng_PBMC_24h	0.453767	4.58237	9.03007e-06	0.821243	7	15752462	C	T
												rs55805984	IFNy_B.burgdorferi_PBMC_7days	0.432889	4.76963	4.03535e-06	0.27633	5	100277806	A	C
												rs55817847	IFNy_B.burgdorferi_PBMC_7days	0.422403	4.92805	2.00658e-06	0.268169	5	100121169	C	T
												rs55829397	IL1b_LPS1ng_PBMC_24h	0.461506	4.61165	7.97321e-06	0.999982	16	81889466	T	C
												rs55856197	IL1b_LPS1ng_PBMC_24h	0.460098	4.59835	8.43781e-06	0.999982	16	81887223	C	T
												rs55861847	IFNy_B.burgdorferi_PBMC_7days	0.426586	4.75307	4.33703e-06	0.27633	5	100271326	T	C
												rs55903115	IL6_PolyIC_PBMC_24h	-0.909932	-9.98246	1.18165e-18	3.44324e-13	4	38786474	A	C
												rs55903115	TNFA_C.burnetiininemileSerum_PBMC_24h	-0.65767	-5.28684	3.89913e-07	0.0344994	4	38786474	A	C
												rs55903115	IL6_Borreliamix_PBMC_24h	-0.667641	-5.74359	4.35601e-08	0.00987396	4	38786474	A	C
												rs55903115	IL1b_C.burnetiininemileSerum_PBMC_24h	-0.718222	-5.42884	1.99713e-07	0.0303612	4	38786474	A	C
												rs55903115	IL1b_PolyIC_PBMC_24h	-0.839702	-7.25772	1.46606e-11	6.51952e-07	4	38786474	A	C
												rs55905212	IFNy_C.albicansconidia_PBMC_7days	-0.61375	-4.72427	4.91481e-06	0.54654	12	29290256	T	C
												rs55930442	IL1b_C.burnetiininemileSerum_PBMC_24h	-0.723017	-5.43893	1.90361e-07	0.0296286	4	38856690	A	G
												rs55930442	TNFA_C.burnetiininemileSerum_PBMC_24h	-0.616211	-4.87469	2.54338e-06	0.122254	4	38856690	A	G
												rs55930442	IL6_Borreliamix_PBMC_24h	-0.645479	-5.48398	1.53553e-07	0.0137658	4	38856690	A	G
												rs55930442	IL6_PolyIC_PBMC_24h	-0.893262	-9.61714	1.16179e-17	1.38716e-12	4	38856690	A	G
												rs55930442	IL1b_PolyIC_PBMC_24h	-0.845333	-7.2731	1.34498e-11	6.24363e-07	4	38856690	A	G
												rs55938245	IL6_Borreliamix_PBMC_24h	-0.644787	-5.51709	1.31024e-07	0.0137658	4	38905731	G	T
												rs55938245	IL1b_PolyIC_PBMC_24h	-0.784917	-6.66062	3.87546e-10	1.11115e-05	4	38905731	G	T
												rs55938245	IL6_PolyIC_PBMC_24h	-0.826279	-8.63317	4.84675e-15	3.12923e-10	4	38905731	G	T
												rs55938245	TNFA_C.burnetiininemileSerum_PBMC_24h	-0.578163	-4.56633	9.66512e-06	0.283265	4	38905731	G	T
												rs55959219	IFNy_B.burgdorferi_PBMC_7days	0.431482	4.67837	5.99195e-06	0.27633	5	100248258	C	T
												rs55963023	IL6_Borreliamix_PBMC_24h	-0.652625	-5.47599	1.59528e-07	0.0137658	4	38856746	C	T
												rs55963023	TNFA_C.burnetiininemileSerum_PBMC_24h	-0.628938	-4.92069	2.07356e-06	0.105077	4	38856746	C	T
												rs55963023	IL6_PolyIC_PBMC_24h	-0.907268	-9.6671	8.51005e-18	1.0908e-12	4	38856746	C	T
												rs55963023	IL1b_C.burnetiininemileSerum_PBMC_24h	-0.743342	-5.53941	1.17696e-07	0.0240434	4	38856746	C	T
												rs55963023	IL1b_PolyIC_PBMC_24h	-0.864252	-7.36902	7.84175e-12	3.88348e-07	4	38856746	C	T
												rs55982767	IL6_Borreliamix_PBMC_24h	0.713116	4.70045	5.44801e-06	0.279325	1	218721673	G	A
												rs56013750	IL6_S.typhimurium_macroPG_24h	-0.83756	-4.60292	8.27523e-06	0.794278	21	46853183	T	C
												rs56054004	IL1b_C.burnetiininemileSerum_PBMC_24h	-0.717115	-5.2481	4.6706e-07	0.0344994	4	38856737	A	G
												rs56054004	IL6_Borreliamix_PBMC_24h	-0.617984	-5.07812	1.0207e-06	0.0640037	4	38856737	A	G
												rs56054004	IL6_PolyIC_PBMC_24h	-0.839364	-8.47638	1.24251e-14	7.73559e-10	4	38856737	A	G
												rs56054004	IL1b_PolyIC_PBMC_24h	-0.821365	-6.80637	1.76596e-10	5.18256e-06	4	38856737	A	G
												rs56083757	IL6_PolyIC_PBMC_24h	-0.832629	-9.16482	1.90715e-16	1.57335e-11	4	38846345	G	C
												rs56083757	IL1b_C.burnetiininemileSerum_PBMC_24h	-0.746299	-5.9177	1.8342e-08	0.00570964	4	38846345	G	C
												rs56083757	IL1b_PolyIC_PBMC_24h	-0.804749	-7.17508	2.326e-11	9.34266e-07	4	38846345	G	C
												rs56083757	IL6_Borreliamix_PBMC_24h	-0.610636	-5.37772	2.54433e-07	0.0187937	4	38846345	G	C
												rs56083757	TNFA_C.burnetiininemileSerum_PBMC_24h	-0.632252	-5.25235	4.57916e-07	0.0344994	4	38846345	G	C
												rs56165764	IL6_PHA_WB_48h	0.788856	4.56127	9.87417e-06	0.752524	2	582559	C	T
												rs56167614	IL1b_PHA_WB_48h	0.476833	4.61047	8.01351e-06	0.752524	2	216963733	C	T
												rs56188311	IL1b_LPS1ng_PBMC_24h	0.457209	4.56858	9.57351e-06	0.999982	16	81886260	T	C
												rs56217307	TNFA_C.albicansconidia_macroPG_24h	-0.665106	-4.99907	1.45977e-06	0.302939	17	80881178	C	T
												rs56217307	IL6_C.albicansconidia_macroPG_24h	-0.610499	-4.72643	4.869e-06	0.673628	17	80881178	C	T
												rs56245262	IL6_PolyIC_PBMC_24h	-0.832784	-9.165	1.90511e-16	1.57335e-11	4	38845609	A	T
												rs56245262	IL6_Borreliamix_PBMC_24h	-0.610144	-5.37153	2.61978e-07	0.0190285	4	38845609	A	T
												rs56245262	TNFA_C.burnetiininemileSerum_PBMC_24h	-0.631209	-5.24119	4.82314e-07	0.0352281	4	38845609	A	T
												rs56245262	IL1b_C.burnetiininemileSerum_PBMC_24h	-0.745799	-5.91165	1.89065e-08	0.00574852	4	38845609	A	T
												rs56245262	IL1b_PolyIC_PBMC_24h	-0.804672	-7.17256	2.35896e-11	9.43161e-07	4	38845609	A	T
												rs56289835	IL6_Borreliamix_PBMC_24h	-0.656553	-5.49765	1.43826e-07	0.0137658	4	38811845	C	G
												rs56289835	TNFA_C.burnetiininemileSerum_PBMC_24h	-0.635859	-4.9677	1.68063e-06	0.0892399	4	38811845	C	G
												rs56289835	IL1b_PolyIC_PBMC_24h	-0.857954	-7.27228	1.35121e-11	6.24363e-07	4	38811845	C	G
												rs56289835	IL1b_C.burnetiininemileSerum_PBMC_24h	-0.711966	-5.24895	4.65225e-07	0.0344994	4	38811845	C	G
												rs56289835	IL6_PolyIC_PBMC_24h	-0.915225	-9.75978	4.77122e-18	6.746e-13	4	38811845	C	G
												rs56357984	IL1b_C.burnetiininemileSerum_PBMC_24h	-0.683726	-5.10861	8.88287e-07	0.0574929	4	38806462	A	G
												rs56357984	IL1b_PolyIC_PBMC_24h	-0.822963	-7.0427	4.84616e-11	1.73825e-06	4	38806462	A	G
												rs56357984	TNFA_C.burnetiininemileSerum_PBMC_24h	-0.620181	-4.92338	2.04884e-06	0.104228	4	38806462	A	G
												rs56357984	IL6_Borreliamix_PBMC_24h	-0.651644	-5.56093	1.06101e-07	0.0130584	4	38806462	A	G
												rs56357984	IL6_PolyIC_PBMC_24h	-0.902022	-9.8004	3.70102e-18	6.32518e-13	4	38806462	A	G
												rs56408159	IL1b_PolyIC_PBMC_24h	-0.857973	-7.27181	1.35473e-11	6.24363e-07	4	38812116	A	T
												rs56408159	IL1b_C.burnetiininemileSerum_PBMC_24h	-0.711937	-5.24827	4.66694e-07	0.0344994	4	38812116	A	T
												rs56408159	IL6_PolyIC_PBMC_24h	-0.915262	-9.75931	4.78543e-18	6.746e-13	4	38812116	A	T
												rs56408159	TNFA_C.burnetiininemileSerum_PBMC_24h	-0.635826	-4.967	1.68595e-06	0.0892399	4	38812116	A	T
												rs56408159	IL6_Borreliamix_PBMC_24h	-0.656713	-5.49878	1.43052e-07	0.0137658	4	38812116	A	T
												rs56693625	IL1b_PolyIC_PBMC_24h	-0.597953	-5.28013	4.02336e-07	0.00968727	2	111965155	A	G
												rs56752243	IFNy_B.burgdorferi_PBMC_7days	0.427697	4.75587	4.2845e-06	0.27633	5	100270599	G	A
												rs56870864	IL22_Borreliamix_PBMC_7days	0.570796	4.58714	8.84923e-06	0.729012	19	4226853	G	T
												rs56943275	IL1b_LPS1ng_PBMC_24h	0.514702	5.07066	1.05592e-06	0.913816	16	81898152	T	G
												rs56985814	IL6_S.typhimurium_macroPG_24h	-1.0213	-4.59355	8.61157e-06	0.794278	11	36346840	A	G
												rs56985814	TNFA_S.typhimurium_macroPG_24h	-0.800058	-5.1483	7.40671e-07	0.344242	11	36346840	A	G
												rs56985847	IFNy_B.burgdorferi_PBMC_7days	0.428271	4.69826	5.49972e-06	0.27633	5	100263195	C	T
												rs57088089	IL6_S.typhimurium_macroPG_24h	-1.14436	-4.89441	2.33054e-06	0.704902	11	36375539	G	T
												rs57088089	TNFA_S.typhimurium_macroPG_24h	-0.839073	-5.08706	9.79998e-07	0.355906	11	36375539	G	T
												rs57265257	IL1b_Borreliamix_PBMC_24h	-0.599827	-4.57746	9.22028e-06	0.39906	4	57839280	T	A
												rs57338442	IL6_LPS_macroPG_24h	0.541755	4.73879	4.61473e-06	0.999892	16	15381589	A	G
												rs5743551	IL6_PolyIC_PBMC_24h	-0.891629	-9.98066	1.19507e-18	3.44324e-13	4	38807654	C	T
												rs5743551	IL1b_C.burnetiininemileSerum_PBMC_24h	-0.825345	-6.59045	5.63957e-10	0.00043372	4	38807654	C	T
												rs5743551	TNFA_C.burnetiininemileSerum_PBMC_24h	-0.676331	-5.59599	8.95576e-08	0.0197718	4	38807654	C	T
												rs5743551	IL1b_PolyIC_PBMC_24h	-0.910416	-8.33301	2.92241e-14	1.62242e-09	4	38807654	C	T
												rs5743551	IL6_Borreliamix_PBMC_24h	-0.631643	-5.5075	1.37193e-07	0.0137658	4	38807654	C	T
												rs5743556	TNFA_C.burnetiininemileSerum_PBMC_24h	-0.617133	-4.89926	2.28088e-06	0.113819	4	38806851	G	A
												rs5743556	IL1b_PolyIC_PBMC_24h	-0.820989	-7.02661	5.29587e-11	1.81767e-06	4	38806851	G	A
												rs5743556	IL1b_C.burnetiininemileSerum_PBMC_24h	-0.680551	-5.08494	9.8953e-07	0.0619838	4	38806851	G	A
												rs5743556	IL6_Borreliamix_PBMC_24h	-0.649354	-5.54196	1.16257e-07	0.0131599	4	38806851	G	A
												rs5743556	IL6_PolyIC_PBMC_24h	-0.900092	-9.77718	4.27942e-18	6.746e-13	4	38806851	G	A
												rs5743557	IL6_Borreliamix_PBMC_24h	-0.649399	-5.54203	1.16221e-07	0.0131599	4	38806827	A	G
												rs5743557	TNFA_C.burnetiininemileSerum_PBMC_24h	-0.617296	-4.90041	2.26929e-06	0.113674	4	38806827	A	G
												rs5743557	IL6_PolyIC_PBMC_24h	-0.900363	-9.78091	4.18071e-18	6.746e-13	4	38806827	A	G
												rs5743557	IL1b_C.burnetiininemileSerum_PBMC_24h	-0.680848	-5.08715	9.7961e-07	0.0619772	4	38806827	A	G
												rs5743557	IL1b_PolyIC_PBMC_24h	-0.821138	-7.02773	5.26332e-11	1.81767e-06	4	38806827	A	G
												rs5743560	TNFA_C.burnetiininemileSerum_PBMC_24h	-0.622131	-4.93926	1.90873e-06	0.0978624	4	38806200	T	G
												rs5743560	IL1b_PolyIC_PBMC_24h	-0.82408	-7.05208	4.60152e-11	1.65732e-06	4	38806200	T	G
												rs5743560	IL6_Borreliamix_PBMC_24h	-0.652975	-5.57222	1.00475e-07	0.012692	4	38806200	T	G
												rs5743560	IL6_PolyIC_PBMC_24h	-0.903049	-9.8129	3.42243e-18	5.96604e-13	4	38806200	T	G
												rs5743560	IL1b_C.burnetiininemileSerum_PBMC_24h	-0.685747	-5.12413	8.27422e-07	0.0546354	4	38806200	T	G
												rs5743562	TNFA_C.burnetiininemileSerum_PBMC_24h	-0.622988	-4.94626	1.84996e-06	0.095599	4	38806096	C	T
												rs5743562	IL6_Borreliamix_PBMC_24h	-0.653438	-5.57597	9.86703e-08	0.0126473	4	38806096	C	T
												rs5743562	IL6_PolyIC_PBMC_24h	-0.9036	-9.82015	3.27072e-18	5.81793e-13	4	38806096	C	T
												rs5743562	IL1b_C.burnetiininemileSerum_PBMC_24h	-0.686759	-5.13205	7.97969e-07	0.052958	4	38806096	C	T
												rs5743562	IL1b_PolyIC_PBMC_24h	-0.824565	-7.05617	4.49873e-11	1.62702e-06	4	38806096	C	T
												rs5743563	TNFA_C.burnetiininemileSerum_PBMC_24h	-0.623481	-4.95014	1.81809e-06	0.0943253	4	38806019	G	A
												rs5743563	IL1b_PolyIC_PBMC_24h	-0.824916	-7.0591	4.4264e-11	1.60753e-06	4	38806019	G	A
												rs5743563	IL1b_C.burnetiininemileSerum_PBMC_24h	-0.687274	-5.13587	7.84104e-07	0.0523034	4	38806019	G	A
												rs5743563	IL6_Borreliamix_PBMC_24h	-0.653858	-5.57952	9.69918e-08	0.0126177	4	38806019	G	A
												rs5743563	IL6_PolyIC_PBMC_24h	-0.903966	-9.8248	3.17684e-18	5.76865e-13	4	38806019	G	A
												rs5743565	IL6_PolyIC_PBMC_24h	-0.904085	-9.8259	3.15493e-18	5.76865e-13	4	38805983	C	T
												rs5743565	IL1b_PolyIC_PBMC_24h	-0.82514	-7.06104	4.37937e-11	1.59711e-06	4	38805983	C	T
												rs5743565	TNFA_C.burnetiininemileSerum_PBMC_24h	-0.623827	-4.95295	1.7954e-06	0.0935192	4	38805983	C	T
												rs5743565	IL1b_C.burnetiininemileSerum_PBMC_24h	-0.687509	-5.13755	7.78092e-07	0.052199	4	38805983	C	T
												rs5743565	IL6_Borreliamix_PBMC_24h	-0.65425	-5.58309	9.53304e-08	0.0125895	4	38805983	C	T
												rs5743566	IL1b_C.burnetiininemileSerum_PBMC_24h	-0.687994	-5.14159	7.63807e-07	0.0521389	4	38805942	C	G
												rs5743566	TNFA_C.burnetiininemileSerum_PBMC_24h	-0.624179	-4.95602	1.77094e-06	0.092614	4	38805942	C	G
												rs5743566	IL6_Borreliamix_PBMC_24h	-0.654281	-5.58323	9.52662e-08	0.0125895	4	38805942	C	G
												rs5743566	IL1b_PolyIC_PBMC_24h	-0.825258	-7.06211	4.35357e-11	1.59437e-06	4	38805942	C	G
												rs5743566	IL6_PolyIC_PBMC_24h	-0.904252	-9.82835	3.10696e-18	5.76865e-13	4	38805942	C	G
												rs5743571	IL1b_C.burnetiininemileSerum_PBMC_24h	-0.691376	-5.16786	6.76957e-07	0.0470777	4	38805489	T	C
												rs5743571	IL6_PolyIC_PBMC_24h	-0.906131	-9.85275	2.66662e-18	5.16499e-13	4	38805489	T	C
												rs5743571	TNFA_C.burnetiininemileSerum_PBMC_24h	-0.627442	-4.98286	1.57009e-06	0.0874833	4	38805489	T	C
												rs5743571	IL6_Borreliamix_PBMC_24h	-0.656694	-5.60431	8.60222e-08	0.0117153	4	38805489	T	C
												rs5743571	IL1b_PolyIC_PBMC_24h	-0.827204	-7.07907	3.96381e-11	1.46394e-06	4	38805489	T	C
												rs5743580	IL1b_PolyIC_PBMC_24h	-0.830626	-7.11179	3.30666e-11	1.23696e-06	4	38804405	T	C
												rs5743580	IL6_PolyIC_PBMC_24h	-0.909145	-9.89557	2.03897e-18	4.03905e-13	4	38804405	T	C
												rs5743580	IL6_Borreliamix_PBMC_24h	-0.661327	-5.64745	6.97517e-08	0.00995568	4	38804405	T	C
												rs5743580	IL1b_C.burnetiininemileSerum_PBMC_24h	-0.698619	-5.2273	5.14414e-07	0.0369534	4	38804405	T	C
												rs5743580	TNFA_C.burnetiininemileSerum_PBMC_24h	-0.634487	-5.04393	1.19209e-06	0.0695781	4	38804405	T	C
												rs5743584	TNFA_C.burnetiininemileSerum_PBMC_24h	-0.63836	-5.0792	1.01572e-06	0.0626395	4	38803784	T	C
												rs5743584	IL1b_PolyIC_PBMC_24h	-0.832208	-7.12901	3.00537e-11	1.13398e-06	4	38803784	T	C
												rs5743584	IL6_PolyIC_PBMC_24h	-0.910448	-9.91734	1.77866e-18	3.60533e-13	4	38803784	T	C
												rs5743584	IL1b_C.burnetiininemileSerum_PBMC_24h	-0.702573	-5.26151	4.3881e-07	0.0344994	4	38803784	T	C
												rs5743584	IL6_Borreliamix_PBMC_24h	-0.663758	-5.67189	6.19112e-08	0.00988955	4	38803784	T	C
												rs5743585	TNFA_C.burnetiininemileSerum_PBMC_24h	-0.63919	-5.08756	9.77781e-07	0.0619772	4	38803646	C	T
												rs5743585	IL1b_C.burnetiininemileSerum_PBMC_24h	-0.703269	-5.26835	4.25053e-07	0.0344994	4	38803646	C	T
												rs5743585	IL1b_PolyIC_PBMC_24h	-0.832201	-7.13006	2.98785e-11	1.13227e-06	4	38803646	C	T
												rs5743585	IL6_PolyIC_PBMC_24h	-0.910574	-9.92147	1.73313e-18	3.60533e-13	4	38803646	C	T
												rs5743585	IL6_Borreliamix_PBMC_24h	-0.664261	-5.67785	6.01338e-08	0.00988955	4	38803646	C	T
												rs5743592	TNFA_C.burnetiininemileSerum_PBMC_24h	-0.642218	-5.11718	8.54161e-07	0.055837	4	38803063	G	A
												rs5743592	IL1b_C.burnetiininemileSerum_PBMC_24h	-0.70644	-5.29791	3.70248e-07	0.0337609	4	38803063	G	A
												rs5743592	IL1b_PolyIC_PBMC_24h	-0.833147	-7.14336	2.77505e-11	1.06086e-06	4	38803063	G	A
												rs5743592	IL6_PolyIC_PBMC_24h	-0.911118	-9.93551	1.58698e-18	3.54672e-13	4	38803063	G	A
												rs5743592	IL6_Borreliamix_PBMC_24h	-0.666155	-5.69919	5.4173e-08	0.00987396	4	38803063	G	A
												rs5743593	TNFA_C.burnetiininemileSerum_PBMC_24h	-0.642627	-5.12115	8.38801e-07	0.0551084	4	38802913	G	A
												rs5743593	IL6_Borreliamix_PBMC_24h	-0.666361	-5.70151	5.35589e-08	0.00987396	4	38802913	G	A
												rs5743593	IL1b_C.burnetiininemileSerum_PBMC_24h	-0.70698	-5.30285	3.61791e-07	0.0337609	4	38802913	G	A
												rs5743593	IL1b_PolyIC_PBMC_24h	-0.833321	-7.14562	2.74042e-11	1.05689e-06	4	38802913	G	A
												rs5743593	IL6_PolyIC_PBMC_24h	-0.911399	-9.94091	1.53409e-18	3.54672e-13	4	38802913	G	A
												rs5743595	IL1b_C.burnetiininemileSerum_PBMC_24h	-0.708611	-5.31853	3.36171e-07	0.0337609	4	38802644	G	A
												rs5743595	IL6_Borreliamix_PBMC_24h	-0.667252	-5.71212	5.08453e-08	0.00987396	4	38802644	G	A
												rs5743595	IL1b_PolyIC_PBMC_24h	-0.833706	-7.15197	2.64535e-11	1.02933e-06	4	38802644	G	A
												rs5743595	TNFA_C.burnetiininemileSerum_PBMC_24h	-0.644249	-5.13742	7.78547e-07	0.052199	4	38802644	G	A
												rs5743595	IL6_PolyIC_PBMC_24h	-0.911606	-9.94796	1.46758e-18	3.54672e-13	4	38802644	G	A
												rs5743596	IL1b_C.burnetiininemileSerum_PBMC_24h	-0.843709	-5.76421	3.93499e-08	0.0102893	4	38802528	A	G
												rs5743596	TNFA_C.burnetiininemileSerum_PBMC_24h	-0.769783	-5.58652	9.37617e-08	0.0197718	4	38802528	A	G
												rs5743596	IL6_PolyIC_PBMC_24h	-1.02824	-10.1712	3.60102e-19	1.74371e-13	4	38802528	A	G
												rs5743596	IL1b_PolyIC_PBMC_24h	-0.920549	-7.08168	3.90692e-11	1.44907e-06	4	38802528	A	G
												rs5743596	IL6_Borreliamix_PBMC_24h	-0.762596	-5.90031	2.00112e-08	0.00987396	4	38802528	A	G
												rs5743604	IL1b_PolyIC_PBMC_24h	-0.892408	-8.29819	3.5939e-14	1.9701e-09	4	38801285	G	A
												rs5743604	IL6_PolyIC_PBMC_24h	-0.883719	-10.1121	5.22597e-19	2.2775e-13	4	38801285	G	A
												rs5743604	TNFA_C.burnetiininemileSerum_PBMC_24h	-0.680113	-5.74922	4.2369e-08	0.0106526	4	38801285	G	A
												rs5743604	IL6_Borreliamix_PBMC_24h	-0.653677	-5.85598	2.49681e-08	0.00987396	4	38801285	G	A
												rs5743604	IL6_C.burnetiininemileSerum_PBMC_24h	-0.925967	-4.83553	3.02329e-06	0.140933	4	38801285	G	A
												rs5743604	IL1b_C.burnetiininemileSerum_PBMC_24h	-0.82001	-6.67906	3.51031e-10	0.000286839	4	38801285	G	A
												rs5743614	IL6_C.burnetiininemileSerum_PBMC_24h	-0.927302	-4.86407	2.66565e-06	0.126731	4	38798935	T	C
												rs5743614	IL1b_C.burnetiininemileSerum_PBMC_24h	-0.819201	-6.70222	3.09946e-10	0.000270151	4	38798935	T	C
												rs5743614	IL1b_PolyIC_PBMC_24h	-0.88893	-8.29591	3.64306e-14	1.97225e-09	4	38798935	T	C
												rs5743614	IL6_PolyIC_PBMC_24h	-0.878163	-10.0697	6.8253e-19	2.70408e-13	4	38798935	T	C
												rs5743614	IL6_Borreliamix_PBMC_24h	-0.653287	-5.87806	2.23647e-08	0.00987396	4	38798935	T	C
												rs5743614	TNFA_C.burnetiininemileSerum_PBMC_24h	-0.679471	-5.76835	3.85554e-08	0.0102873	4	38798935	T	C
												rs5743789	IL1b_C.burnetiininemileSerum_PBMC_24h	-0.701066	-5.2652	4.3134e-07	0.0344994	4	38833173	T	A
												rs5743789	TNFA_C.burnetiininemileSerum_PBMC_24h	-0.583024	-4.59412	8.59075e-06	0.273276	4	38833173	T	A
												rs5743789	IL1b_PolyIC_PBMC_24h	-0.83141	-7.14572	2.73892e-11	1.05689e-06	4	38833173	T	A
												rs5743789	IL6_Borreliamix_PBMC_24h	-0.623351	-5.28329	3.96437e-07	0.0265798	4	38833173	T	A
												rs5743789	IL6_PolyIC_PBMC_24h	-0.884509	-9.51781	2.15471e-17	2.15869e-12	4	38833173	T	A
												rs5743794	IL1b_C.burnetiininemileSerum_PBMC_24h	-0.700718	-5.26278	4.36229e-07	0.0344994	4	38832727	T	C
												rs5743794	IL1b_PolyIC_PBMC_24h	-0.831144	-7.14368	2.77011e-11	1.06086e-06	4	38832727	T	C
												rs5743794	TNFA_C.burnetiininemileSerum_PBMC_24h	-0.582565	-4.59058	8.72105e-06	0.275473	4	38832727	T	C
												rs5743794	IL6_Borreliamix_PBMC_24h	-0.623034	-5.28078	4.01107e-07	0.0266876	4	38832727	T	C
												rs5743794	IL6_PolyIC_PBMC_24h	-0.884291	-9.5157	2.18322e-17	2.1624e-12	4	38832727	T	C
												rs5743795	TNFA_C.burnetiininemileSerum_PBMC_24h	-0.582774	-4.59045	8.72584e-06	0.275473	4	38832495	T	C
												rs5743795	IL6_PolyIC_PBMC_24h	-0.882977	-9.48818	2.58984e-17	2.50813e-12	4	38832495	T	C
												rs5743795	IL6_Borreliamix_PBMC_24h	-0.620132	-5.24971	4.63589e-07	0.0301543	4	38832495	T	C
												rs5743795	IL1b_C.burnetiininemileSerum_PBMC_24h	-0.700728	-5.26051	4.40861e-07	0.0344994	4	38832495	T	C
												rs5743795	IL1b_PolyIC_PBMC_24h	-0.83127	-7.1415	2.80384e-11	1.06718e-06	4	38832495	T	C
												rs57443165	IFNy_Borreliamix_PBMC_7days	0.681556	4.58846	8.79986e-06	0.729012	5	89756031	A	T
												rs5757638	IL1b_C.burnetiininemileSerum_PBMC_24h	1.03147	4.7091	5.24811e-06	0.196603	22	39758844	C	G
												rs577042	TNFA_C.albicansconidia_PBMC_24h	0.604703	4.66744	6.28015e-06	0.477396	1	20928154	C	T
												rs57776139	IFNy_C.albicansconidia_PBMC_7days	-0.617393	-4.76143	4.18204e-06	0.54654	12	29306103	T	A
												rs58248666	IL6_S.typhimurium_macroPG_24h	-1.01303	-4.56326	9.79154e-06	0.794278	11	36348054	C	T
												rs58248666	TNFA_S.typhimurium_macroPG_24h	-0.797968	-5.14619	7.47876e-07	0.344242	11	36348054	C	T
												rs58548607	IL1b_Borreliamix_PBMC_24h	-0.67272	-4.73111	4.77116e-06	0.258297	4	57734591	T	C
												rs58639682	IL1b_C.albicansconidia_PBMC_24h	-0.597568	-4.67423	6.09965e-06	0.477396	12	118490421	T	G
												rs587020	IL17_C.albicansconidia_PBMC_7days	0.485078	4.73918	4.60702e-06	0.54654	1	237372089	T	C
												rs59030588	IFNy_B.burgdorferi_PBMC_7days	0.470862	5.49547	1.45338e-07	0.0859357	5	100215985	G	T
												rs59036649	IL6_PolyIC_PBMC_24h	0.48042	4.73792	4.63225e-06	0.103261	14	90648166	C	T
												rs59080452	TNFA_C.conidiaHK_WB_48h	-0.484879	-4.75331	4.33257e-06	0.998156	5	17185263	G	T
												rs59176411	IL6_LPS_macroPG_24h	0.499939	4.79529	3.60733e-06	0.999892	1	4279562	T	C
												rs59490571	IFNy_B.burgdorferi_PBMC_7days	0.43324	4.69173	5.65677e-06	0.27633	5	100207639	T	C
												rs59514036	TNFA_LPS100ng_PBMC_24h	-0.583973	-4.57653	9.25678e-06	0.821243	2	221439108	G	T
												rs59515074	TNFA_S.typhimurium_macroPG_24h	0.519972	4.58458	8.94604e-06	0.794278	3	62941916	G	T
												rs59516930	IFNy_B.burgdorferi_PBMC_7days	-0.424362	-4.5712	9.46782e-06	0.387428	9	132305715	T	G
												rs59567876	IFNy_C.albicansconidia_PBMC_7days	-0.614095	-4.72714	4.85399e-06	0.54654	12	29291186	T	C
												rs59713092	IL1b_Borreliamix_PBMC_24h	-0.669857	-4.70703	5.29523e-06	0.274724	4	57730997	G	T
												rs59801469	IL1b_C.burnetiininemileSerum_PBMC_24h	0.666962	4.57467	9.32967e-06	0.283265	3	74670556	A	G
												rs59808744	IL6_PHA_WB_48h	0.725953	4.80558	3.44831e-06	0.698253	16	84756531	C	T
												rs59978332	IL6_C.albicansconidia_macroPG_24h	0.672132	5.56844	1.02324e-07	0.0653522	9	19663190	T	G
												rs59978332	TNFA_C.albicansconidia_macroPG_24h	0.720417	5.79085	3.44978e-08	0.0599761	9	19663190	T	G
												rs60289676	IL6_C.burnetiininemileSerum_PBMC_24h	-0.788206	-4.65091	6.74191e-06	0.223607	12	6294697	C	T
												rs603445	IL6_PHA_WB_48h	0.596844	4.72286	4.94474e-06	0.752524	12	4087860	T	C
												rs603500	IL6_PHA_WB_48h	0.584925	4.60704	8.13132e-06	0.752524	12	4087813	T	C
												rs6035194	IL6_LPS1ng_PBMC_24h	0.467678	4.65088	6.74288e-06	0.999982	20	18995291	G	A
												rs6039576	IL22_B.burgdorferi_PBMC_7days	-0.449964	-4.62118	7.65582e-06	0.324891	20	9760258	T	C
												rs604735	IL17_C.albicansconidia_PBMC_7days	0.480145	4.68292	5.87577e-06	0.54654	1	237374491	T	A
												rs60541040	IL1b_LPS1ng_PBMC_24h	0.650805	4.67666	6.03625e-06	0.999982	15	81656822	G	A
												rs6056862	IL22_B.burgdorferi_PBMC_7days	-0.450603	-4.62048	7.67864e-06	0.324891	20	9755551	T	C
												rs6056863	IL22_B.burgdorferi_PBMC_7days	-0.450852	-4.62399	7.56459e-06	0.324891	20	9755567	A	G
												rs6056866	IL22_B.burgdorferi_PBMC_7days	-0.449964	-4.62118	7.65582e-06	0.324891	20	9760101	C	T
												rs6056867	IL22_B.burgdorferi_PBMC_7days	-0.449964	-4.62118	7.65582e-06	0.324891	20	9760229	C	A
												rs6056868	IL22_B.burgdorferi_PBMC_7days	-0.449964	-4.62118	7.65582e-06	0.324891	20	9760602	A	G
												rs60659587	IL17_C.albicansconidia_PBMC_7days	-0.712383	-4.64135	7.0237e-06	0.54654	16	78071554	T	G
												rs60663279	IFNy_B.burgdorferi_PBMC_7days	0.432065	4.68258	5.88444e-06	0.27633	5	100215796	T	C
												rs6075278	IFNy_Borreliamix_PBMC_7days	0.532509	4.59753	8.46714e-06	0.729012	20	18024223	G	C
												rs60777883	IL1b_C.albicansconidia_PBMC_24h	-0.648596	-4.75718	4.26013e-06	0.425171	12	118494967	T	A
												rs60796028	IL1b_Borreliamix_PBMC_24h	-0.67272	-4.73111	4.77116e-06	0.258297	4	57734636	T	C
												rs60853907	IFNy_B.burgdorferi_PBMC_7days	0.466459	5.4423	1.8733e-07	0.0859357	5	100228413	C	G
												rs6106223	IL6_C.albicansconidia_PBMC_24h	0.655638	4.83895	2.97813e-06	0.32997	20	20277956	T	C
												rs6106227	IL6_C.albicansconidia_PBMC_24h	0.65561	4.84052	2.95758e-06	0.32997	20	20282782	C	T
												rs6106234	IL6_C.albicansconidia_PBMC_24h	0.674374	5.00153	1.44363e-06	0.32997	20	20306266	G	A
												rs6106235	IL6_C.albicansconidia_PBMC_24h	0.674319	5.00007	1.45315e-06	0.32997	20	20308824	C	G
												rs6108337	IL22_B.burgdorferi_PBMC_7days	-0.451771	-4.62898	7.40499e-06	0.324891	20	9754561	C	T
												rs61123209	IL6_PHA_WB_48h	0.686867	4.62292	7.59916e-06	0.752524	16	84755185	A	G
												rs6112855	IL6_C.albicansconidia_PBMC_24h	0.655592	4.84129	2.94762e-06	0.32997	20	20283831	T	C
												rs6112856	IL6_C.albicansconidia_PBMC_24h	0.655592	4.84129	2.94762e-06	0.32997	20	20284163	A	G
												rs6112858	IL6_C.albicansconidia_PBMC_24h	0.655545	4.84278	2.92832e-06	0.32997	20	20289413	A	G
												rs6112860	IL6_C.albicansconidia_PBMC_24h	0.666086	4.91811	2.0975e-06	0.32997	20	20293049	A	C
												rs6112865	IL6_C.albicansconidia_PBMC_24h	0.674374	5.00153	1.44363e-06	0.32997	20	20307794	C	T
												rs6112866	IL6_C.albicansconidia_PBMC_24h	0.674319	5.00007	1.45315e-06	0.32997	20	20308751	C	T
												rs6118726	IL22_B.burgdorferi_PBMC_7days	-0.450402	-4.62379	7.57106e-06	0.324891	20	9755696	G	A
												rs6121829	IL6_C.albicansconidia_macroPG_24h	-0.521605	-4.94586	1.85323e-06	0.375649	20	60457514	T	G
												rs61311213	TNFA_C.albicansconidia_PBMC_24h	-0.540662	-5.00629	1.41301e-06	0.32997	7	137872583	T	C
												rs6132020	IFNy_Borreliamix_PBMC_7days	0.532493	4.59784	8.45594e-06	0.729012	20	18024047	G	A
												rs6132022	IFNy_Borreliamix_PBMC_7days	0.530569	4.64775	6.83367e-06	0.729012	20	18025916	G	T
												rs6132023	IFNy_Borreliamix_PBMC_7days	0.532702	4.59363	8.60881e-06	0.729012	20	18026754	C	T
												rs6132288	IL6_C.albicansconidia_PBMC_24h	0.674374	5.00153	1.44363e-06	0.32997	20	20306590	T	C
												rs61358692	IL1b_PolyIC_PBMC_24h	-0.597953	-5.28013	4.02336e-07	0.00968727	2	111965159	C	T
												rs6136989	IL6_C.albicansconidia_PBMC_24h	0.656383	4.84226	2.93505e-06	0.32997	20	20277357	T	G
												rs6136991	IL6_C.albicansconidia_PBMC_24h	0.672053	4.97095	1.65632e-06	0.32997	20	20299968	T	G
												rs6136993	IL6_C.albicansconidia_PBMC_24h	0.67337	4.9869	1.54186e-06	0.32997	20	20302249	C	T
												rs6136995	IL6_C.albicansconidia_PBMC_24h	0.674865	5.01312	1.37017e-06	0.32997	20	20304932	T	G
												rs6136996	IL6_C.albicansconidia_PBMC_24h	0.674374	5.00153	1.44363e-06	0.32997	20	20306597	A	G
												rs6137000	IL6_C.albicansconidia_PBMC_24h	0.674523	5.00047	1.45058e-06	0.32997	20	20310987	C	T
												rs6137001	IL6_C.albicansconidia_PBMC_24h	0.682912	4.93109	1.97959e-06	0.32997	20	20320782	A	C
												rs6141033	IL22_B.burgdorferi_PBMC_7days	-0.451899	-4.62782	7.442e-06	0.324891	20	9753446	G	T
												rs61458558	IL6_LPS_macroPG_24h	0.508793	4.69546	5.5665e-06	0.999892	5	162964957	A	G
												rs61618057	IFNy_C.conidiaHK_WB_48h	0.565974	4.56353	9.78022e-06	0.998156	1	194646014	T	C
												rs61621590	IL1b_PHA_WB_48h	0.659046	4.7855	3.76522e-06	0.698253	5	9631217	A	G
												rs61783463	IL1b_LPS100ng_PBMC_24h	0.556955	4.89109	2.36513e-06	0.692206	1	9335124	G	A
												rs618083	IL17_C.albicansconidia_PBMC_7days	0.480966	4.69154	5.66155e-06	0.54654	1	237375157	T	G
												rs61814926	IFNy_C.conidiaHK_WB_48h	0.565809	4.56253	9.82191e-06	0.998156	1	194655124	A	T
												rs61906871	TNFA_C.conidiaHK_WB_48h	0.491315	4.57451	9.33622e-06	0.998156	11	132666252	G	A
												rs61953341	IFNy_B.burgdorferi_PBMC_7days	0.520842	4.74206	4.54979e-06	0.27633	13	62125382	G	A
												rs62046682	IL1b_LPS1ng_PBMC_24h	0.470234	4.7705	4.02005e-06	0.999982	16	81901621	A	C
												rs62081565	TNFA_C.albicansconidia_macroPG_24h	0.572388	4.58897	8.78064e-06	0.705193	17	80665550	T	C
												rs62081566	TNFA_C.albicansconidia_macroPG_24h	0.572388	4.58897	8.78064e-06	0.705193	17	80665553	T	C
												rs621127	IL22_S.aureus_PBMC_7days	-0.462082	-4.57662	9.25299e-06	0.999863	5	55853721	T	G
												rs62136099	IL1b_LPS100ng_PBMC_24h	-0.598154	-4.59307	8.62904e-06	0.821243	19	46847901	T	C
												rs62136101	IL1b_LPS100ng_PBMC_24h	-0.607952	-4.77644	3.91722e-06	0.711533	19	46854055	T	C
												rs62136103	IL1b_LPS100ng_PBMC_24h	-0.607455	-4.78166	3.82893e-06	0.711533	19	46860562	A	C
												rs62136106	IL1b_LPS100ng_PBMC_24h	-0.60885	-4.7888	3.71117e-06	0.711533	19	46868385	G	A
												rs62136669	IL1b_LPS100ng_PBMC_24h	-0.575076	-4.65387	6.657e-06	0.821243	19	46882834	T	C
												rs62181309	IL1b_PHA_WB_48h	0.476833	4.61047	8.01351e-06	0.752524	2	216963963	T	G
												rs62200183	IL6_C.albicansconidia_PBMC_24h	0.655756	4.83939	2.9724e-06	0.32997	20	20284413	T	C
												rs62200188	IL6_C.albicansconidia_PBMC_24h	0.675325	4.94598	1.85222e-06	0.32997	20	20297418	T	C
												rs62200208	IL6_C.albicansconidia_PBMC_24h	0.688169	5.10467	9.04386e-07	0.32997	20	20315108	G	C
												rs62247601	IL1b_C.albicansconidia_PBMC_24h	0.749593	4.84454	2.90567e-06	0.32997	3	34057687	G	A
												rs62291814	IL6_LPS100ng_PBMC_24h	-0.561944	-5.45887	1.73112e-07	0.692206	3	179251792	T	G
												rs62300924	IL1b_C.burnetiininemileSerum_PBMC_24h	-0.789999	-4.64887	6.80112e-06	0.223977	4	77529841	T	C
												rs62383377	IL6_C.burnetiininemileSerum_PBMC_24h	0.955855	4.5648	9.72807e-06	0.283265	5	167435468	A	T
												rs62424471	IL1b_PHA_WB_48h	0.579526	5.28378	3.95536e-07	0.373106	6	81360911	C	A
												rs62526562	IL1b_PHA_WB_48h	0.453632	4.62899	7.40494e-06	0.752524	8	137097545	G	A
												rs62578580	IL22_B.burgdorferi_PBMC_7days	-0.493556	-5.1082	8.89923e-07	0.202908	9	84182521	C	T
												rs630525	IL6_LPS100ng_PBMC_24h	0.434659	4.63402	7.24742e-06	0.821243	18	8374771	A	G
												rs636517	IL17_C.albicansconidia_PBMC_7days	0.480838	4.66781	6.2704e-06	0.54654	1	237375621	T	C
												rs639409	IL17_C.albicansconidia_PBMC_7days	0.510939	4.9733	1.63898e-06	0.54654	1	237369723	A	G
												rs640915	IL17_C.albicansconidia_PBMC_7days	0.480899	4.68488	5.82635e-06	0.54654	1	237373754	T	C
												rs6451052	TNFA_C.conidiaHK_WB_48h	0.436281	4.65744	6.55575e-06	0.998156	5	34036899	A	G
												rs6451053	TNFA_C.conidiaHK_WB_48h	0.436281	4.65744	6.55575e-06	0.998156	5	34037103	G	A
												rs6451054	TNFA_C.conidiaHK_WB_48h	0.436281	4.65744	6.55575e-06	0.998156	5	34037980	C	T
												rs6469920	IL22_S.aureus_PBMC_7days	-0.77568	-4.64374	6.95208e-06	0.999863	8	121375532	G	A
												rs6469921	IL22_S.aureus_PBMC_7days	-0.774867	-4.6415	7.01925e-06	0.999863	8	121375798	A	C
												rs6471717	IL1b_C.albicansconidia_PBMC_24h	-0.474666	-4.621	7.66162e-06	0.506226	8	59377357	G	A
												rs6481752	TNFA_C.conidiaHK_WB_48h	-0.470935	-4.58587	8.89703e-06	0.998156	10	31889846	A	T
												rs6486477	IFNy_PHA_WB_48h	0.583269	5.08956	9.68914e-07	0.603028	12	129977454	A	G
												rs6491018	IL6_C.albicansconidia_macroPG_24h	-0.737094	-4.60329	8.26217e-06	0.705193	13	19686296	A	G
												rs6498569	IL6_Borreliamix_PBMC_24h	-0.463737	-4.79686	3.58267e-06	0.209576	16	15777776	C	T
												rs6499068	IFNy_PHA_WB_48h	0.553761	4.6173	7.78366e-06	0.752524	16	66296559	C	T
												rs6516498	IL22_B.burgdorferi_PBMC_7days	-0.449964	-4.62118	7.65582e-06	0.324891	20	9759414	A	G
												rs6531661	IL1b_C.burnetiininemileSerum_PBMC_24h	-0.540846	-4.77799	3.89074e-06	0.160975	4	38767796	A	G
												rs6531661	IL6_PolyIC_PBMC_24h	-0.598264	-7.02444	5.35952e-11	1.81767e-06	4	38767796	A	G
												rs6531661	TNFA_C.burnetiininemileSerum_PBMC_24h	-0.486547	-4.56488	9.72479e-06	0.283265	4	38767796	A	G
												rs6531661	IL1b_PolyIC_PBMC_24h	-0.655003	-6.58766	5.72405e-10	1.58385e-05	4	38767796	A	G
												rs6531662	TNFA_C.burnetiininemileSerum_PBMC_24h	-0.489787	-4.58533	8.91741e-06	0.276929	4	38767956	C	T
												rs6531662	IL1b_C.burnetiininemileSerum_PBMC_24h	-0.543195	-4.78707	3.73944e-06	0.160975	4	38767956	C	T
												rs6531662	IL6_PolyIC_PBMC_24h	-0.597784	-6.99288	6.3766e-11	2.10526e-06	4	38767956	C	T
												rs6531662	IL1b_PolyIC_PBMC_24h	-0.651849	-6.52572	7.95613e-10	2.16032e-05	4	38767956	C	T
												rs6531663	IL6_Borreliamix_PBMC_24h	-0.650744	-5.95187	1.54497e-08	0.00987396	4	38792340	C	T
												rs6531663	IL6_PolyIC_PBMC_24h	-0.871873	-10.1848	3.30387e-19	1.69393e-13	4	38792340	C	T
												rs6531663	IL1b_C.burnetiininemileSerum_PBMC_24h	-0.823938	-6.87559	1.21204e-10	0.000189939	4	38792340	C	T
												rs6531663	IL6_C.burnetiininemileSerum_PBMC_24h	-0.882441	-4.6721	6.15561e-06	0.209037	4	38792340	C	T
												rs6531663	IL1b_PolyIC_PBMC_24h	-0.881981	-8.37108	2.32987e-14	1.31866e-09	4	38792340	C	T
												rs6531663	TNFA_C.burnetiininemileSerum_PBMC_24h	-0.691322	-5.99227	1.26036e-08	0.00470804	4	38792340	C	T
												rs6531674	IL1b_PolyIC_PBMC_24h	-0.727006	-6.39869	1.55475e-09	4.16962e-05	4	38847978	C	A
												rs6531674	IL6_PolyIC_PBMC_24h	-0.711612	-7.46367	4.58984e-12	2.33949e-07	4	38847978	C	A
												rs6531674	IL1b_C.burnetiininemileSerum_PBMC_24h	-0.72474	-5.79542	3.37262e-08	0.00958565	4	38847978	C	A
												rs6532736	IL1b_C.albicansconidia_PBMC_24h	0.476368	4.69737	5.52099e-06	0.477396	4	99416201	T	C
												rs6540913	IL1b_LPS100ng_PBMC_24h	-0.534094	-4.70322	5.38317e-06	0.821243	1	216008552	T	G
												rs6554401	IL1b_Borreliamix_PBMC_24h	-0.597995	-4.57048	9.49673e-06	0.399876	4	57825336	G	C
												rs6595465	IFNy_B.burgdorferi_PBMC_7days	0.422403	4.92805	2.00658e-06	0.268169	5	100121629	G	A
												rs6604661	IFNy_Borreliamix_PBMC_7days	0.437986	4.6334	7.26645e-06	0.729012	1	217409199	T	G
												rs6650097	IL6_Borreliamix_PBMC_24h	-0.495873	-4.70819	5.26885e-06	0.274724	1	61264342	A	G
												rs66519307	IFNy_B.burgdorferi_PBMC_7days	0.445054	5.11003	8.82522e-07	0.202908	5	100256574	C	T
												rs66536367	TNFA_C.conidiaHK_WB_48h	-0.471123	-4.6103	8.01939e-06	0.998156	3	65989486	C	G
												rs6657617	IL6_LPS_macroPG_24h	0.525764	5.07507	1.03497e-06	0.999892	1	4280170	T	C
												rs6665199	IL1b_LPS100ng_PBMC_24h	-0.579571	-5.14154	7.63982e-07	0.692206	1	216026413	T	C
												rs6665395	IL1b_LPS100ng_PBMC_24h	-0.571203	-5.16793	6.76746e-07	0.692206	1	216035550	C	T
												rs6668839	IL1b_LPS100ng_PBMC_24h	-0.534701	-4.70297	5.38901e-06	0.821243	1	216021541	T	G
												rs66735315	IL6_PolyIC_PBMC_24h	-0.81501	-8.93467	7.79864e-16	5.35085e-11	4	38774180	T	G
												rs66735315	TNFA_C.burnetiininemileSerum_PBMC_24h	-0.634479	-5.30111	3.64749e-07	0.0337609	4	38774180	T	G
												rs66735315	IL6_Borreliamix_PBMC_24h	-0.638061	-5.69483	5.53417e-08	0.00987396	4	38774180	T	G
												rs66735315	IL1b_C.burnetiininemileSerum_PBMC_24h	-0.680283	-5.32728	3.22646e-07	0.0334787	4	38774180	T	G
												rs66735315	IL1b_PolyIC_PBMC_24h	-0.77031	-6.81821	1.65605e-10	4.92636e-06	4	38774180	T	G
												rs6677242	IFNy_Borreliamix_PBMC_7days	0.437666	4.62941	7.39155e-06	0.729012	1	217398785	A	G
												rs66819621	IL1b_C.burnetiininemileSerum_PBMC_24h	-0.700042	-5.16095	6.9883e-07	0.0483417	4	38819403	G	A
												rs66819621	IL6_PolyIC_PBMC_24h	-0.924417	-9.95331	1.41915e-18	3.53413e-13	4	38819403	G	A
												rs66819621	IL6_Borreliamix_PBMC_24h	-0.656082	-5.50838	1.36614e-07	0.0137658	4	38819403	G	A
												rs66819621	TNFA_C.burnetiininemileSerum_PBMC_24h	-0.616057	-4.80401	3.47213e-06	0.151823	4	38819403	G	A
												rs66819621	IL1b_PolyIC_PBMC_24h	-0.869902	-7.43032	5.5451e-12	2.77767e-07	4	38819403	G	A
												rs6686036	IFNy_C.conidiaHK_WB_48h	0.566136	4.56453	9.73905e-06	0.998156	1	194643484	A	G
												rs6686574	IL1b_LPS100ng_PBMC_24h	-0.53834	-4.69055	5.68559e-06	0.821243	1	215973079	A	G
												rs6688650	IL1b_LPS100ng_PBMC_24h	-0.578315	-5.17577	6.52758e-07	0.692206	1	215978775	A	G
												rs6688650	TNFA_LPS100ng_PBMC_24h	-0.490495	-4.65357	6.66539e-06	0.821243	1	215978775	A	G
												rs6691059	IL1b_LPS100ng_PBMC_24h	-0.678531	-4.81014	3.38004e-06	0.701445	1	215971420	A	G
												rs66922907	TNFA_C.burnetiininemileSerum_PBMC_24h	-0.635673	-4.96589	1.69432e-06	0.0893213	4	38812537	G	A
												rs66922907	IL6_PolyIC_PBMC_24h	-0.915222	-9.75935	4.78408e-18	6.746e-13	4	38812537	G	A
												rs66922907	IL1b_C.burnetiininemileSerum_PBMC_24h	-0.711633	-5.24594	4.7178e-07	0.0346523	4	38812537	G	A
												rs66922907	IL6_Borreliamix_PBMC_24h	-0.656879	-5.50072	1.41728e-07	0.0137658	4	38812537	G	A
												rs66922907	IL1b_PolyIC_PBMC_24h	-0.857821	-7.27055	1.36434e-11	6.24363e-07	4	38812537	G	A
												rs66979032	IL6_PolyIC_PBMC_24h	-0.926858	-9.97003	1.27767e-18	3.44324e-13	4	38814700	G	A
												rs66979032	TNFA_C.burnetiininemileSerum_PBMC_24h	-0.620537	-4.83511	3.02887e-06	0.140933	4	38814700	G	A
												rs66979032	IL1b_C.burnetiininemileSerum_PBMC_24h	-0.705386	-5.19716	5.91414e-07	0.0417958	4	38814700	G	A
												rs66979032	IL1b_PolyIC_PBMC_24h	-0.872776	-7.4473	5.03661e-12	2.53754e-07	4	38814700	G	A
												rs66979032	IL6_Borreliamix_PBMC_24h	-0.655827	-5.4955	1.45312e-07	0.0137658	4	38814700	G	A
												rs67043033	IL1b_Borreliamix_PBMC_24h	-0.675929	-4.7567	4.26907e-06	0.240061	4	57739233	G	A
												rs6707580	IL22_Borreliamix_PBMC_7days	-0.53642	-5.01024	1.38807e-06	0.729012	2	6146103	C	G
												rs6716064	TNFA_C.albicansconidia_PBMC_24h	-0.577212	-5.51075	1.35072e-07	0.32997	2	154148007	A	G
												rs6716091	IL1b_PolyIC_PBMC_24h	-0.593116	-5.27239	4.17116e-07	0.00993338	2	111991133	T	C
												rs67206233	IL6_Borreliamix_PBMC_24h	-0.653605	-5.47321	1.61659e-07	0.0137658	4	38807853	C	T
												rs67206233	TNFA_C.burnetiininemileSerum_PBMC_24h	-0.637043	-4.98253	1.57246e-06	0.0874833	4	38807853	C	T
												rs67206233	IL6_PolyIC_PBMC_24h	-0.913392	-9.74021	5.3921e-18	7.1209e-13	4	38807853	C	T
												rs67206233	IL1b_C.burnetiininemileSerum_PBMC_24h	-0.713498	-5.26664	4.2845e-07	0.0344994	4	38807853	C	T
												rs67206233	IL1b_PolyIC_PBMC_24h	-0.85658	-7.26392	1.41599e-11	6.32915e-07	4	38807853	C	T
												rs6727313	IL1b_PolyIC_PBMC_24h	-0.599566	-5.28929	3.85476e-07	0.00933288	2	111971540	A	G
												rs6736096	IL1b_PHA_WB_48h	0.464922	4.68361	5.85832e-06	0.752524	2	216958369	T	C
												rs6747657	IL1b_PolyIC_PBMC_24h	-0.593486	-5.26984	4.221e-07	0.0100247	2	112003163	A	G
												rs6749633	IL1b_PolyIC_PBMC_24h	-0.592063	-5.2676	4.2654e-07	0.0101026	2	111988016	A	G
												rs6758572	TNFA_C.albicansconidia_PBMC_24h	-0.577212	-5.51075	1.35072e-07	0.32997	2	154148054	C	T
												rs6767345	IL1b_C.conidiaHK_WB_48h	-0.454375	-4.6436	6.9563e-06	0.998156	3	66000105	T	C
												rs67712706	TNFA_C.burnetiininemileSerum_PBMC_24h	-0.612983	-4.78528	3.76885e-06	0.160975	4	38820616	G	A
												rs67712706	IL1b_C.burnetiininemileSerum_PBMC_24h	-0.696368	-5.13889	7.73343e-07	0.052199	4	38820616	G	A
												rs67712706	IL6_PolyIC_PBMC_24h	-0.92211	-9.93857	1.55673e-18	3.54672e-13	4	38820616	G	A
												rs67712706	IL1b_PolyIC_PBMC_24h	-0.866579	-7.40801	6.2916e-12	3.1336e-07	4	38820616	G	A
												rs67712706	IL6_Borreliamix_PBMC_24h	-0.654681	-5.5047	1.39049e-07	0.0137658	4	38820616	G	A
												rs67719080	IL1b_PolyIC_PBMC_24h	-0.927917	-8.37765	2.24051e-14	1.31866e-09	4	38787252	G	A
												rs67719080	TNFA_C.burnetiininemileSerum_PBMC_24h	-0.659331	-5.33312	3.13922e-07	0.0334787	4	38787252	G	A
												rs67719080	IL6_PolyIC_PBMC_24h	-0.928945	-10.4077	8.06334e-20	1.69393e-13	4	38787252	G	A
												rs67719080	IL6_Borreliamix_PBMC_24h	-0.696976	-6.08704	7.79218e-09	0.00987396	4	38787252	G	A
												rs67719080	IL1b_C.burnetiininemileSerum_PBMC_24h	-0.752319	-5.77057	3.81346e-08	0.0102873	4	38787252	G	A
												rs67816163	IL1b_PolyIC_PBMC_24h	-0.591228	-5.27699	4.08276e-07	0.00977627	2	111963310	G	A
												rs67821376	TNFA_PHA_WB_48h	-0.655638	-5.27631	4.09573e-07	0.373106	3	161814164	A	T
												rs67837551	IL1b_C.burnetiininemileSerum_PBMC_24h	-0.712405	-5.25457	4.53226e-07	0.0344994	4	38810444	T	C
												rs67837551	IL6_Borreliamix_PBMC_24h	-0.655537	-5.48954	1.49523e-07	0.0137658	4	38810444	T	C
												rs67837551	IL1b_PolyIC_PBMC_24h	-0.857219	-7.26693	1.39232e-11	6.25544e-07	4	38810444	T	C
												rs67837551	IL6_PolyIC_PBMC_24h	-0.914449	-9.75135	5.02957e-18	6.746e-13	4	38810444	T	C
												rs67837551	TNFA_C.burnetiininemileSerum_PBMC_24h	-0.636333	-4.97367	1.63622e-06	0.0889999	4	38810444	T	C
												rs6788605	TNFA_C.conidiaHK_WB_48h	-0.481888	-4.73384	4.71495e-06	0.998156	3	65986140	T	C
												rs6788605	IL1b_C.conidiaHK_WB_48h	-0.481477	-4.64147	7.01994e-06	0.998156	3	65986140	T	C
												rs6789743	IFNy_C.albicansconidia_PBMC_7days	0.501216	4.8707	2.58864e-06	0.54654	3	186195998	C	T
												rs6797911	TNFA_C.albicansconidia_macroPG_24h	0.515406	4.61535	7.8485e-06	0.705193	3	154862390	A	T
												rs67984133	IFNy_PHA_WB_48h	-0.510249	-4.67634	6.04461e-06	0.752524	17	77293048	G	T
												rs6803817	IFNy_S.aureus_PBMC_7days	0.49717	4.58317	8.99964e-06	0.999863	3	191226430	T	A
												rs6804455	TNFA_C.albicansconidia_macroPG_24h	0.478111	4.69258	5.63623e-06	0.682303	3	154843309	G	C
												rs6804570	TNFA_C.albicansconidia_macroPG_24h	0.478237	4.69702	5.52935e-06	0.682303	3	154843404	T	C
												rs6809685	TNFA_S.typhimurium_macroPG_24h	0.894386	4.62391	7.5672e-06	0.794278	3	190032594	G	A
												rs68109107	IFNy_B.burgdorferi_PBMC_7days	0.507053	4.82242	3.20267e-06	0.27633	13	62085811	C	G
												rs681098	IL17_C.albicansconidia_PBMC_7days	0.485024	4.73858	4.61904e-06	0.54654	1	237372100	T	A
												rs68115994	IL6_PolyIC_PBMC_24h	-0.56022	-4.89288	2.34642e-06	0.0536787	4	38750200	T	G
												rs6815814	TNFA_C.burnetiininemileSerum_PBMC_24h	-0.66112	-5.44237	1.87271e-07	0.0296286	4	38816338	C	A
												rs6815814	IL1b_C.burnetiininemileSerum_PBMC_24h	-0.817586	-6.50632	8.81774e-10	0.000606758	4	38816338	C	A
												rs6815814	IL1b_PolyIC_PBMC_24h	-0.926288	-8.53247	8.87869e-15	5.60778e-10	4	38816338	C	A
												rs6815814	IL6_PolyIC_PBMC_24h	-0.905728	-10.2249	2.56512e-19	1.69393e-13	4	38816338	C	A
												rs6815814	IL6_Borreliamix_PBMC_24h	-0.635826	-5.54581	1.14124e-07	0.0131599	4	38816338	C	A
												rs6818864	IL6_PolyIC_PBMC_24h	-0.43317	-4.73182	4.75646e-06	0.105759	4	38753198	A	C
												rs6824105	IL6_PolyIC_PBMC_24h	-0.465053	-5.0917	9.5951e-07	0.0222425	4	38754189	A	G
												rs6827784	IL1b_PolyIC_PBMC_24h	-0.662617	-5.43722	1.91912e-07	0.00480668	4	38746416	C	T
												rs6827784	IL6_PolyIC_PBMC_24h	-0.625556	-6.00705	1.16964e-08	0.000306147	4	38746416	C	T
												rs6832466	IL1b_C.burnetiininemileSerum_PBMC_24h	-0.540846	-4.77799	3.89074e-06	0.160975	4	38770543	G	A
												rs6832466	IL1b_PolyIC_PBMC_24h	-0.655003	-6.58766	5.72405e-10	1.58385e-05	4	38770543	G	A
												rs6832466	TNFA_C.burnetiininemileSerum_PBMC_24h	-0.486547	-4.56488	9.72479e-06	0.283265	4	38770543	G	A
												rs6832466	IL6_PolyIC_PBMC_24h	-0.598264	-7.02444	5.35952e-11	1.81767e-06	4	38770543	G	A
												rs6834136	IFNy_C.conidiaHK_WB_48h	0.597628	4.60279	8.27986e-06	0.998156	4	81108264	A	G
												rs6834581	IL6_Borreliamix_PBMC_24h	-0.658075	-5.99711	1.22995e-08	0.00987396	4	38788234	C	T
												rs6834581	IL6_C.burnetiininemileSerum_PBMC_24h	-0.886016	-4.66716	6.28773e-06	0.211328	4	38788234	C	T
												rs6834581	TNFA_C.burnetiininemileSerum_PBMC_24h	-0.698655	-6.03312	1.02497e-08	0.00470804	4	38788234	C	T
												rs6834581	IL1b_C.burnetiininemileSerum_PBMC_24h	-0.83005	-6.89697	1.07857e-10	0.000189939	4	38788234	C	T
												rs6834581	IL1b_PolyIC_PBMC_24h	-0.887344	-8.38401	2.1571e-14	1.28777e-09	4	38788234	C	T
												rs6834581	IL6_PolyIC_PBMC_24h	-0.87837	-10.2255	2.5549e-19	1.69393e-13	4	38788234	C	T
												rs6834781	IL6_PolyIC_PBMC_24h	-0.502942	-5.66004	6.56002e-08	0.00168169	4	38758432	G	A
												rs6834781	IL1b_PolyIC_PBMC_24h	-0.512065	-4.90359	2.23739e-06	0.0514546	4	38758432	G	A
												rs6834909	TNFA_C.burnetiininemileSerum_PBMC_24h	-0.600093	-4.58638	8.87787e-06	0.276929	4	175022841	G	A
												rs6834909	IL6_C.burnetiininemileSerum_PBMC_24h	-1.00135	-4.88426	2.43784e-06	0.118928	4	175022841	G	A
												rs6835514	IL6_PolyIC_PBMC_24h	-0.841545	-9.47929	2.73669e-17	2.61533e-12	4	38894380	G	A
												rs6835514	IL1b_C.burnetiininemileSerum_PBMC_24h	-0.761387	-6.14939	5.66555e-09	0.00346264	4	38894380	G	A
												rs6835514	IL1b_PolyIC_PBMC_24h	-0.883261	-8.2715	4.21072e-14	2.26549e-09	4	38894380	G	A
												rs6835514	IL6_Borreliamix_PBMC_24h	-0.610167	-5.44578	1.84251e-07	0.0148698	4	38894380	G	A
												rs6835514	TNFA_C.burnetiininemileSerum_PBMC_24h	-0.6686	-5.68725	5.74347e-08	0.0136529	4	38894380	G	A
												rs6837595	IL1b_C.albicansconidia_PBMC_24h	0.474574	4.66988	6.21479e-06	0.477396	4	99416620	T	C
												rs6837627	IL1b_C.albicansconidia_PBMC_24h	0.474593	4.66836	6.25535e-06	0.477396	4	99416657	T	C
												rs6837838	IL1b_PolyIC_PBMC_24h	-0.596192	-5.53301	1.21373e-07	0.00306636	4	38770576	A	T
												rs6837838	IL6_PolyIC_PBMC_24h	-0.539861	-5.81425	3.07222e-08	0.000796956	4	38770576	A	T
												rs6841698	IL1b_PolyIC_PBMC_24h	-0.526206	-4.95027	1.81703e-06	0.0418978	4	38761714	A	G
												rs6841698	IL6_PolyIC_PBMC_24h	-0.54722	-6.12623	6.37899e-09	0.000168484	4	38761714	A	G
												rs6843043	IL6_PolyIC_PBMC_24h	-0.832951	-9.16444	1.9117e-16	1.57335e-11	4	38843136	G	A
												rs6843043	IL1b_C.burnetiininemileSerum_PBMC_24h	-0.744829	-5.90062	1.99802e-08	0.00580498	4	38843136	G	A
												rs6843043	IL1b_PolyIC_PBMC_24h	-0.804437	-7.16754	2.42573e-11	9.52379e-07	4	38843136	G	A
												rs6843043	TNFA_C.burnetiininemileSerum_PBMC_24h	-0.629303	-5.22128	5.28985e-07	0.037587	4	38843136	G	A
												rs6843043	IL6_Borreliamix_PBMC_24h	-0.609205	-5.36031	2.76222e-07	0.0197342	4	38843136	G	A
												rs6848423	TNFA_C.burnetiininemileSerum_PBMC_24h	-0.59154	-4.65301	6.6815e-06	0.222276	4	38887933	T	C
												rs6848423	IL6_PolyIC_PBMC_24h	-0.870902	-9.24833	1.14103e-16	1.05801e-11	4	38887933	T	C
												rs6848423	IL1b_PolyIC_PBMC_24h	-0.820457	-6.99385	6.3428e-11	2.10207e-06	4	38887933	T	C
												rs6848423	IL1b_C.burnetiininemileSerum_PBMC_24h	-0.693068	-5.17578	6.52728e-07	0.0458809	4	38887933	T	C
												rs6848423	IL6_Borreliamix_PBMC_24h	-0.627286	-5.30227	3.62772e-07	0.0250948	4	38887933	T	C
												rs6851685	TNFA_C.burnetiininemileSerum_PBMC_24h	-0.667684	-5.68125	5.91439e-08	0.0138081	4	38893843	T	G
												rs6851685	IL6_PolyIC_PBMC_24h	-0.841052	-9.47789	2.76054e-17	2.61533e-12	4	38893843	T	G
												rs6851685	IL1b_C.burnetiininemileSerum_PBMC_24h	-0.760463	-6.14392	5.82664e-09	0.00346264	4	38893843	T	G
												rs6851685	IL1b_PolyIC_PBMC_24h	-0.88272	-8.27007	4.2466e-14	2.27078e-09	4	38893843	T	G
												rs6851685	IL6_Borreliamix_PBMC_24h	-0.610062	-5.44782	1.82472e-07	0.0148698	4	38893843	T	G
												rs6853255	IL1b_PolyIC_PBMC_24h	-0.623515	-5.39054	2.39475e-07	0.00592978	4	38758241	T	C
												rs6853255	IL6_PolyIC_PBMC_24h	-0.675505	-7.07754	3.99734e-11	1.47009e-06	4	38758241	T	C
												rs6857878	IL1b_C.albicansconidia_PBMC_24h	0.48785	4.91009	2.17374e-06	0.32997	4	99410301	C	T
												rs6860715	TNFA_C.conidiaHK_WB_48h	0.436281	4.65744	6.55575e-06	0.998156	5	34036616	C	T
												rs6864315	IFNy_B.burgdorferi_PBMC_7days	0.422403	4.92805	2.00658e-06	0.268169	5	100123724	C	T
												rs6866395	TNFA_C.conidiaHK_WB_48h	0.436281	4.65744	6.55575e-06	0.998156	5	34037654	A	T
												rs6888550	TNFA_C.conidiaHK_WB_48h	0.452126	4.75988	4.21038e-06	0.998156	5	34041237	C	T
												rs6893927	IFNy_B.burgdorferi_PBMC_7days	0.43141	5.03182	1.25924e-06	0.230379	5	100279858	A	G
												rs6907151	IL1b_C.albicansconidia_PBMC_24h	-0.550946	-4.7669	4.08355e-06	0.413062	6	163200701	A	T
												rs6915394	IFNy_C.conidiaHK_WB_48h	0.584884	4.62619	7.49384e-06	0.998156	6	914762	G	C
												rs6918972	IL6_C.burnetiininemileSerum_PBMC_24h	0.721844	4.69058	5.68487e-06	0.202589	6	63815767	G	A
												rs6921731	IFNy_C.albicansconidia_PBMC_7days	0.591104	5.32454	3.2682e-07	0.499614	6	104194741	C	T
												rs6925156	IL1b_C.albicansconidia_PBMC_24h	0.546414	4.66246	6.41603e-06	0.479336	6	163101437	G	A
												rs6940307	IL1b_PHA_WB_48h	-0.559933	-4.8283	3.12097e-06	0.698253	6	81299254	A	G
												rs6966116	IL6_C.albicansconidia_PBMC_24h	-0.577728	-4.66743	6.28051e-06	0.477396	7	157647860	A	C
												rs6970128	IL6_C.albicansconidia_PBMC_24h	0.621235	4.88048	2.47896e-06	0.32997	7	157647887	T	C
												rs6978105	IL22_C.albicansconidia_PBMC_7days	0.75261	4.61303	7.9267e-06	0.54654	7	21924788	A	G
												rs6978557	IL22_C.albicansconidia_PBMC_7days	0.769077	4.95118	1.80966e-06	0.54654	7	21924957	C	T
												rs6984090	IL22_S.aureus_PBMC_7days	-0.768806	-4.61983	7.70003e-06	0.999863	8	121471361	A	G
												rs7002445	IL22_S.aureus_PBMC_7days	-0.76918	-4.62282	7.60252e-06	0.999863	8	121454980	G	A
												rs7005978	IL1b_C.albicansconidia_PBMC_24h	-0.483827	-4.6753	6.0716e-06	0.477396	8	59382715	A	G
												rs7013286	IL6_C.albicansconidia_macroPG_24h	-0.602704	-4.86465	2.65893e-06	0.463508	8	49350574	T	C
												rs7018786	IL6_C.albicansconidia_macroPG_24h	0.654142	5.3836	2.47471e-07	0.107849	9	19668655	C	T
												rs7018786	TNFA_C.albicansconidia_macroPG_24h	0.696377	5.55117	1.11213e-07	0.0653522	9	19668655	C	T
												rs7020234	IFNy_PHA_WB_48h	0.608789	4.66903	6.23744e-06	0.752524	9	34391774	T	C
												rs7021444	TNFA_C.albicansconidia_macroPG_24h	0.719892	5.78024	3.63567e-08	0.0599761	9	19665239	T	C
												rs7021444	IL6_C.albicansconidia_macroPG_24h	0.672048	5.56236	1.05374e-07	0.0653522	9	19665239	T	C
												rs7029946	IL6_C.albicansconidia_macroPG_24h	0.606917	5.04301	1.19708e-06	0.267533	9	19706375	A	C
												rs7029946	TNFA_C.albicansconidia_macroPG_24h	0.664106	5.36665	2.6808e-07	0.111267	9	19706375	A	C
												rs7031766	IFNy_PHA_WB_48h	0.64606	4.75506	4.29967e-06	0.737079	9	34413481	C	T
												rs7048675	IL22_B.burgdorferi_PBMC_7days	-0.468641	-5.01975	1.32982e-06	0.230379	9	84188720	C	G
												rs705651	IL1b_PHA_WB_48h	0.452377	4.7897	3.69662e-06	0.698253	2	216982945	T	A
												rs7074363	IL17_C.albicansconidia_PBMC_7days	-0.482196	-4.68888	5.72671e-06	0.54654	10	92902863	A	C
												rs7076599	TNFA_C.conidiaHK_WB_48h	-0.652337	-5.06734	1.07201e-06	0.998156	10	26815673	A	C
												rs7101640	TNFA_S.typhimurium_macroPG_24h	-0.808578	-5.43481	1.94126e-07	0.344242	11	36361918	T	C
												rs7101640	IL6_S.typhimurium_macroPG_24h	-1.01578	-4.75384	4.32255e-06	0.794278	11	36361918	T	C
												rs71181447	IL6_C.burnetiininemileSerum_PBMC_24h	-0.799073	-4.67447	6.0933e-06	0.209037	12	6294629	T	C
												rs7121275	TNFA_S.typhimurium_macroPG_24h	-0.83134	-4.68225	5.89278e-06	0.794278	11	36384571	C	G
												rs7123581	IL6_S.typhimurium_macroPG_24h	-1.04991	-4.66545	6.33424e-06	0.794278	11	10543924	A	C
												rs7129794	IL6_S.typhimurium_macroPG_24h	-1.1546	-4.88534	2.42621e-06	0.704902	11	36379532	G	A
												rs7129794	TNFA_S.typhimurium_macroPG_24h	-0.849211	-5.09583	9.4162e-07	0.355906	11	36379532	G	A
												rs7132165	IFNy_PHA_WB_48h	0.583269	5.08956	9.68914e-07	0.603028	12	129977609	T	C
												rs7132300	IFNy_C.albicansconidia_PBMC_7days	-0.580678	-4.64774	6.83403e-06	0.54654	12	29126146	C	T
												rs71323748	IL1b_Borreliamix_PBMC_24h	0.696138	4.56465	9.73409e-06	0.404015	3	196506249	A	G
												rs7134156	TNFA_C.albicansconidia_PBMC_24h	0.455829	4.56138	9.86952e-06	0.553277	12	7955691	C	T
												rs7135645	IL6_C.burnetiininemileSerum_PBMC_24h	-0.812358	-4.8267	3.14309e-06	0.142191	12	6296575	G	C
												rs7139025	IL6_C.burnetiininemileSerum_PBMC_24h	-0.813916	-4.83308	3.05608e-06	0.140933	12	6296925	G	A
												rs7143314	TNFA_LPS100ng_PBMC_24h	0.450744	4.73865	4.61765e-06	0.815834	14	44178201	T	C
												rs7160806	TNFA_S.typhimurium_macroPG_24h	-0.644712	-4.65865	6.52186e-06	0.794278	14	27221601	G	A
												rs7161936	IL1b_LPS1ng_PBMC_24h	0.652413	4.60899	8.06417e-06	0.999982	15	81666158	G	A
												rs7161991	IL1b_LPS1ng_PBMC_24h	0.712719	5.18912	6.13805e-07	0.668746	15	81636267	C	T
												rs7167034	IL1b_LPS1ng_PBMC_24h	0.667252	4.79824	3.56102e-06	0.999982	15	81649001	T	C
												rs7169894	TNFA_C.burnetiininemileSerum_PBMC_24h	0.547964	4.68614	5.79472e-06	0.204759	15	96822001	T	G
												rs7177778	IL1b_LPS1ng_PBMC_24h	0.72641	5.38197	2.49378e-07	0.668746	15	81626400	G	T
												rs7177778	IL6_LPS1ng_PBMC_24h	0.629435	4.77701	3.90736e-06	0.999982	15	81626400	G	T
												rs718234	IL1b_LPS100ng_PBMC_24h	-0.829819	-4.83828	2.98697e-06	0.692206	2	5268747	T	C
												rs7184887	IFNy_S.aureus_PBMC_7days	-0.816126	-4.69572	5.56032e-06	0.999863	16	75308420	A	G
												rs7188868	IL1b_LPS1ng_PBMC_24h	0.456791	4.56538	9.70393e-06	0.999982	16	81886135	G	A
												rs7193477	IL1b_LPS1ng_PBMC_24h	0.456878	4.56661	9.65375e-06	0.999982	16	81886182	T	A
												rs7195528	IFNy_S.aureus_PBMC_7days	-0.839806	-4.75166	4.36378e-06	0.999863	16	75304962	T	C
												rs722825	IL1b_Borreliamix_PBMC_24h	-0.482235	-4.68711	5.77058e-06	0.281842	4	176677770	T	C
												rs72561880	IL1b_PolyIC_PBMC_24h	-0.708383	-4.67918	5.97104e-06	0.132092	6	150452922	T	C
												rs725824	IL17_C.albicansconidia_PBMC_7days	0.874561	4.93616	1.93529e-06	0.54654	5	116292091	C	T
												rs72606404	IL1b_Borreliamix_PBMC_24h	-0.606414	-4.60871	8.07374e-06	0.357215	4	57841213	C	G
												rs72624129	IL6_PolyIC_PBMC_24h	-0.428965	-4.74647	4.46331e-06	0.09975	4	38755070	A	G
												rs72627508	IL1b_Borreliamix_PBMC_24h	-0.597995	-4.57048	9.49673e-06	0.399876	4	57831564	G	C
												rs72627509	IL1b_Borreliamix_PBMC_24h	-0.63031	-4.82872	3.11519e-06	0.184709	4	57839051	G	C
												rs726971	IFNy_B.burgdorferi_PBMC_7days	0.433118	4.69395	5.60301e-06	0.27633	5	100182306	A	G
												rs72731189	IL1b_PHA_WB_48h	0.659046	4.7855	3.76522e-06	0.698253	5	9632300	T	C
												rs72731192	IL1b_PHA_WB_48h	0.658353	4.7791	3.87191e-06	0.710481	5	9644727	C	A
												rs72755575	IFNy_S.aureus_PBMC_7days	-0.811008	-5.05146	1.15209e-06	0.999863	9	91334703	G	T
												rs72755576	IFNy_S.aureus_PBMC_7days	-0.811008	-5.05146	1.15209e-06	0.999863	9	91334938	T	G
												rs72755589	IFNy_S.aureus_PBMC_7days	-0.842529	-5.19544	5.9615e-07	0.999863	9	91341558	G	A
												rs7277375	TNFA_LPS100ng_PBMC_24h	-0.586903	-4.82514	3.16469e-06	0.692206	21	41216478	A	G
												rs72776700	IFNy_B.burgdorferi_PBMC_7days	0.429012	4.7223	4.95673e-06	0.27633	5	100144320	G	T
												rs72778613	IFNy_B.burgdorferi_PBMC_7days	0.433086	4.69382	5.60612e-06	0.27633	5	100174987	C	T
												rs72778620	IFNy_B.burgdorferi_PBMC_7days	0.433425	4.69493	5.57942e-06	0.27633	5	100189728	G	A
												rs72778635	IFNy_B.burgdorferi_PBMC_7days	0.431482	4.67837	5.99195e-06	0.27633	5	100235221	C	T
												rs72778641	IFNy_B.burgdorferi_PBMC_7days	0.428143	4.69776	5.51159e-06	0.27633	5	100257757	C	T
												rs72778649	IFNy_B.burgdorferi_PBMC_7days	0.43322	4.77387	3.96129e-06	0.27633	5	100279544	T	C
												rs72778650	IFNy_B.burgdorferi_PBMC_7days	0.433707	4.78019	3.85355e-06	0.27633	5	100283037	G	A
												rs72778652	IFNy_B.burgdorferi_PBMC_7days	0.427821	4.76812	4.06198e-06	0.27633	5	100284408	T	A
												rs72778653	IFNy_B.burgdorferi_PBMC_7days	0.434683	4.79243	3.6528e-06	0.27633	5	100286490	A	C
												rs72778656	IFNy_B.burgdorferi_PBMC_7days	0.437321	4.82993	3.09866e-06	0.27633	5	100291657	T	G
												rs72780990	IL1b_PolyIC_PBMC_24h	0.705992	4.83254	3.06329e-06	0.0697125	5	92113793	A	C
												rs72781074	IFNy_Borreliamix_PBMC_7days	0.681487	4.59367	8.60727e-06	0.729012	5	89749427	A	G
												rs7278733	TNFA_LPS100ng_PBMC_24h	-0.570336	-4.627	7.46808e-06	0.821243	21	41151449	G	A
												rs72801672	IFNy_C.conidiaHK_WB_48h	-0.897953	-5.22089	5.29946e-07	0.998156	16	77447299	A	G
												rs72801674	IFNy_C.conidiaHK_WB_48h	-0.93999	-5.57191	1.00624e-07	0.655098	16	77449355	C	G
												rs7285856	IFNy_PHA_WB_48h	0.48227	4.5799	9.12537e-06	0.752524	22	43633461	A	G
												rs72885464	TNFA_C.albicansconidia_macroPG_24h	-0.542165	-4.69278	5.63122e-06	0.682303	2	171570151	T	C
												rs7295083	IL6_C.burnetiininemileSerum_PBMC_24h	-0.814061	-4.83289	3.05864e-06	0.140933	12	6297056	C	T
												rs7296088	IL6_LPS1ng_PBMC_24h	-0.410923	-4.78292	3.80793e-06	0.999982	12	125651199	C	T
												rs72991258	IFNy_C.albicansconidia_PBMC_7days	0.59011	5.33819	3.06536e-07	0.499614	6	104196833	T	G
												rs7301269	IL6_LPS1ng_PBMC_24h	-0.394247	-4.56646	9.65991e-06	0.999982	12	125653091	G	A
												rs73050815	IL6_LPS_macroPG_24h	0.544435	4.82485	3.16874e-06	0.999892	19	52076093	A	G
[truncated: 456 more rows]

## Sheet: Table S1b
Table S1b: Summary statistics of suggestive level cQTL mapping results in the females group
		Tanzania cohort										Dutch cohort
	snps	Cytokine-stimuli	statistic	pvalue	FDR	beta	chr	pos	A1	A2		snps	Cytokine-stimuli	beta	statistic	pvalue	FDR	chr	pos	A1	A2
	rs10001724	IL10Cox	-4.96297	2.23923e-06	1	-0.632425	4	127961187	C	T		rs10000166	IL22_B.burgdorferi_PBMC_7days	0.481246	4.60637	6.84402e-06	0.545345	4	188999900	T	C
	rs10003191	IFNgenteri	-4.88945	3.06638e-06	1	-0.559147	4	17336925	A	G		rs10000466	IL6_PolyIC_PBMC_24h	-0.595197	-4.61107	6.68988e-06	0.129577	4	38747536	T	C
	rs10004334	TNFaureus	-4.79594	4.5548e-06	1	-0.82853	4	174005045	G	T		rs10003163	IL6_PolyIC_PBMC_24h	-0.591838	-4.58873	7.37927e-06	0.138617	4	38745351	G	A
	rs10013216	IL10typhi	-5.54625	1.68033e-07	0.606719	-0.929524	4	21930747	G	A		rs10005752	IL6_LPS_macroPG_24h	0.426342	4.6538	5.55244e-06	0.326359	4	902204	G	A
	rs10017055	IL10typhi	-5.54183	1.71466e-07	0.606719	-0.929072	4	21932451	G	A		rs10008032	IL6_PolyIC_PBMC_24h	-0.384153	-4.59649	7.13231e-06	0.135733	4	38745482	T	C
	rs10019625	IL10typhi	5.91379	3.03244e-08	0.606719	0.977074	4	21932902	A	T		rs10008492	IL1b_PolyIC_PBMC_24h	-0.390596	-4.70123	4.48704e-06	0.0924572	4	38765720	T	C
	rs10020163	IL10typhi	-5.55855	1.58825e-07	0.606719	-0.928423	4	21925961	A	G		rs10008492	IL1b_C.burnetiininemileSerum_PBMC_24h	-0.552331	-5.43642	1.40571e-07	0.0143581	4	38765720	T	C
	rs10026649	IL10typhi	-5.54553	1.68586e-07	0.606719	-0.929458	4	21928331	T	C		rs10008492	IL6_PolyIC_PBMC_24h	-0.574251	-7.41163	2.44676e-12	1.49134e-07	4	38765720	T	C
	rs10028596	IFNgenteri	-5.01956	1.75462e-06	1	-0.686153	4	89901274	C	T		rs10010930	TNFA_C.burnetiininemileSerum_PBMC_24h	-0.444956	-4.59232	7.27923e-06	0.280736	4	38771945	T	C
	rs10029403	IL10typhi	-5.54474	1.69198e-07	0.606719	-0.929337	4	21929040	G	C		rs10010930	IL6_PolyIC_PBMC_24h	-0.740574	-9.02257	7.9601e-17	1.59197e-11	4	38771945	T	C
	rs10029735	IL1typhi	4.88051	3.1853e-06	1	0.453113	4	187562725	T	C		rs10010930	IL1b_C.burnetiininemileSerum_PBMC_24h	-0.61811	-5.50256	1.01118e-07	0.0116993	4	38771945	T	C
	rs10058964	TNFMtb	5.09199	1.28109e-06	1	0.55773	5	24396340	C	T		rs10010930	IL1b_PolyIC_PBMC_24h	-0.543751	-6.08043	5.02954e-09	0.00020485	4	38771945	T	C
	rs1006254	IFNgpneu	5.09354	1.2725e-06	1	0.523345	22	35573975	A	C		rs10011755	IL1b_Borreliamix_PBMC_24h	-0.406486	-4.67967	4.95051e-06	0.741358	4	96344744	T	C
	rs1007441	IL6PolyIC	-5.16091	9.47398e-07	1	-0.694424	18	39277644	G	T		rs10012017	IL1b_PolyIC_PBMC_24h	-0.542603	-6.62151	2.53954e-10	1.17115e-05	4	38784633	T	G
	rs10082856	TNFaureus	-4.8935	3.014e-06	1	-0.676804	12	83519695	G	A		rs10012017	TNFA_C.burnetiininemileSerum_PBMC_24h	-0.408336	-4.5342	9.37965e-06	0.338758	4	38784633	T	G
	rs10100333	IFNgLPS	5.03107	1.66939e-06	1	0.590286	8	10584288	C	T		rs10012017	IL1b_C.burnetiininemileSerum_PBMC_24h	-0.66008	-6.47041	5.98709e-10	0.000301061	4	38784633	T	G
	rs10102541	IL6enteri	4.78299	4.80966e-06	1	0.568232	8	75487722	T	G		rs10012017	IL6_PolyIC_PBMC_24h	-0.762074	-10.4408	4.28614e-21	2.49055e-15	4	38784633	T	G
	rs1010781	IL10pneu	4.8059	4.36787e-06	1	0.686345	11	131451182	T	C		rs10013453	IL1b_C.burnetiininemileSerum_PBMC_24h	-0.639784	-6.14236	3.62561e-09	0.0014813	4	38763359	G	A
	rs10122593	IFNgaureus	-4.7745	4.9841e-06	1	-0.619225	9	22711596	A	C		rs10013453	IL1b_PolyIC_PBMC_24h	-0.521725	-6.22566	2.29407e-09	9.70643e-05	4	38763359	G	A
	rs10137714	IL6LPS	4.78167	4.83631e-06	1	0.565768	14	34933267	A	G		rs10013453	IL6_PolyIC_PBMC_24h	-0.728206	-9.59787	1.58124e-18	6.89111e-13	4	38763359	G	A
	rs10141496	IL1PolyIC	-5.59784	1.32603e-07	0.606719	-1.2142	14	43232193	T	A		rs10013453	TNFA_C.burnetiininemileSerum_PBMC_24h	-0.451918	-4.99738	1.16392e-06	0.0682385	4	38763359	G	A
	rs10144942	TNFpneu	-4.81345	4.23108e-06	1	-0.554558	14	65355042	G	A		rs10014476	IL6_PolyIC_PBMC_24h	-0.595197	-4.61107	6.68988e-06	0.129577	4	38747544	C	T
	rs10149575	IL1PolyIC	-5.59794	1.32543e-07	0.606719	-1.21419	14	43231824	A	T		rs10017482	IL1b_PolyIC_PBMC_24h	-0.378372	-4.60649	6.82598e-06	0.130473	4	38765335	C	A
	rs10157493	IL1LPS	4.82569	4.01809e-06	1	0.560768	1	245362776	T	C		rs10017482	IL6_PolyIC_PBMC_24h	-0.555548	-7.23154	7.24637e-12	4.05892e-07	4	38765335	C	A
	rs10181670	IFNgEcoli	-5.03504	1.64094e-06	1	-0.512176	2	66345938	C	G		rs10017482	IL1b_C.burnetiininemileSerum_PBMC_24h	-0.526381	-5.22856	3.88582e-07	0.0285167	4	38765335	C	A
	rs10205266	IL6pneu	4.82303	4.06351e-06	1	0.471897	2	80737974	A	T		rs10019853	IL1b_PolyIC_PBMC_24h	-0.378372	-4.60649	6.82598e-06	0.130473	4	38765291	C	T
	rs10205509	IL1PolyIC	4.79223	4.62644e-06	1	0.561093	2	212317020	G	A		rs10019853	IL1b_C.burnetiininemileSerum_PBMC_24h	-0.526381	-5.22856	3.88582e-07	0.0285167	4	38765291	C	T
	rs10215588	IFNgPolyIC	5.38795	3.44872e-07	0.842736	0.596194	7	71544484	A	G		rs10019853	IL6_PolyIC_PBMC_24h	-0.555548	-7.23154	7.24637e-12	4.05892e-07	4	38765291	C	T
	rs10229345	IL6aureus	-5.07327	1.38995e-06	1	-0.644052	7	65982168	G	C		rs10019951	IL1b_PolyIC_PBMC_24h	-0.378372	-4.60649	6.82598e-06	0.130473	4	38765584	G	A
	rs10251825	TNFPolyIC	-4.94028	2.46811e-06	1	-0.65049	7	55603590	A	G		rs10019951	IL1b_C.burnetiininemileSerum_PBMC_24h	-0.526381	-5.22856	3.88582e-07	0.0285167	4	38765584	G	A
	rs10281391	IFNgtyphi	5.45518	2.54483e-07	0.73294	0.72497	7	155020225	G	A		rs10019951	IL6_PolyIC_PBMC_24h	-0.555548	-7.23154	7.24637e-12	4.05892e-07	4	38765584	G	A
	rs1029310	IFNgLPS	-5.03554	1.63742e-06	1	-0.65932	22	47695828	C	T		rs10020220	IL1b_C.burnetiininemileSerum_PBMC_24h	-0.526542	-5.23005	3.85795e-07	0.0285167	4	38765867	G	A
	rs1036676	IFNgPolyIC	4.90482	2.87204e-06	1	0.586633	10	126654184	G	A		rs10020220	IL6_PolyIC_PBMC_24h	-0.555582	-7.23169	7.23944e-12	4.05892e-07	4	38765867	G	A
	rs10407103	IL10pneu	4.86692	3.37462e-06	1	0.720299	19	29578346	A	G		rs10020220	IL1b_PolyIC_PBMC_24h	-0.378469	-4.60757	6.79354e-06	0.130473	4	38765867	G	A
	rs10425213	IL10Mtb	4.79925	4.49186e-06	1	0.997505	19	5396310	C	T		rs10022317	IL6_PolyIC_PBMC_24h	-0.595597	-4.61361	6.61545e-06	0.129284	4	38747605	A	G
	rs10440463	IL6enteri	-4.96092	2.25908e-06	1	-0.533849	4	139276056	A	G		rs10022328	IL6_PolyIC_PBMC_24h	-0.595995	-4.61614	6.54213e-06	0.128789	4	38747649	A	G
	rs10445466	IL6aureus	-4.93263	2.55031e-06	1	-0.587601	18	25058248	A	G		rs10023850	IL6_PolyIC_PBMC_24h	-0.722294	-8.37447	5.75762e-15	5.01574e-10	4	38763693	A	G
	rs1046373	IFNgPolyIC	4.78159	4.8381e-06	1	0.550603	10	126674689	C	A		rs10023850	IL1b_C.burnetiininemileSerum_PBMC_24h	-0.607142	-5.21221	4.20436e-07	0.0298015	4	38763693	A	G
	rs10467442	TNFenteri	-5.06456	1.44362e-06	1	-0.613655	13	31454521	G	A		rs10023850	IL1b_PolyIC_PBMC_24h	-0.523825	-5.62111	5.53907e-08	0.00164775	4	38763693	A	G
	rs10473685	TNFMtb	5.26548	5.96677e-07	0.953489	0.56985	5	24432412	A	G		rs10024216	IL6_PolyIC_PBMC_24h	-0.555055	-7.17345	1.02506e-11	5.44788e-07	4	38764112	A	G
	rs10501558	TNFLPS	4.90335	2.89014e-06	1	0.67811	11	84031812	C	G		rs10024216	IL1b_C.burnetiininemileSerum_PBMC_24h	-0.529491	-5.22992	3.86052e-07	0.0285167	4	38764112	A	G
	rs10507435	IFNgpneu	4.98068	2.07509e-06	1	0.540213	13	36440996	G	A		rs10024216	IL1b_PolyIC_PBMC_24h	-0.37598	-4.5464	8.87706e-06	0.162891	4	38764112	A	G
	rs10520554	IL6Cox	4.82097	4.09897e-06	1	0.469632	4	184209197	G	A		rs10026553	IL1b_PolyIC_PBMC_24h	-0.421134	-5.20283	4.38371e-07	0.0107367	4	38732962	G	A
	rs1055152	IL6LPS	-4.94484	2.42038e-06	1	-0.812926	3	189038648	T	C		rs10026553	IL1b_C.burnetiininemileSerum_PBMC_24h	-0.47674	-4.67456	5.06404e-06	0.210853	4	38732962	G	A
	rs10733048	TNFMtb	4.85313	3.57782e-06	1	0.580632	1	166680109	C	G		rs10026553	IL6_PolyIC_PBMC_24h	-0.534615	-6.92578	4.41311e-11	2.24942e-06	4	38732962	G	A
	rs10735767	IL6PolyIC	4.79739	4.52722e-06	1	0.46542	1	102860307	G	A		rs10034903	IL1b_C.burnetiininemileSerum_PBMC_24h	-0.660829	-6.51271	4.72546e-10	0.000261402	4	38784678	G	C
	rs10740548	IL10Mtb	4.82696	3.99671e-06	1	0.486531	10	55207228	G	C		rs10034903	IL1b_PolyIC_PBMC_24h	-0.545431	-6.695	1.67172e-10	8.1684e-06	4	38784678	G	C
	rs10740549	IL10Mtb	4.83214	3.91009e-06	1	0.491528	10	55208547	C	T		rs10034903	IL6_PolyIC_PBMC_24h	-0.763712	-10.5371	2.15778e-21	1.52638e-15	4	38784678	G	C
	rs10751611	IFNgPolyIC	4.80375	4.4076e-06	1	0.544235	10	126658893	G	A		rs10035880	IL1b_C.conidiaHK_WB_48h	-0.426459	-4.54037	9.11304e-06	0.881983	5	4011111	T	C
	rs10754590	IL1aureus	-5.09916	1.24167e-06	1	-0.711801	1	237218350	T	C		rs10038332	IL6_S.typhimurium_macroPG_24h	-0.659437	-4.95249	1.43416e-06	0.808579	5	168673406	C	T
	rs10774042	IFNgLPS	-4.94121	2.4583e-06	1	-0.407951	12	2519129	C	T		rs10038800	IL1b_C.conidiaHK_WB_48h	-0.426192	-4.53407	9.36578e-06	0.881983	5	4011171	G	A
	rs1079524	IL1LPS	-5.10867	1.19116e-06	1	-0.857543	9	136928378	T	C		rs1005938	IL6_PolyIC_PBMC_24h	-0.438417	-4.95099	1.44016e-06	0.033296	4	38724249	G	A
	rs10802946	IL1pneu	4.85398	3.56494e-06	1	0.578912	1	241451495	T	C		rs1005938	TNFA_C.burnetiininemileSerum_PBMC_24h	-0.520827	-5.58632	6.63571e-08	0.00818453	4	38724249	G	A
	rs10804339	IL10Cox	-4.92401	2.64613e-06	1	-0.521896	2	229106949	T	C		rs1005938	IL6_C.burnetiininemileSerum_PBMC_24h	-0.837557	-4.71729	4.18602e-06	0.179438	4	38724249	G	A
	rs10811228	IL6LPS	4.9049	2.87103e-06	1	0.62617	9	19669065	T	A		rs1005938	IL1b_C.burnetiininemileSerum_PBMC_24h	-0.53812	-4.81119	2.74209e-06	0.129321	4	38724249	G	A
	rs10816158	TNFenteri	-5.25992	6.11604e-07	0.958009	-0.716266	9	974775	T	G		rs10064638	IL1b_C.conidiaHK_WB_48h	-0.42616	-4.53622	9.279e-06	0.881983	5	4007094	G	T
	rs10821273	IL1LPS	4.8571	3.51808e-06	1	0.573848	9	96711276	G	C		rs10069838	IL6_PHA_WB_48h	-0.482657	-4.57066	8.00275e-06	0.197609	5	65103165	T	C
	rs10828184	IL1PolyIC	-4.87112	3.31489e-06	1	-0.595166	10	21369004	T	A		rs10079900	IL1b_C.conidiaHK_WB_48h	-0.4259	-4.52962	9.54846e-06	0.881983	5	4009402	G	C
	rs10836904	IL1Mtb	-4.83558	3.85362e-06	1	-0.468475	11	37968043	C	T		rs10096058	IFNy_B.burgdorferi_PBMC_7days	0.590198	5.28935	2.89485e-07	0.295736	8	4178508	A	T
	rs10844561	IL10Ecoli	4.80461	4.39159e-06	1	0.523947	12	33502067	A	G		rs10097310	TNFA_LPS100ng_PBMC_24h	0.399834	4.76315	3.40729e-06	0.483882	8	96217666	T	G
	rs10862590	TNFaureus	-5.4265	2.89786e-07	0.788759	-0.731969	12	83523653	C	T		rs10098869	IFNy_B.burgdorferi_PBMC_7days	0.524367	4.57743	7.7696e-06	0.545345	8	4208761	C	T
	rs10874605	IL6PolyIC	4.79707	4.53318e-06	1	0.465378	1	102861502	T	C		rs10103027	IFNy_S.aureus_PBMC_7days	-0.600616	-4.79995	2.87837e-06	0.287189	8	32252816	T	C
	rs10892459	IL6Cox	-4.91414	2.76012e-06	1	-0.633684	11	119653883	G	C		rs10103428	IL1b_C.conidiaHK_WB_48h	-0.392371	-4.60924	6.74378e-06	0.881983	8	64182003	T	C
	rs10892460	IL6Cox	-4.91599	2.73836e-06	1	-0.633941	11	119654058	C	T		rs10105097	IFNy_S.aureus_PBMC_7days	-0.434263	-4.62758	6.22078e-06	0.345355	8	19364883	C	A
	rs10892461	IL6Cox	-4.91747	2.72112e-06	1	-0.633604	11	119654807	C	T		rs1010824	IL22_B.burgdorferi_PBMC_7days	0.504371	4.75661	3.50916e-06	0.397222	8	108251913	A	G
	rs10903230	IL1Cand	-4.8628	3.43414e-06	1	-0.562205	5	178207665	G	A		rs10108628	IFNy_B.burgdorferi_PBMC_7days	0.590226	5.29157	2.86366e-07	0.295736	8	4178604	T	G
	rs10912206	TNFMtb	-4.93585	2.51547e-06	1	-0.549947	1	187857247	G	C		rs1011156	IL6_PHA_WB_48h	-0.496358	-4.59229	7.28008e-06	0.18387	7	75520360	G	T
	rs10918569	TNFMtb	5.03705	1.62673e-06	1	0.600671	1	166699139	G	A		rs10115421	IL22_S.aureus_PBMC_7days	0.438135	4.87449	2.04929e-06	0.255187	9	89738445	T	G
	rs10918570	TNFMtb	5.03702	1.62695e-06	1	0.600692	1	166699287	T	C		rs10116549	IL1b_LPS100ng_PBMC_24h	0.553189	4.55991	8.38708e-06	0.483882	9	72770942	G	A
	rs10933346	IFNgEcoli	-4.88454	3.13113e-06	1	-0.536742	2	231455378	T	C		rs10117692	IL22_S.aureus_PBMC_7days	0.438075	4.87353	2.05828e-06	0.255187	9	89740540	T	C
	rs10933347	IFNgEcoli	-4.88488	3.12661e-06	1	-0.536781	2	231455413	A	T		rs10117899	IL1b_LPS100ng_PBMC_24h	0.553189	4.55991	8.38708e-06	0.483882	9	72842727	C	T
	rs10935090	IFNgaureus	4.86047	3.46822e-06	1	0.663495	3	133698349	T	C		rs10120331	IL22_S.aureus_PBMC_7days	0.44426	4.86769	2.11416e-06	0.255187	9	89740311	C	T
	rs10938868	IL10typhi	-5.55968	1.58008e-07	0.606719	-0.928496	4	21923596	G	A		rs10121169	IL22_S.aureus_PBMC_7days	0.438021	4.87216	2.07123e-06	0.255187	9	89741192	C	T
	rs10950028	IL1PolyIC	5.00967	1.83128e-06	1	0.680902	7	65634168	A	G		rs10124659	IL22_S.aureus_PBMC_7days	0.479298	5.15172	5.60017e-07	0.213501	9	89706474	G	A
	rs10969355	IFNgpneu	4.91706	2.7259e-06	1	0.694295	9	29757377	C	A		rs10125454	IL1b_LPS100ng_PBMC_24h	0.553189	4.55991	8.38708e-06	0.483882	9	72767405	G	A
	rs10969356	IFNgpneu	4.91701	2.72646e-06	1	0.694233	9	29757671	C	T		rs10125783	IL22_S.aureus_PBMC_7days	0.44198	4.83619	2.44132e-06	0.262701	9	89743458	G	A
	rs10992997	IL1LPS	4.92769	2.60482e-06	1	0.58762	9	96701663	G	A		rs1012593	IL22_S.aureus_PBMC_7days	0.478193	5.15046	5.63387e-07	0.213501	9	89709884	C	T
	rs11007782	IL10Cox	4.86355	3.42315e-06	1	0.663356	10	30149053	C	T		rs10126027	IL1b_LPS100ng_PBMC_24h	0.553189	4.55991	8.38708e-06	0.483882	9	72771124	A	G
	rs11056102	TNFLPS	5.3445	4.1926e-07	0.856507	0.675921	12	14851431	C	T		rs1016216	IL1b_PHA_WB_48h	0.498599	5.43547	1.41236e-07	0.0367617	19	37472171	T	C
	rs11059567	IL10enteri	4.81751	4.15925e-06	1	0.464154	12	128673591	G	T		rs1016216	TNFA_PHA_WB_48h	0.453282	4.9175	1.68601e-06	0.0833076	19	37472171	T	C
	rs11062217	IFNgLPS	-4.98202	2.0632e-06	1	-0.417005	12	2519141	A	G		rs10170902	IL1b_C.conidiaHK_WB_48h	0.596502	4.60144	6.97902e-06	0.881983	2	170066702	G	A
	rs11067462	IL1aureus	-5.00674	1.85461e-06	1	-0.619256	12	115627240	T	C		rs1017438	TNFA_C.albicansconidia_macroPG_24h	-0.415438	-4.7624	3.41068e-06	0.813529	3	100599559	T	C
	rs11067464	IL1aureus	-5.15479	9.73229e-07	1	-0.675705	12	115632138	C	T		rs10174838	IL6_C.albicansconidia_PBMC_24h	0.389127	4.77059	3.287e-06	0.73137	2	55241216	A	T
	rs11072063	IL1enteri	5.03797	1.62021e-06	1	0.542454	15	69291235	G	A		rs10176350	IFNy_B.burgdorferi_PBMC_7days	-0.396068	-4.60391	6.91827e-06	0.545345	2	224214759	A	G
	rs11121224	IFNgenteri	4.85999	3.47528e-06	1	0.510053	1	8773515	G	A		rs10180903	IL6_C.conidiaHK_WB_48h	0.53575	4.61787	6.49266e-06	0.881983	2	223115729	C	T
	rs111268987	IFNgpneu	-4.78676	4.73416e-06	1	-0.631632	2	114124417	A	G		rs10194892	IL1b_LPS100ng_PBMC_24h	-0.496106	-5.33934	2.26813e-07	0.0898598	2	165221080	T	C
	rs1115036	TNFMtb	5.03726	1.62526e-06	1	0.600775	1	166702444	A	C		rs1020733	IL1b_C.burnetiininemileSerum_PBMC_24h	0.557543	4.52023	9.96518e-06	0.34714	11	41578689	G	A
	rs111611035	IL1Ecoli	-5.18255	8.61318e-07	1	-0.848956	19	6882002	G	A		rs10210840	IL6_C.albicansconidia_PBMC_24h	0.394733	4.82145	2.61074e-06	0.73137	2	55226009	G	A
	rs11166852	IFNgPolyIC	-4.93678	2.50543e-06	1	-0.951878	8	139876185	A	G		rs1022581	IL1b_LPS1ng_PBMC_24h	-0.390326	-4.53916	9.1796e-06	0.47625	20	39143298	A	C
	rs11166853	IFNgPolyIC	-4.93642	2.50925e-06	1	-0.952041	8	139876192	A	G		rs10226357	IL22_B.burgdorferi_PBMC_7days	-0.388252	-4.89118	1.90314e-06	0.389423	7	925949	A	G
	rs111785315	IL10Cox	4.87935	3.20102e-06	1	0.676309	6	102339127	T	C		rs10226703	TNFA_PHA_WB_48h	-0.5581	-4.62587	6.28131e-06	0.171786	7	54736212	C	G
	rs111827898	IL1LPS	-4.80331	4.41585e-06	1	-0.707587	4	78933331	T	C		rs10233077	IL6_PHA_WB_48h	-0.497029	-4.5688	8.06785e-06	0.198333	7	75507122	A	C
	rs111849343	IL1aureus	-4.95196	2.3476e-06	1	-0.751573	1	237220041	A	C		rs10236015	IL17_C.albicansconidia_PBMC_7days	0.661853	4.78604	3.06547e-06	0.937247	7	115339416	A	T
	rs111890209	IFNgPolyIC	-5.184	8.55862e-07	1	-1.01236	3	196571498	T	C		rs10240858	TNFA_PHA_WB_48h	-0.557311	-4.62063	6.42798e-06	0.172997	7	54732617	T	C
	rs111916621	TNFCand	4.77904	4.89013e-06	1	0.79041	3	15549057	A	G		rs10245192	IL17_C.albicansconidia_PBMC_7days	0.663589	4.78995	3.01177e-06	0.937247	7	115374142	G	A
	rs112057005	IL1aureus	-4.9958	1.94426e-06	1	-0.757512	1	237220684	A	G		rs10246200	IL22_B.burgdorferi_PBMC_7days	-0.413742	-5.12054	6.51713e-07	0.295736	7	869846	G	A
	rs11209422	IL1Ecoli	-4.91822	2.71233e-06	1	-0.569265	1	69770426	A	G		rs10247587	IL17_C.albicansconidia_PBMC_7days	0.664741	4.79233	2.97947e-06	0.937247	7	115377786	A	T
	rs11217501	IL6Cox	-4.9122	2.78306e-06	1	-0.63335	11	119652686	C	T		rs10250108	TNFA_PHA_WB_48h	-0.424997	-4.55058	8.73504e-06	0.210028	7	55378747	C	G
	rs11217502	IL6Cox	-4.91388	2.76317e-06	1	-0.633747	11	119652763	A	G		rs10250806	IL17_C.albicansconidia_PBMC_7days	-0.649556	-4.88426	1.95944e-06	0.937247	7	8993488	C	A
	rs11217503	IL6Cox	-4.91364	2.76602e-06	1	-0.633747	11	119652847	G	T		rs10255642	IL6_PHA_WB_48h	-0.496102	-4.5917	7.29905e-06	0.18387	7	75511134	G	A
	rs11232414	IL6Mtb	-5.07573	1.37517e-06	1	-0.772699	11	70889597	A	G		rs10258823	IL17_C.albicansconidia_PBMC_7days	0.662985	4.79175	2.98725e-06	0.937247	7	115364909	T	C
	rs11242207	IL1PolyIC	4.86891	3.34624e-06	1	0.772552	5	101169258	C	T		rs10262819	IL6_LPS100ng_PBMC_24h	0.429862	4.63916	5.92377e-06	0.483882	7	82740750	A	G
	rs112606057	IL1PolyIC	5.3522	4.05012e-07	0.856507	0.89649	5	157344350	G	A		rs10267413	IL17_C.albicansconidia_PBMC_7days	0.661853	4.78604	3.06547e-06	0.937247	7	115327840	C	T
	rs112747051	IFNgPolyIC	-5.16084	9.47708e-07	1	-1.01164	3	196571821	A	G		rs10402907	TNFA_PHA_WB_48h	0.443688	4.6902	4.72392e-06	0.137018	19	37603776	G	T
	rs112749354	IL1Ecoli	-4.84938	3.63506e-06	1	-0.786373	10	22854816	C	T		rs10402907	IL1b_PHA_WB_48h	0.464141	4.89782	1.84594e-06	0.0833076	19	37603776	G	T
	rs112788604	TNFEcoli	5.37738	3.6168e-07	0.842736	0.904416	6	105777717	A	G		rs10403718	IL1b_PHA_WB_48h	0.464141	4.89782	1.84594e-06	0.0833076	19	37603041	A	C
	rs112788620	IFNgPolyIC	4.84183	3.75322e-06	1	0.949287	17	61265750	G	C		rs10403718	TNFA_PHA_WB_48h	0.443688	4.6902	4.72392e-06	0.137018	19	37603041	A	C
	rs112982242	IFNgEcoli	-4.95837	2.28398e-06	1	-0.547138	2	231456416	G	A		rs10403728	TNFA_PHA_WB_48h	0.443688	4.6902	4.72392e-06	0.137018	19	37582471	G	C
	rs113063332	TNFEcoli	-5.20237	7.89214e-07	1	-0.615803	12	52357359	G	T		rs10403728	IL1b_PHA_WB_48h	0.464141	4.89782	1.84594e-06	0.0833076	19	37582471	G	C
	rs113138563	IL10Ecoli	5.1402	1.03756e-06	1	1.00972	3	86557397	A	C		rs10403975	TNFA_PHA_WB_48h	0.443688	4.6902	4.72392e-06	0.137018	19	37573074	A	G
	rs113158303	IFNgCox	-4.97076	2.16555e-06	1	-0.549385	11	77350759	T	C		rs10403975	IL1b_PHA_WB_48h	0.464141	4.89782	1.84594e-06	0.0833076	19	37573074	A	G
	rs113466717	IL1Ecoli	-5.38623	3.47545e-07	0.842736	-0.912029	19	6881929	T	G		rs10406110	TNFA_PHA_WB_48h	0.443884	4.68671	4.79788e-06	0.138016	19	37650929	G	C
	rs113576812	IL6Cand	4.85657	3.52606e-06	1	0.729831	13	86649655	A	C		rs10406110	IL1b_PHA_WB_48h	0.464992	4.90169	1.81339e-06	0.0833076	19	37650929	G	C
	rs113685979	IL10pneu	5.01793	1.76704e-06	1	0.796352	5	153741888	G	A		rs10408085	TNFA_PHA_WB_48h	0.443688	4.6902	4.72392e-06	0.137018	19	37607424	A	G
	rs113848099	IFNgPolyIC	4.84226	3.74633e-06	1	0.949562	17	61276959	A	G		rs10408085	IL1b_PHA_WB_48h	0.464141	4.89782	1.84594e-06	0.0833076	19	37607424	A	G
	rs113901895	IFNgenteri	5.18625	8.47403e-07	1	0.992108	16	1146598	T	A		rs10408332	TNFA_PHA_WB_48h	0.442172	4.6516	5.60668e-06	0.157386	19	37607527	A	G
	rs113927500	IFNgEcoli	-4.95857	2.28194e-06	1	-0.547152	2	231456424	G	C		rs10408332	IL1b_PHA_WB_48h	0.468383	4.92492	1.62929e-06	0.0833076	19	37607527	A	G
	rs114544480	IL6PolyIC	-4.85075	3.61408e-06	1	-0.679444	18	39264231	A	G		rs10408359	IL1b_PHA_WB_48h	0.464141	4.89782	1.84594e-06	0.0833076	19	37607570	A	G
	rs114685052	IL6Ecoli	4.78067	4.85674e-06	1	0.732635	21	46854927	T	G		rs10408359	TNFA_PHA_WB_48h	0.443688	4.6902	4.72392e-06	0.137018	19	37607570	A	G
	rs115160334	IL6PolyIC	-4.85075	3.61408e-06	1	-0.679444	18	39264390	T	C		rs1041181	IL6_C.albicansconidia_PBMC_24h	0.394463	4.95496	1.41392e-06	0.73137	20	52177698	C	T
	rs115239062	IFNgPolyIC	4.84183	3.75322e-06	1	0.949287	17	61264916	G	A		rs1041223	IL22_S.aureus_PBMC_7days	0.493657	5.11349	6.7181e-07	0.229907	9	89698171	T	G
	rs115316299	TNFEcoli	-4.89773	2.96022e-06	1	-0.63227	3	1723306	G	A		rs10413322	TNFA_PHA_WB_48h	0.460134	4.98803	1.21581e-06	0.0833076	19	37483319	G	C
	rs115316299	TNFLPS	-4.78197	4.83022e-06	1	-0.642585	3	1723306	G	A		rs10413322	IL1b_PHA_WB_48h	0.493424	5.35876	2.06219e-07	0.0367617	19	37483319	G	C
	rs115581741	IFNgCand	4.81146	4.26666e-06	1	0.69516	20	53654568	T	C		rs10413360	TNFA_PHA_WB_48h	0.443688	4.6902	4.72392e-06	0.137018	19	37607796	C	T
	rs115587881	IL1pneu	-4.7967	4.54029e-06	1	-0.721938	11	89842387	T	C		rs10413360	IL1b_PHA_WB_48h	0.464141	4.89782	1.84594e-06	0.0833076	19	37607796	C	T
	rs115677304	IL6Cand	-5.10579	1.20624e-06	1	-0.901516	1	100452859	C	T		rs10413385	IL1b_PHA_WB_48h	0.504063	5.28457	2.96286e-07	0.0462195	19	37607825	T	C
	rs115934432	IL6Cand	-4.90743	2.8403e-06	1	-0.617503	1	100477306	T	C		rs10413385	TNFA_PHA_WB_48h	0.4619	4.82576	2.56656e-06	0.108858	19	37607825	T	C
	rs115989737	IL10pneu	6.0085	1.93277e-08	0.606719	0.85288	8	19441808	T	C		rs10413934	TNFA_PHA_WB_48h	0.442172	4.6516	5.60668e-06	0.157386	19	37607531	T	C
	rs11606569	IL6Cox	-4.91356	2.76689e-06	1	-0.633516	11	119654208	C	T		rs10413934	IL1b_PHA_WB_48h	0.468383	4.92492	1.62929e-06	0.0833076	19	37607531	T	C
	rs116275876	IL6PolyIC	-4.85075	3.61408e-06	1	-0.679444	18	39264570	T	C		rs10414520	TNFA_PHA_WB_48h	0.443688	4.6902	4.72392e-06	0.137018	19	37548181	C	T
	rs11644381	IL1enteri	-4.78274	4.81462e-06	1	-0.532382	16	54860853	C	A		rs10414520	IL1b_PHA_WB_48h	0.464141	4.89782	1.84594e-06	0.0833076	19	37548181	C	T
	rs116472056	IL6PolyIC	-5.14393	1.02072e-06	1	-0.709421	18	39272020	C	G		rs10419643	IL1b_PHA_WB_48h	0.464141	4.89782	1.84594e-06	0.0833076	19	37605568	A	G
	rs116500557	IFNgPolyIC	-5.27586	5.69746e-07	0.930992	-1.02004	3	196571861	A	G		rs10419643	TNFA_PHA_WB_48h	0.443688	4.6902	4.72392e-06	0.137018	19	37605568	A	G
	rs11659573	IL6Cand	-4.78337	4.80206e-06	1	-0.766365	18	45710307	T	C		rs10420330	TNFA_PHA_WB_48h	0.4619	4.82576	2.56656e-06	0.108858	19	37602171	A	G
	rs11659626	IL6Cand	-4.83866	3.80381e-06	1	-0.764548	18	45710500	G	C		rs10420330	IL1b_PHA_WB_48h	0.504063	5.28457	2.96286e-07	0.0462195	19	37602171	A	G
	rs11662500	TNFenteri	-4.91072	2.80062e-06	1	-0.77194	18	6529509	T	C		rs10421398	TNFA_PHA_WB_48h	0.460134	4.98803	1.21581e-06	0.0833076	19	37483403	T	C
	rs11676557	IL1typhi	-5.33093	4.45532e-07	0.856507	-0.508008	2	188696159	G	A		rs10421398	IL1b_PHA_WB_48h	0.493424	5.35876	2.06219e-07	0.0367617	19	37483403	T	C
	rs11681484	IL6typhi	5.11842	1.14145e-06	1	0.456856	2	79968158	G	A		rs10421415	IL1b_PHA_WB_48h	0.493424	5.35876	2.06219e-07	0.0367617	19	37483444	T	C
	rs11717191	TNFpneu	5.71484	7.71674e-08	0.606719	0.751944	3	168029028	C	G		rs10421415	TNFA_PHA_WB_48h	0.460134	4.98803	1.21581e-06	0.0833076	19	37483444	T	C
	rs11732100	IFNgtyphi	-4.95606	2.30667e-06	1	-0.684394	4	7924690	T	C		rs10421509	TNFA_PHA_WB_48h	0.443688	4.6902	4.72392e-06	0.137018	19	37554633	A	G
	rs11733810	IL10Cox	4.88721	3.0958e-06	1	0.53824	4	73820248	C	T		rs10421509	IL1b_PHA_WB_48h	0.464141	4.89782	1.84594e-06	0.0833076	19	37554633	A	G
	rs11735005	IFNgtyphi	-5.15154	9.87203e-07	1	-0.659483	4	7921008	T	G		rs10425367	IL1b_Borreliamix_PBMC_24h	0.574547	4.52599	9.71982e-06	0.741358	19	29716750	A	G
	rs11737404	IL1aureus	-4.87398	3.27491e-06	1	-0.584771	4	148517089	A	G		rs10425813	IL1b_C.conidiaHK_WB_48h	-0.449934	-4.59493	7.18113e-06	0.881983	19	32781059	G	C
	rs11774836	TNFenteri	-5.1959	8.12095e-07	1	-0.795609	8	10062543	A	G		rs10426708	IL1b_Borreliamix_PBMC_24h	0.574547	4.52599	9.71982e-06	0.741358	19	29716644	T	C
	rs11783547	IL10typhi	-4.88768	3.08955e-06	1	-0.549847	8	41143382	C	A		rs10431669	IL1b_C.albicansconidia_PBMC_24h	0.439052	4.52733	9.64386e-06	0.73137	14	43414227	A	G
	rs11806907	IL1Mtb	-5.06083	1.46723e-06	1	-0.556345	1	181425421	G	C		rs10431670	IL1b_C.albicansconidia_PBMC_24h	0.439052	4.52733	9.64386e-06	0.73137	14	43414336	T	C
	rs11810030	IL1Mtb	-5.06075	1.46774e-06	1	-0.55633	1	181425313	A	C		rs10432499	TNFA_C.burnetiininemileSerum_PBMC_24h	0.457155	4.56126	8.33772e-06	0.311452	2	150151036	G	A
	rs11814650	IL1Ecoli	-4.86349	3.42408e-06	1	-0.63082	10	22817861	G	A		rs10451086	TNFA_LPS_macroPG_24h	0.510585	4.57601	7.81786e-06	0.357712	16	15978656	T	C
	rs11817364	IL1pneu	5.10311	1.22043e-06	1	0.513499	10	92498026	A	G		rs10452136	IL6_PolyIC_PBMC_24h	-0.366303	-4.53255	9.42804e-06	0.171199	4	38824093	G	A
	rs1182141	IL1Cox	-5.25907	6.13919e-07	0.958009	-0.659624	7	2913873	C	T		rs10455104	IL1b_LPS100ng_PBMC_24h	-0.440349	-5.21036	4.24192e-07	0.158455	6	77572745	G	A
	rs11822512	IL6PolyIC	4.80035	4.47115e-06	1	0.774883	11	71313576	G	A		rs10458506	IL6_PolyIC_PBMC_24h	-0.42273	-4.59361	7.22306e-06	0.136863	1	92053956	T	C
	rs11840448	IL10LPS	-5.15862	9.56972e-07	1	-0.699489	13	101227826	T	C		rs10458506	IL1b_PolyIC_PBMC_24h	-0.441938	-4.78125	3.13256e-06	0.0696521	1	92053956	T	C
	rs11842248	IL10LPS	-5.30054	5.10383e-07	0.928855	-0.702163	13	101233935	A	T		rs10459464	IFNy_Borreliamix_PBMC_7days	-0.357099	-4.65354	5.55867e-06	0.702107	14	102101736	T	C
	rs11857675	IL1enteri	4.98491	2.03764e-06	1	0.559086	15	69220912	C	T		rs10459571	IFNy_Borreliamix_PBMC_7days	-0.350895	-4.63136	6.1311e-06	0.702107	14	102100128	A	G
	rs11858425	IL1enteri	5.0374	1.62423e-06	1	0.562036	15	69213575	C	A		rs10470854	IL6_PolyIC_PBMC_24h	-0.558287	-7.24749	6.58608e-12	3.82699e-07	4	38768533	G	A
	rs11877914	IL6PolyIC	-4.96488	2.22095e-06	1	-0.525804	18	8585889	A	G		rs10470854	IL1b_C.burnetiininemileSerum_PBMC_24h	-0.524523	-5.19079	4.66014e-07	0.031705	4	38768533	G	A
	rs11944614	IL10typhi	-5.5608	1.57195e-07	0.606719	-0.928405	4	21918070	G	C		rs10470854	IL1b_PolyIC_PBMC_24h	-0.382984	-4.65203	5.5838e-06	0.11214	4	38768533	G	A
	rs11986457	IL1Ecoli	-4.78095	4.85093e-06	1	-0.92192	8	99092492	C	T		rs10475933	IL6_PolyIC_PBMC_24h	-0.525882	-4.73074	3.93211e-06	0.0852552	5	169690247	T	C
	rs12002097	TNFenteri	-5.02504	1.71357e-06	1	-0.702561	9	973317	G	A		rs10485319	TNFA_LPS_macroPG_24h	-0.597449	-4.5289	9.59758e-06	0.357712	6	47775373	C	G
	rs12003563	IL6Mtb	-4.85883	3.49239e-06	1	-0.81862	9	93733553	T	C		rs10485321	TNFA_LPS_macroPG_24h	-0.597676	-4.53077	9.52012e-06	0.357712	6	47777529	G	A
	rs12019353	IFNgCand	4.84347	3.72715e-06	1	0.524815	7	118287080	T	C		rs10485322	TNFA_LPS_macroPG_24h	-0.597837	-4.53201	9.46908e-06	0.357712	6	47777737	A	G
	rs12029402	IL6PolyIC	5.10876	1.19068e-06	1	0.698855	1	238658349	C	T		rs10492118	IL6_LPS100ng_PBMC_24h	0.559185	4.91078	1.73904e-06	0.445812	12	21691958	T	C
	rs12030885	IFNgenteri	4.85951	3.48234e-06	1	0.510022	1	8781396	G	A		rs10499098	TNFA_LPS_macroPG_24h	-0.634079	-4.88313	1.97485e-06	0.197301	6	121063152	T	C
	rs12038871	IL1Cand	4.80821	4.32563e-06	1	0.875924	1	241793326	G	A		rs10516971	IL1b_Borreliamix_PBMC_24h	-0.401685	-4.70654	4.39191e-06	0.741358	4	96341046	G	A
	rs12067821	TNFMtb	4.8621	3.44433e-06	1	0.581532	1	166683480	T	G		rs1056735	IFNy_PHA_WB_48h	-0.787902	-4.70324	4.45717e-06	0.137018	2	111954323	C	T
	rs12148296	IL1LPS	-5.462	2.46726e-07	0.73294	-0.600985	15	98466974	C	G		rs1056736	IFNy_PHA_WB_48h	-0.787812	-4.69736	4.57556e-06	0.137018	2	111954117	C	T
	rs12148296	IL1Mtb	-5.24211	6.61928e-07	0.993653	-0.512683	15	98466974	C	G		rs10762941	IL6_LPS100ng_PBMC_24h	0.435821	4.77366	3.24961e-06	0.483882	10	54933879	A	C
	rs12162395	IL1aureus	-4.88095	3.17926e-06	1	-0.515591	2	67642468	T	C		rs10770937	IL6_LPS100ng_PBMC_24h	-0.662145	-5.34466	2.20986e-07	0.0898598	12	23179895	T	A
	rs12233358	IFNgLPS	5.47809	2.29324e-07	0.719001	0.683505	22	30432631	G	C		rs10772565	IL6_PolyIC_PBMC_24h	0.36599	4.58806	7.40084e-06	0.138723	12	12586388	T	C
	rs12248357	IL10Cox	4.84764	3.66192e-06	1	0.657203	10	30146974	G	A		rs10776482	IL1b_PolyIC_PBMC_24h	-0.534871	-6.06324	5.51477e-09	0.000214585	4	38774785	G	A
	rs12302176	IFNgpneu	5.05079	1.53264e-06	1	0.742438	12	64449416	T	G		rs10776482	IL1b_C.burnetiininemileSerum_PBMC_24h	-0.594019	-5.34547	2.20104e-07	0.018932	4	38774785	G	A
	rs12307876	IL1aureus	-4.78551	4.75892e-06	1	-0.629153	12	115605872	T	C		rs10776482	IL6_PolyIC_PBMC_24h	-0.730171	-9.02115	8.03647e-17	1.59197e-11	4	38774785	G	A
	rs12309928	IFNgCox	-5.42054	2.977e-07	0.801491	-0.548599	12	92066420	G	A		rs10776483	IL6_PolyIC_PBMC_24h	-0.730171	-9.02115	8.03647e-17	1.59197e-11	4	38775040	G	A
	rs12328394	IFNgEcoli	4.85468	3.55441e-06	1	0.731853	2	107791898	T	C		rs10776483	IL1b_PolyIC_PBMC_24h	-0.534871	-6.06324	5.51477e-09	0.000214585	4	38775040	G	A
	rs12334604	IFNgEcoli	5.17243	9.00578e-07	1	0.519349	8	2900867	G	A		rs10776483	IL1b_C.burnetiininemileSerum_PBMC_24h	-0.594019	-5.34547	2.20104e-07	0.018932	4	38775040	G	A
	rs12343946	IFNgpneu	4.91701	2.72646e-06	1	0.694233	9	29756657	C	T		rs10777815	IL1b_PHA_WB_48h	-0.463226	-4.59894	7.07095e-06	0.18387	12	97167292	C	T
	rs12362543	IL1Mtb	-4.91662	2.73098e-06	1	-0.68299	11	33875062	T	C		rs10778363	IL6_LPS_macroPG_24h	0.635904	4.53213	9.46412e-06	0.357712	12	105428893	T	A
	rs12422833	IFNgLPS	-4.98191	2.06416e-06	1	-0.417004	12	2518470	A	T		rs10780808	IL22_S.aureus_PBMC_7days	0.447556	4.76836	3.32021e-06	0.298343	9	89697243	A	T
	rs12431699	IL1PolyIC	-5.60212	1.30015e-07	0.606719	-1.21366	14	43257492	A	C		rs10780870	IL1b_LPS100ng_PBMC_24h	0.553189	4.55991	8.38708e-06	0.483882	9	72781508	C	T
	rs12439260	IL1Mtb	-5.50269	2.05034e-07	0.68504	-0.530705	15	98467444	G	A		rs10780871	IL1b_LPS100ng_PBMC_24h	0.553189	4.55991	8.38708e-06	0.483882	9	72783608	T	C
	rs12439260	IL1LPS	-5.47435	2.33258e-07	0.719485	-0.599193	15	98467444	G	A		rs10780924	IL1b_LPS100ng_PBMC_24h	-0.554502	-4.55901	8.42004e-06	0.483882	9	72977273	C	T
	rs12439972	IL1Mtb	-5.23869	6.72036e-07	1	-0.512432	15	98467998	C	A		rs10782043	TNFA_C.burnetiininemileSerum_PBMC_24h	-0.463204	-4.85225	2.2746e-06	0.116166	18	67978916	C	A
	rs12439972	IL1LPS	-5.46326	2.45312e-07	0.73294	-0.601124	15	98467998	C	A		rs10782154	IL6_C.conidiaHK_WB_48h	-0.431692	-4.68008	4.93024e-06	0.881983	6	107160933	G	A
	rs12455480	IL6Cand	-5.14262	1.02665e-06	1	-0.786022	18	45711740	C	T		rs10789547	IL22_Borreliamix_PBMC_7days	0.392597	4.5714	7.97686e-06	0.702107	11	106690102	C	T
	rs12457785	IL6Cand	-4.83237	3.90625e-06	1	-0.763479	18	45711361	T	C		rs10789548	IL22_Borreliamix_PBMC_7days	0.403962	4.67062	5.15352e-06	0.702107	11	106734875	T	G
	rs12472810	IL1Cox	-4.83242	3.90545e-06	1	-0.623925	2	28651308	G	A		rs10791631	IL22_S.aureus_PBMC_7days	0.528191	4.66309	5.31655e-06	0.330352	11	103466085	C	T
	rs12536432	IL6aureus	-4.78116	4.84666e-06	1	-0.744633	7	124209057	T	C		rs1081769	TNFA_C.albicansconidia_macroPG_24h	-0.407678	-4.58335	7.55498e-06	0.896473	4	90366673	G	A
	rs12542221	IL6enteri	4.79091	4.65221e-06	1	0.569175	8	75483809	G	T		rs10824923	IL6_LPS100ng_PBMC_24h	0.427274	4.55988	8.38832e-06	0.483882	10	54915656	G	C
	rs12545413	IFNgCox	-4.85372	3.56893e-06	1	-0.675779	8	338329	A	G		rs10836856	IL22_S.aureus_PBMC_7days	-0.398526	-4.69595	4.59382e-06	0.324223	11	4889876	T	C
	rs12548708	IL6typhi	-4.87585	3.24895e-06	1	-0.618402	8	108857416	A	G		rs10845534	IL6_PolyIC_PBMC_24h	0.363378	4.52525	9.73126e-06	0.175607	12	12570511	G	A
	rs12562867	IFNgPolyIC	4.83746	3.82325e-06	1	0.659906	1	17576638	C	A		rs10845538	IL6_PolyIC_PBMC_24h	0.364024	4.53915	9.16172e-06	0.16671	12	12578440	T	C
	rs12566751	IL1Mtb	-4.81374	4.22599e-06	1	-0.536518	1	181417812	T	C		rs10853530	IL6_C.conidiaHK_WB_48h	-0.421694	-4.5265	9.67883e-06	0.881983	18	42742998	A	G
	rs12576396	IL6aureus	5.01756	1.76991e-06	1	0.532283	11	28555952	T	C		rs10853950	TNFA_PHA_WB_48h	0.443688	4.6902	4.72392e-06	0.137018	19	37584188	A	G
	rs12619854	IL6Mtb	4.98834	2.00778e-06	1	0.489551	2	136785769	G	T		rs10853950	IL1b_PHA_WB_48h	0.464141	4.89782	1.84594e-06	0.0833076	19	37584188	A	G
	rs12671511	IL6Ecoli	4.96367	2.23251e-06	1	0.565033	7	157482052	G	A		rs10860186	IFNy_C.albicansconidia_PBMC_7days	0.421048	4.59403	7.20967e-06	0.937247	12	97727159	G	A
	rs12704037	IFNgaureus	-4.82571	4.01771e-06	1	-0.669511	7	148262532	T	C		rs10861313	IL6_LPS_macroPG_24h	0.650399	4.73524	3.86262e-06	0.302959	12	105430809	C	T
	rs12704556	TNFtyphi	-5.19904	8.0092e-07	1	-0.712542	7	90283978	A	T		rs10865405	IFNy_B.burgdorferi_PBMC_7days	0.45724	4.81981	2.63684e-06	0.389423	2	75168154	G	T
	rs1270790	TNFCand	4.77931	4.88455e-06	1	0.547803	3	4269739	C	T		rs10867056	IFNy_C.albicansconidia_PBMC_7days	-0.416297	-4.69987	4.51426e-06	0.937247	9	140624798	G	T
	rs12780538	IL1LPS	4.83232	3.9072e-06	1	0.641207	10	68330062	T	G		rs10867057	IFNy_C.albicansconidia_PBMC_7days	-0.416154	-4.69807	4.55069e-06	0.937247	9	140625073	T	G
	rs12855303	IL1enteri	-5.03682	1.62834e-06	1	-0.508276	13	58673288	C	T		rs10867058	IFNy_C.albicansconidia_PBMC_7days	-0.4104	-4.61067	6.70158e-06	0.937247	9	140646647	T	C
	rs1288481	IL1Cand	-5.04701	1.55796e-06	1	-0.567686	1	53776413	T	C		rs10867065	IFNy_C.albicansconidia_PBMC_7days	-0.403792	-4.54113	9.08285e-06	0.937247	9	140660585	G	A
	rs1288489	IL1Cand	-4.83693	3.83175e-06	1	-0.527191	1	53772544	C	G		rs10868538	IL22_S.aureus_PBMC_7days	0.488682	4.52211	9.86478e-06	0.459248	9	89811247	G	A
	rs12888071	TNFCand	4.84191	3.75188e-06	1	0.54098	14	103557445	C	G		rs10868742	IL1b_LPS100ng_PBMC_24h	0.553189	4.55991	8.38708e-06	0.483882	9	72839495	A	G
	rs12888071	IL1Cand	4.89319	3.01794e-06	1	0.579755	14	103557445	C	G		rs10874794	IL1b_PolyIC_PBMC_24h	-0.440475	-4.75364	3.54786e-06	0.0781018	1	92045585	T	C
	rs12921817	TNFtyphi	-5.09771	1.24955e-06	1	-0.617718	16	84076589	G	A		rs10881552	TNFA_C.conidiaHK_WB_48h	0.441459	4.54535	8.91802e-06	0.881983	3	197314056	A	G
	rs12922113	TNFtyphi	-5.08888	1.29859e-06	1	-0.616424	16	84076650	T	C		rs10881553	TNFA_C.conidiaHK_WB_48h	0.442968	4.53993	9.13049e-06	0.881983	3	197314064	C	A
	rs12938412	IL10Cox	-4.8208	4.10189e-06	1	-0.508543	17	49721014	A	G		rs10888165	IFNy_S.aureus_PBMC_7days	0.436628	4.68443	4.83578e-06	0.324223	8	19358961	T	C
	rs12956321	IL6Cand	-4.84235	3.74497e-06	1	-0.766012	18	45710878	A	C		rs10890612	IL22_Borreliamix_PBMC_7days	0.397494	4.62852	6.20828e-06	0.702107	11	106727949	A	G
	rs12957159	IL6Cand	-4.84797	3.65693e-06	1	-0.765533	18	45710712	C	T		rs10890617	IL22_Borreliamix_PBMC_7days	0.405719	4.68766	4.77748e-06	0.702107	11	106743584	A	G
	rs12960384	IL10typhi	-4.8514	3.6042e-06	1	-0.514422	18	29325827	T	C		rs10896	TNFA_C.albicansconidia_PBMC_24h	-0.408359	-4.5266	9.67455e-06	0.73137	19	19287928	G	A
	rs12990918	IL6aureus	4.83469	3.86824e-06	1	0.488548	2	191953389	T	C		rs10901795	IL1b_C.albicansconidia_PBMC_24h	-0.403023	-4.57824	7.72575e-06	0.73137	10	125923599	C	T
	rs13034585	IFNgEcoli	-4.8281	3.97744e-06	1	-0.761465	2	41220869	A	C		rs10906744	IL1b_LPS100ng_PBMC_24h	0.393347	4.62605	6.27639e-06	0.483882	10	14721764	C	T
	rs13041294	IL6pneu	-4.79457	4.5811e-06	1	-0.484236	20	48024935	T	G		rs10923139	IL22_S.aureus_PBMC_7days	-0.408554	-4.65529	5.50372e-06	0.330352	1	117278012	A	G
	rs13065380	IFNgCand	4.81604	4.18511e-06	1	0.44599	3	144841973	G	C		rs10927316	IFNy_PHA_WB_48h	-0.50355	-4.82098	2.62288e-06	0.110441	1	244918136	T	A
	rs13074328	IFNgPolyIC	-4.99853	1.92145e-06	1	-0.587911	3	18606228	T	C		rs10936002	IL1b_LPS1ng_PBMC_24h	-0.37454	-4.68819	4.76638e-06	0.348574	3	155129439	T	C
	rs13082716	IL1typhi	4.79727	4.52947e-06	1	0.452589	3	36233697	G	A		rs10937200	IL17_C.albicansconidia_PBMC_7days	-0.48389	-4.64136	5.85344e-06	0.937247	3	184793245	C	T
	rs13083677	TNFLPS	-4.97876	2.09227e-06	1	-0.808622	3	7622766	A	G		rs10937201	IL17_C.albicansconidia_PBMC_7days	-0.479539	-4.5871	7.43195e-06	0.937247	3	184793744	A	G
	rs13092703	TNFpneu	5.6094	1.2573e-07	0.606719	0.72835	3	167991334	T	A		rs10937202	IL17_C.albicansconidia_PBMC_7days	-0.477214	-4.59228	7.26504e-06	0.937247	3	184793756	A	G
	rs13102882	IL10typhi	-5.54589	1.68311e-07	0.606719	-0.929501	4	21931211	T	C		rs10940051	IL6_PHA_WB_48h	-0.48283	-4.57065	8.00313e-06	0.197609	5	65107589	T	C
	rs13109656	IL10typhi	-5.54588	1.68317e-07	0.606719	-0.92952	4	21931730	T	G		rs10943383	IL1b_LPS100ng_PBMC_24h	-0.458446	-5.50463	1.00074e-07	0.0562748	6	77525524	T	C
	rs13126050	IL10typhi	-5.54506	1.68947e-07	0.606719	-0.933159	4	21934535	C	G		rs10954709	IL6_LPS100ng_PBMC_24h	-0.434559	-4.60215	6.97208e-06	0.483882	7	82744824	C	T
	rs13171051	IL1PolyIC	4.85948	3.48275e-06	1	0.771487	5	101148579	C	T		rs1095490	TNFA_PHA_WB_48h	0.460647	4.81009	2.75584e-06	0.112561	19	37498066	C	T
	rs13180157	IFNgenteri	5.44998	2.60551e-07	0.73336	0.669074	5	54232372	G	A		rs1095490	IL1b_PHA_WB_48h	0.516937	5.43553	1.41195e-07	0.0367617	19	37498066	C	T
	rs1322258	IL6PolyIC	-5.25911	6.13811e-07	0.958009	-0.716662	9	114336123	C	T		rs10955444	IL22_B.burgdorferi_PBMC_7days	0.50773	4.81637	2.67845e-06	0.389423	8	108218482	A	G
	rs13225743	TNFpneu	5.37763	3.61279e-07	0.842736	0.747699	7	148395287	A	C		rs10960382	TNFA_C.albicansconidia_macroPG_24h	-0.712553	-5.10841	6.882e-07	0.340844	9	11933786	T	C
	rs13238296	TNFtyphi	-4.91723	2.72391e-06	1	-0.673361	7	90278864	C	T		rs10960382	IL6_C.albicansconidia_macroPG_24h	-0.733587	-5.0804	7.85799e-07	0.342454	9	11933786	T	C
	rs13253832	IFNgPolyIC	4.8084	4.32207e-06	1	0.585875	8	15929358	G	A		rs10992351	IL6_LPS_macroPG_24h	-0.695882	-4.84948	2.30362e-06	0.209728	9	92934874	C	T
	rs13264552	IFNgPolyIC	4.80793	4.33069e-06	1	0.585804	8	15929357	T	C		rs10992669	IFNy_Borreliamix_PBMC_7days	0.359674	4.5576	8.47208e-06	0.702107	9	95951167	C	A
	rs13284370	TNFEcoli	-4.83886	3.80068e-06	1	-0.662835	9	82919184	A	G		rs11034418	IL22_S.aureus_PBMC_7days	-0.3987	-4.69814	4.54925e-06	0.324223	11	4891597	T	C
	rs13321157	IFNgPolyIC	-5.07563	1.37577e-06	1	-1.00236	3	196570458	C	T		rs1104092	IL1b_PHA_WB_48h	-0.431089	-4.78965	3.02323e-06	0.116339	13	30174135	A	T
	rs13344581	IFNgCand	5.59282	1.35704e-07	0.606719	0.814086	19	33667007	T	C		rs11044266	IL6_C.burnetiininemileSerum_PBMC_24h	-0.941325	-4.72808	3.98858e-06	0.172103	12	18868668	C	G
	rs1335946	TNFMtb	5.03718	1.62582e-06	1	0.60067	1	166698624	G	A		rs11046091	IL6_LPS100ng_PBMC_24h	0.586011	5.14399	5.82905e-07	0.190524	12	21661508	G	A
	rs1335947	TNFMtb	4.86955	3.33711e-06	1	0.583178	1	166689329	C	T		rs11054895	IL6_PolyIC_PBMC_24h	0.363378	4.52525	9.73126e-06	0.175607	12	12570650	T	C
	rs1338316	IL1aureus	4.80268	4.42754e-06	1	0.543734	1	48961629	T	C		rs11054902	IL6_PolyIC_PBMC_24h	0.365943	4.58041	7.65298e-06	0.141525	12	12580145	T	C
	rs13402444	IL1aureus	-4.87084	3.31888e-06	1	-0.506486	2	51534381	C	T		rs11055981	IL1b_PHA_WB_48h	-0.464195	-4.53272	9.43984e-06	0.224731	12	7978085	A	C
	rs13407667	IFNgEcoli	-4.99536	1.94795e-06	1	-0.509223	2	66347690	C	T		rs11055981	IL6_PHA_WB_48h	-0.463708	-4.68014	4.94013e-06	0.141176	12	7978085	A	C
	rs1344689	IL6pneu	4.80275	4.4261e-06	1	0.422648	16	10319613	T	C		rs1106024	IFNy_Borreliamix_PBMC_7days	0.360888	4.57499	7.85293e-06	0.702107	9	95940368	C	T
	rs1349720	IL1pneu	4.93997	2.47143e-06	1	0.621326	2	181288322	C	T		rs11067066	IL1b_C.albicansconidia_PBMC_24h	0.430796	4.564	8.22178e-06	0.73137	12	114787769	G	A
	rs1351427	IL10Cox	-4.96226	2.24614e-06	1	-0.63234	4	127963882	A	G		rs11067076	IL1b_C.albicansconidia_PBMC_24h	0.42808	4.52779	9.62478e-06	0.73137	12	114799863	T	A
	rs1360890	TNFMtb	5.03718	1.62582e-06	1	0.60067	1	166696047	G	C		rs11068157	IL1b_PolyIC_PBMC_24h	-0.456492	-4.6563	5.47919e-06	0.111063	12	117147566	C	T
	rs1367480	IL6Cox	-4.84804	3.65576e-06	1	-0.484108	2	15073202	G	A		rs11068158	IL1b_PolyIC_PBMC_24h	-0.456221	-4.65309	5.55764e-06	0.111873	12	117147593	G	A
	rs1370604	IL6typhi	5.03047	1.67376e-06	1	0.605013	2	212056503	C	T		rs11068160	IL1b_PolyIC_PBMC_24h	-0.472041	-4.722	4.08915e-06	0.0872515	12	117149061	G	A
	rs1382655	IL1PolyIC	4.88569	3.11588e-06	1	0.779957	5	101149165	A	C		rs11068161	IL1b_PolyIC_PBMC_24h	-0.45037	-4.58452	7.51642e-06	0.140587	12	117149138	G	A
	rs138596276	IL1PolyIC	5.12158	1.12577e-06	1	0.870028	5	157324457	T	C		rs1106956	TNFA_C.burnetiininemileSerum_PBMC_24h	-0.462472	-4.65042	5.63609e-06	0.230993	4	38889811	G	A
	rs138660408	IL6Cand	-5.08989	1.2929e-06	1	-0.893933	1	100447708	A	G		rs1106956	IL1b_PolyIC_PBMC_24h	-0.498867	-5.33391	2.32081e-07	0.00596708	4	38889811	G	A
	rs1395333	IL6Cand	-5.03939	1.61029e-06	1	-0.640662	1	100504162	T	C		rs1106956	IL6_PolyIC_PBMC_24h	-0.659272	-7.47722	1.64131e-12	1.03344e-07	4	38889811	G	A
	rs1398837	IL10typhi	-5.55413	1.62075e-07	0.606719	-0.926282	4	21916439	C	T		rs1106956	IL1b_C.burnetiininemileSerum_PBMC_24h	-0.62582	-5.4116	1.58957e-07	0.0158643	4	38889811	G	A
	rs1398838	IL10typhi	-5.5539	1.62247e-07	0.606719	-0.92625	4	21916709	A	C		rs11070942	IFNy_S.aureus_PBMC_7days	0.447297	4.52953	9.55259e-06	0.450136	15	53243037	A	C
	rs140094471	IL10enteri	-4.93658	2.50759e-06	1	-0.738463	11	3119158	T	C		rs11075285	TNFA_LPS_macroPG_24h	0.505579	4.55497	8.56954e-06	0.357712	16	15986787	C	T
	rs140216344	IFNgPolyIC	-5.27721	5.66338e-07	0.930992	-1.02023	3	196571863	C	A		rs11083322	IL22_B.burgdorferi_PBMC_7days	-0.395899	-4.64237	5.84031e-06	0.504006	18	26684465	C	T
	rs1413446	IL6Cand	4.92989	2.58039e-06	1	0.760037	13	86644727	T	A		rs11084872	IL1b_PHA_WB_48h	0.464141	4.89782	1.84594e-06	0.0833076	19	37544698	T	A
	rs1414523	TNFMtb	5.03718	1.62582e-06	1	0.60067	1	166695827	T	C		rs11084872	TNFA_PHA_WB_48h	0.443688	4.6902	4.72392e-06	0.137018	19	37544698	T	A
	rs1415304	TNFMtb	5.07132	1.40178e-06	1	0.685336	1	187878855	C	A		rs11084874	TNFA_PHA_WB_48h	0.443688	4.6902	4.72392e-06	0.137018	19	37587569	A	C
	rs1415305	TNFMtb	5.07132	1.40178e-06	1	0.685336	1	187878857	T	A		rs11084874	IL1b_PHA_WB_48h	0.464141	4.89782	1.84594e-06	0.0833076	19	37587569	A	C
	rs1425764	IL6enteri	4.7956	4.56143e-06	1	0.572877	8	75486193	C	T		rs11084875	TNFA_PHA_WB_48h	0.443688	4.6902	4.72392e-06	0.137018	19	37592228	T	C
	rs1427384	IL6pneu	5.06117	1.46503e-06	1	0.448255	22	33257322	C	T		rs11084875	IL1b_PHA_WB_48h	0.464141	4.89782	1.84594e-06	0.0833076	19	37592228	T	C
	rs1453112	IL1PolyIC	4.90927	2.81808e-06	1	0.770943	5	101163807	C	T		rs11085133	IL6_Borreliamix_PBMC_24h	-0.444707	-4.84082	2.39637e-06	0.741358	19	5410001	G	A
	rs1453226	TNFCox	-4.87249	3.29566e-06	1	-0.560435	8	107503845	G	A		rs11085257	TNFA_C.albicansconidia_PBMC_24h	-0.408678	-4.52953	9.55227e-06	0.73137	19	19289599	A	T
	rs146076962	IFNgCand	4.81463	4.21005e-06	1	0.693438	20	53653913	C	A		rs11085258	TNFA_C.albicansconidia_PBMC_24h	-0.408678	-4.52953	9.55227e-06	0.73137	19	19289830	G	A
	rs146484390	IFNgpneu	4.80081	4.46253e-06	1	0.56638	8	85983633	T	C		rs11090678	IL6_S.typhimurium_macroPG_24h	-0.770738	-5.35246	2.12688e-07	0.231726	22	44762981	C	T
	rs1466051	IL6Cox	-4.91413	2.76014e-06	1	-0.633608	11	119653461	C	T		rs1109496	IFNy_Borreliamix_PBMC_7days	0.360891	4.57471	7.86235e-06	0.702107	9	95941788	C	T
	rs1466052	IL6Cox	-4.91365	2.76587e-06	1	-0.633606	11	119653781	C	T		rs11096954	TNFA_C.burnetiininemileSerum_PBMC_24h	-0.548271	-5.47741	1.1465e-07	0.0125962	4	38722964	G	T
	rs1478278	IL1typhi	4.77474	4.9791e-06	1	0.60891	8	4485248	T	C		rs11096954	IL1b_C.burnetiininemileSerum_PBMC_24h	-0.595915	-4.99187	1.1942e-06	0.0690847	4	38722964	G	T
	rs148714625	TNFtyphi	-4.87856	3.21177e-06	1	-0.811932	7	90267422	C	T		rs11096954	IL6_C.burnetiininemileSerum_PBMC_24h	-0.915822	-4.82569	2.56734e-06	0.12478	4	38722964	G	T
	rs149658721	IL6Cand	-5.32843	4.50567e-07	0.858468	-0.898811	1	100419288	A	G		rs11096954	IL6_PolyIC_PBMC_24h	-0.502223	-5.32489	2.42555e-07	0.00621802	4	38722964	G	T
	rs150234576	IL1Ecoli	-5.25347	6.2939e-07	0.968282	-0.849429	19	6884491	T	C		rs11096955	IL1b_C.burnetiininemileSerum_PBMC_24h	-0.517369	-5.20671	4.3171e-07	0.0298636	4	38776107	G	T
	rs1513578	IL10typhi	-5.5539	1.62247e-07	0.606719	-0.92625	4	21913693	C	T		rs11096955	IL6_PolyIC_PBMC_24h	-0.561158	-7.45116	1.92397e-12	1.18933e-07	4	38776107	G	T
	rs153414	IL10pneu	4.80457	4.39236e-06	1	0.78621	5	153748732	C	G		rs11096955	IL1b_PolyIC_PBMC_24h	-0.394912	-4.904	1.78948e-06	0.0407239	4	38776107	G	T
	rs1538827	IL6PolyIC	4.79707	4.53318e-06	1	0.465378	1	102863110	T	C		rs11096956	TNFA_C.burnetiininemileSerum_PBMC_24h	-0.432694	-4.52236	9.87356e-06	0.34714	4	38776180	A	C
	rs1546913	IL10Mtb	-4.97592	2.11804e-06	1	-0.738194	20	56154035	A	G		rs11096956	IL1b_PolyIC_PBMC_24h	-0.535383	-6.06827	5.36805e-09	0.000214585	4	38776180	A	C
	rs1551992	TNFPolyIC	5.16291	9.39123e-07	1	0.649089	15	92876593	G	C		rs11096956	IL1b_C.burnetiininemileSerum_PBMC_24h	-0.594452	-5.34839	2.16977e-07	0.018932	4	38776180	A	C
	rs1562026	IL6Cand	4.89751	2.96294e-06	1	0.763621	6	161460937	T	C		rs11096956	IL6_PolyIC_PBMC_24h	-0.730611	-9.02554	7.80267e-17	1.59197e-11	4	38776180	A	C
	rs157489	IL6Ecoli	-4.84998	3.62584e-06	1	-0.560809	5	32123891	C	T		rs11096957	IL6_PolyIC_PBMC_24h	-0.561158	-7.45116	1.92397e-12	1.18933e-07	4	38776491	G	T
	rs1577557	TNFMtb	5.19007	8.33234e-07	1	0.612295	1	166705187	C	G		rs11096957	IL1b_PolyIC_PBMC_24h	-0.394912	-4.904	1.78948e-06	0.0407239	4	38776491	G	T
	rs1577562	TNFMtb	5.03646	1.63084e-06	1	0.600642	1	166700818	T	G		rs11096957	IL1b_C.burnetiininemileSerum_PBMC_24h	-0.517369	-5.20671	4.3171e-07	0.0298636	4	38776491	G	T
	rs1577563	TNFMtb	5.03712	1.62624e-06	1	0.600711	1	166695498	G	C		rs1110059	TNFA_PHA_WB_48h	-0.425237	-4.55391	8.6094e-06	0.207293	7	55377306	T	G
	rs1577564	TNFMtb	5.03713	1.62612e-06	1	0.600717	1	166695449	T	C		rs1110320	IFNy_B.burgdorferi_PBMC_7days	0.368687	4.59631	7.15307e-06	0.545345	9	126203660	C	A
	rs1577566	TNFMtb	4.86693	3.37447e-06	1	0.582735	1	166689174	G	A		rs11107421	IL1b_Borreliamix_PBMC_24h	-0.473086	-4.73334	3.89573e-06	0.741358	12	94556686	G	A
	rs1577567	TNFMtb	4.86805	3.35841e-06	1	0.582849	1	166688971	T	C		rs11108693	IL1b_PHA_WB_48h	-0.462975	-4.59374	7.23408e-06	0.18387	12	97172138	G	T
	rs1582087	IL1LPS	-5.30006	5.11482e-07	0.928855	-0.706717	1	147822261	A	G		rs11108696	IL1b_PHA_WB_48h	-0.46293	-4.59286	7.26217e-06	0.18387	12	97180430	G	C
	rs1585172	IL10Mtb	5.10567	1.20685e-06	1	0.678061	8	24660246	T	C		rs11108697	IL1b_PHA_WB_48h	-0.46293	-4.59286	7.26217e-06	0.18387	12	97185646	A	G
	rs1587775	IL1enteri	5.00342	1.88139e-06	1	0.546191	15	69287000	G	A		rs11108698	IL1b_PHA_WB_48h	-0.462884	-4.59197	7.29053e-06	0.18387	12	97191072	T	C
	rs1590522	TNFaureus	-4.88151	3.17174e-06	1	-0.530786	13	67776840	T	C		rs11108704	IL1b_PHA_WB_48h	-0.462884	-4.59197	7.29053e-06	0.18387	12	97209077	A	T
	rs1591492	TNFMtb	5.03742	1.6241e-06	1	0.600698	1	166701615	C	T		rs1112937	IL1b_LPS100ng_PBMC_24h	-0.553189	-4.55991	8.38708e-06	0.483882	9	72914252	A	T
	rs1591494	TNFMtb	5.03899	1.6131e-06	1	0.601028	1	166699445	C	A		rs11132509	IL22_B.burgdorferi_PBMC_7days	0.484335	4.64499	5.773e-06	0.503179	4	188998128	G	C
	rs1591495	TNFMtb	5.03719	1.6257e-06	1	0.600676	1	166694878	C	T		rs11132510	IL22_B.burgdorferi_PBMC_7days	0.481827	4.61649	6.54629e-06	0.545345	4	188999607	G	C
	rs1595192	IL6Cand	4.79265	4.61835e-06	1	0.64233	4	43116280	A	T		rs11132511	IL22_B.burgdorferi_PBMC_7days	0.481628	4.61179	6.68304e-06	0.545345	4	188999774	C	T
	rs1597903	IL1PolyIC	4.95645	2.30284e-06	1	0.783231	5	101160828	T	G		rs11132512	IL22_B.burgdorferi_PBMC_7days	0.481529	4.60949	6.75095e-06	0.545345	4	188999857	C	T
	rs1606004	IFNgCand	4.84167	3.75577e-06	1	0.524985	7	118285962	A	G		rs11132535	IL6_C.albicansconidia_macroPG_24h	0.53212	4.59014	7.33367e-06	0.896473	4	189154506	T	C
	rs1608747	TNFPolyIC	-5.14567	1.01297e-06	1	-0.63835	7	55611261	A	C		rs11136729	IFNy_B.burgdorferi_PBMC_7days	0.584627	4.76563	3.36952e-06	0.396878	8	4177791	A	G
	rs1608748	TNFPolyIC	-4.91966	2.6958e-06	1	-0.619856	7	55611414	G	T		rs11137190	IFNy_C.albicansconidia_PBMC_7days	-0.416375	-4.7005	4.50169e-06	0.937247	9	140624610	G	C
	rs161702	IFNgpneu	-4.86339	3.42552e-06	1	-0.524641	5	55210440	G	A		rs11137192	IFNy_C.albicansconidia_PBMC_7days	-0.428461	-4.79831	2.89985e-06	0.937247	9	140628842	T	C
	rs161703	IFNgpneu	-4.87932	3.20146e-06	1	-0.558073	5	55209893	A	C		rs11137193	IFNy_C.albicansconidia_PBMC_7days	-0.416205	-4.70334	4.44486e-06	0.937247	9	140631034	G	A
	rs1621767	IL1PolyIC	-5.62818	1.15302e-07	0.606719	-1.21995	14	43229919	A	T		rs11137194	IFNy_C.albicansconidia_PBMC_7days	-0.416009	-4.70115	4.4885e-06	0.937247	9	140631068	T	C
	rs1625995	IL1PolyIC	-5.61721	1.21288e-07	0.606719	-1.21775	14	43229437	A	G		rs11137200	IFNy_C.albicansconidia_PBMC_7days	-0.410418	-4.61112	6.68838e-06	0.937247	9	140646158	G	A
	rs162910	IL10pneu	-4.93299	2.54637e-06	1	-0.558452	5	34759174	T	C		rs11137202	IFNy_C.albicansconidia_PBMC_7days	-0.4104	-4.61067	6.70158e-06	0.937247	9	140647078	A	G
	rs1643274	IL1LPS	-5.08552	1.31775e-06	1	-0.669564	7	131257881	A	G		rs11141674	IL22_S.aureus_PBMC_7days	0.44802	4.7312	3.92408e-06	0.317754	9	89683652	C	A
	rs1643276	IL1LPS	-4.93675	2.50571e-06	1	-0.65258	7	131258611	C	T		rs11141676	IL22_S.aureus_PBMC_7days	0.447252	4.76961	3.30163e-06	0.298343	9	89698985	T	C
	rs1643281	IL1LPS	-4.88471	3.12893e-06	1	-0.659817	7	131259867	A	T		rs11141677	IL22_S.aureus_PBMC_7days	0.493351	5.11398	6.70241e-07	0.229907	9	89699193	G	C
	rs1643374	IL6aureus	-4.96716	2.19935e-06	1	-0.655971	7	65872682	T	A		rs11141683	IL22_S.aureus_PBMC_7days	0.432228	4.94444	1.48458e-06	0.255187	9	89719223	G	A
	rs16852068	TNFpneu	5.19708	8.07888e-07	1	0.683952	3	167952857	T	A		rs11141685	IL22_S.aureus_PBMC_7days	0.440979	4.88121	1.98705e-06	0.255187	9	89729169	G	A
	rs16852164	TNFpneu	5.71232	7.80787e-08	0.606719	0.751896	3	168016979	G	A		rs11141694	IL22_S.aureus_PBMC_7days	0.439678	4.72146	4.09906e-06	0.317754	9	89769432	T	G
	rs16872134	IL10typhi	-5.54412	1.69678e-07	0.606719	-0.929744	4	21927456	C	G		rs11141917	IL1b_LPS100ng_PBMC_24h	0.553189	4.55991	8.38708e-06	0.483882	9	72776124	G	A
	rs16894897	IFNgenteri	5.27524	5.71323e-07	0.930992	0.597331	4	17335027	A	G		rs11142087	IL1b_LPS100ng_PBMC_24h	0.553189	4.55991	8.38708e-06	0.483882	9	72821870	A	T
	rs16917390	IL6enteri	-4.77522	4.96911e-06	1	-0.778484	10	18778629	A	G		rs11142122	IL1b_LPS100ng_PBMC_24h	0.553189	4.55991	8.38708e-06	0.483882	9	72825718	G	A
	rs16917430	TNFaureus	4.8366	3.83703e-06	1	0.670393	8	53110206	C	A		rs11142365	IL1b_LPS100ng_PBMC_24h	-0.553039	-4.55728	8.48374e-06	0.483882	9	72933774	G	A
	rs16917914	IL6aureus	4.83672	3.83515e-06	1	0.509691	11	28459909	T	C		rs11142379	IL1b_LPS100ng_PBMC_24h	-0.55413	-4.55716	8.48838e-06	0.483882	9	72975681	A	G
	rs16945042	IL6aureus	-4.92774	2.6042e-06	1	-0.601934	15	86377068	T	C		rs11142380	IL1b_LPS100ng_PBMC_24h	-0.555287	-4.55402	8.60504e-06	0.487027	9	72978636	T	C
	rs16948994	TNFaureus	-4.94564	2.41213e-06	1	-0.613182	16	50911946	C	T		rs11142381	IL1b_LPS100ng_PBMC_24h	-0.564721	-4.64302	5.82347e-06	0.483882	9	72979002	T	G
	rs16952654	IL1enteri	4.86643	3.3816e-06	1	0.548225	15	69202449	C	T		rs111437368	IL6_PolyIC_PBMC_24h	-0.730171	-9.02115	8.03647e-17	1.59197e-11	4	38774337	A	G
	rs16962953	IFNgPolyIC	4.93654	2.50802e-06	1	0.659839	18	29850007	A	G		rs111437368	IL1b_C.burnetiininemileSerum_PBMC_24h	-0.594019	-5.34547	2.20104e-07	0.018932	4	38774337	A	G
	rs1698485	IL1PolyIC	-5.70574	8.05026e-08	0.606719	-1.22579	14	43232824	G	A		rs111437368	IL1b_PolyIC_PBMC_24h	-0.534871	-6.06324	5.51477e-09	0.000214585	4	38774337	A	G
	rs1698488	IL1PolyIC	-5.70198	8.19224e-08	0.606719	-1.22552	14	43234627	A	G		rs11148611	IL6_LPS1ng_PBMC_24h	-0.461793	-4.71361	4.25545e-06	0.348574	13	64017413	A	T
	rs1698489	IL1PolyIC	-5.71526	7.70182e-08	0.606719	-1.22734	14	43235299	A	G		rs11148612	IL6_LPS1ng_PBMC_24h	-0.461793	-4.71361	4.25545e-06	0.348574	13	64017511	T	C
	rs1698492	IL1PolyIC	-5.68564	8.83828e-08	0.606719	-1.22297	14	43238151	C	T		rs11148613	IL6_LPS1ng_PBMC_24h	-0.461608	-4.71139	4.29791e-06	0.348574	13	64022129	G	A
	rs1698493	IL1PolyIC	-5.69522	8.4538e-08	0.606719	-1.2245	14	43238336	A	G		rs11148614	IL6_LPS1ng_PBMC_24h	-0.461544	-4.71063	4.31241e-06	0.348574	13	64023496	C	A
	rs1698494	IL1PolyIC	-5.71396	7.74852e-08	0.606719	-1.22799	14	43239466	T	G		rs11153021	IL6_C.conidiaHK_WB_48h	-0.431304	-4.67741	4.98906e-06	0.881983	6	107160804	A	G
	rs1698495	IL1PolyIC	-5.74609	6.67111e-08	0.606719	-1.21479	14	43239767	G	A		rs11153884	TNFA_LPS_macroPG_24h	-0.544686	-4.64717	5.71769e-06	0.326359	6	120751003	A	T
	rs1698501	IL1PolyIC	-5.59453	1.3464e-07	0.606719	-1.21443	14	43229758	G	A		rs11157319	IL1b_C.albicansconidia_PBMC_24h	0.439083	4.52654	9.67714e-06	0.73137	14	43418510	T	G
	rs16987936	IL10typhi	4.8708	3.31939e-06	1	0.752564	20	37972010	G	A		rs11157320	IL1b_C.albicansconidia_PBMC_24h	0.439083	4.52654	9.67714e-06	0.73137	14	43418741	G	A
	rs17032433	IL1typhi	-5.01773	1.7686e-06	1	-0.421898	4	156007879	C	T		rs11157321	IL1b_C.albicansconidia_PBMC_24h	0.439083	4.52654	9.67714e-06	0.73137	14	43418956	C	T
	rs17072312	IL1Ecoli	-4.98571	2.0306e-06	1	-0.781521	18	61639056	A	G		rs11157323	IL1b_C.albicansconidia_PBMC_24h	0.439083	4.52654	9.67714e-06	0.73137	14	43419116	T	C
	rs17075031	IL10typhi	-4.88748	3.09218e-06	1	-0.50373	5	172038164	C	T		rs11157324	IL1b_C.albicansconidia_PBMC_24h	0.439189	4.52748	9.63751e-06	0.73137	14	43420386	A	C
	rs17080470	IL6Cand	4.92979	2.58155e-06	1	0.760037	13	86643811	A	G		rs11157325	IL1b_C.albicansconidia_PBMC_24h	0.439189	4.52748	9.63751e-06	0.73137	14	43420394	T	A
	rs17080827	IFNgenteri	-4.77604	4.952e-06	1	-0.524442	13	66721215	C	A		rs11158900	IL22_Borreliamix_PBMC_7days	0.457299	5.01622	1.06579e-06	0.702107	14	71701710	C	T
	rs17102020	IFNgaureus	-5.13026	1.08379e-06	1	-0.621017	14	65199688	A	G		rs11158901	IL22_Borreliamix_PBMC_7days	0.453203	4.91624	1.69587e-06	0.702107	14	71704254	T	C
	rs17105765	IL10Ecoli	4.8964	2.97693e-06	1	0.584401	12	54385992	G	C		rs11160659	IFNy_Borreliamix_PBMC_7days	-0.347735	-4.6158	6.56619e-06	0.702107	14	102098960	G	A
	rs17124400	IL1Mtb	5.15786	9.60192e-07	1	0.586186	14	88744742	G	A		rs1116263	TNFA_C.burnetiininemileSerum_PBMC_24h	-0.462085	-4.84339	2.36845e-06	0.118189	18	67974356	A	G
	rs1712708	IL1PolyIC	-5.68475	8.87483e-08	0.606719	-1.22241	14	43236823	C	T		rs11164978	IL1b_PolyIC_PBMC_24h	-0.440694	-4.7517	3.5789e-06	0.0781018	1	92043661	C	T
	rs1712711	IL1PolyIC	-5.71631	7.66408e-08	0.606719	-1.22793	14	43233789	G	C		rs11164978	IL6_PolyIC_PBMC_24h	-0.417626	-4.51919	9.99032e-06	0.178953	1	92043661	C	T
	rs1712715	IL1PolyIC	-5.70574	8.05026e-08	0.606719	-1.22579	14	43233488	C	T		rs11165013	IL6_PolyIC_PBMC_24h	-0.417772	-4.52258	9.84457e-06	0.177285	1	92051419	A	G
	rs17137408	IL6pneu	-5.65887	1.00054e-07	0.606719	-0.593506	10	15589642	T	C		rs11165013	IL1b_PolyIC_PBMC_24h	-0.440524	-4.75146	3.58279e-06	0.0781018	1	92051419	A	G
	rs17143361	IL1LPS	-5.39395	3.35672e-07	0.842736	-0.831951	16	7355258	T	C		rs111661181	IL6_PHA_WB_48h	-0.496334	-4.58712	7.44685e-06	0.185981	7	75533820	T	G
	rs17170577	IFNgMtb	6.05548	1.54376e-08	0.606719	0.627212	7	147225293	G	C		rs111677487	IL1b_C.burnetiininemileSerum_PBMC_24h	-0.651951	-5.43322	1.4282e-07	0.0144747	4	38758913	C	T
	rs1732257	IFNgMtb	-5.20767	7.70952e-07	1	-0.691584	12	52806639	G	C		rs111677487	TNFA_C.burnetiininemileSerum_PBMC_24h	-0.475442	-4.60121	7.00102e-06	0.272417	4	38758913	C	T
	rs17335864	IL10Cox	5.97219	2.29805e-08	0.606719	0.913868	7	55123668	A	G		rs111677487	IL1b_PolyIC_PBMC_24h	-0.527744	-5.45697	1.26436e-07	0.00347641	4	38758913	C	T
	rs17478241	IL1pneu	4.86147	3.45353e-06	1	0.714845	14	32617020	T	C		rs111677487	IL6_PolyIC_PBMC_24h	-0.687348	-7.53012	1.18776e-12	7.66857e-08	4	38758913	C	T
	rs17485800	TNFPolyIC	5.15363	9.78182e-07	1	1.13389	9	131800118	C	T		rs111899649	IFNy_B.burgdorferi_PBMC_7days	0.458124	4.82168	2.61454e-06	0.389423	2	75166238	G	T
	rs17765888	TNFaureus	-4.85029	3.62104e-06	1	-0.626774	2	115341722	G	A		rs111927298	IL1b_PHA_WB_48h	0.459898	4.7578	3.49041e-06	0.130569	19	37683936	T	C
	rs17770213	IFNgtyphi	-5.01778	1.76819e-06	1	-0.654661	4	7896866	C	T		rs11204052	IFNy_S.aureus_PBMC_7days	-0.438425	-4.66962	5.16473e-06	0.328585	8	19367075	G	A
	rs17866089	TNFtyphi	-4.91318	2.77137e-06	1	-0.673406	7	90277783	A	C		rs11204193	TNFA_C.conidiaHK_WB_48h	0.620149	5.45402	1.28306e-07	0.129592	10	48319273	C	T
	rs180882131	IL1pneu	-4.92401	2.64608e-06	1	-0.826515	2	235255123	C	T		rs1120810	TNFA_LPS_macroPG_24h	-0.653367	-5.0046	1.12534e-06	0.197301	6	120874647	A	G
	rs1819567	TNFMtb	4.86266	3.43616e-06	1	0.581564	1	166683949	G	T		rs112133277	IL1b_PolyIC_PBMC_24h	-0.52344	-5.62311	5.48289e-08	0.00163662	4	38765046	G	A
	rs1827313	IL10LPS	4.97397	2.13586e-06	1	0.705829	16	13126105	G	C		rs112133277	IL6_PolyIC_PBMC_24h	-0.721145	-8.3685	5.98477e-15	5.01574e-10	4	38765046	G	A
	rs1830378	IFNgenteri	5.37508	3.65436e-07	0.842736	0.602512	4	17335714	C	T		rs112133277	IL1b_C.burnetiininemileSerum_PBMC_24h	-0.606524	-5.21209	4.20679e-07	0.0298015	4	38765046	G	A
	rs1830381	IFNgenteri	5.37531	3.65068e-07	0.842736	0.602532	4	17335792	A	C		rs11214766	IFNy_C.conidiaHK_WB_48h	-0.49127	-4.71632	4.19451e-06	0.881983	11	113781651	T	A
	rs1830382	IFNgenteri	5.37269	3.69401e-07	0.842736	0.602414	4	17335848	T	C		rs112192449	IL6_PHA_WB_48h	-0.496106	-4.59742	7.11816e-06	0.18387	7	75540664	C	T
	rs183114065	IL10pneu	5.28257	5.52971e-07	0.930992	0.976376	6	108439772	A	C		rs11237696	IL1b_C.conidiaHK_WB_48h	0.449657	4.52917	9.56746e-06	0.881983	11	78746208	G	T
	rs1832153	TNFMtb	5.04007	1.60556e-06	1	0.601276	1	166691110	C	T		rs112382724	IFNy_S.aureus_PBMC_7days	-0.433814	-4.61884	6.46504e-06	0.352186	8	19366959	A	G
	rs1840125	IL1PolyIC	4.90864	2.82565e-06	1	0.770827	5	101160283	T	C		rs112408504	TNFA_LPS_macroPG_24h	-0.748408	-4.5714	7.97682e-06	0.357712	17	55073863	A	G
	rs1855833	TNFMtb	5.19016	8.32932e-07	1	0.612309	1	166705062	T	A		rs11244913	IFNy_C.albicansconidia_PBMC_7days	0.528037	4.72539	4.02762e-06	0.937247	10	127947193	G	T
	rs1855835	TNFMtb	5.03691	1.62769e-06	1	0.60101	1	166692101	C	T		rs11245430	IL1b_C.albicansconidia_PBMC_24h	-0.402853	-4.58094	7.63517e-06	0.73137	10	125926359	A	G
	rs1855837	TNFMtb	5.0382	1.61864e-06	1	0.600767	1	166691916	A	G		rs112468214	TNFA_LPS_macroPG_24h	-0.544633	-4.64482	5.77745e-06	0.326359	6	120757796	G	C
	rs1855838	TNFMtb	5.0463	1.56275e-06	1	0.60086	1	166691367	G	A		rs112713778	TNFA_LPS_macroPG_24h	-0.651223	-5.0042	1.12743e-06	0.197301	6	120843966	C	T
	rs1856091	TNFMtb	4.87577	3.25003e-06	1	0.58283	1	166686630	A	G		rs112762921	IL1b_LPS100ng_PBMC_24h	-0.553189	-4.55991	8.38708e-06	0.483882	9	72860603	T	C
	rs1856092	TNFMtb	4.86272	3.43527e-06	1	0.581612	1	166686711	A	G		rs112889978	IL6_PolyIC_PBMC_24h	-0.681727	-7.8196	1.97778e-13	1.37908e-08	4	38864090	T	C
	rs1869967	IL1typhi	-4.93467	2.52811e-06	1	-0.424969	4	156004352	G	A		rs112889978	IL1b_PolyIC_PBMC_24h	-0.510592	-5.48871	1.07931e-07	0.00299597	4	38864090	T	C
	rs1876099	TNFEcoli	-5.04057	1.6021e-06	1	-0.602335	4	76756560	A	G		rs112889978	IL1b_C.burnetiininemileSerum_PBMC_24h	-0.635852	-5.52272	9.14048e-08	0.010864	4	38864090	T	C
	rs1877678	IFNgPolyIC	-4.8489	3.64245e-06	1	-0.561255	17	77447749	G	C		rs112924608	IL6_PolyIC_PBMC_24h	-0.721145	-8.3685	5.98477e-15	5.01574e-10	4	38765051	A	G
	rs1877680	IFNgPolyIC	-4.85017	3.62296e-06	1	-0.561357	17	77447992	C	T		rs112924608	IL1b_PolyIC_PBMC_24h	-0.52344	-5.62311	5.48289e-08	0.00163662	4	38765051	A	G
	rs1880151	IFNgCand	4.84148	3.75875e-06	1	0.524705	7	118286320	G	A		rs112924608	IL1b_C.burnetiininemileSerum_PBMC_24h	-0.606524	-5.21209	4.20679e-07	0.0298015	4	38765051	A	G
	rs1881875	IFNgEcoli	-5.20468	7.81211e-07	1	-0.546057	2	66342380	T	C		rs112977162	TNFA_LPS_macroPG_24h	-0.652482	-5.00818	1.10667e-06	0.197301	6	120824504	A	G
	rs1886033	IL10LPS	-4.891	3.04622e-06	1	-0.507087	13	100558473	T	C		rs113070031	IL6_C.burnetiininemileSerum_PBMC_24h	-0.969714	-4.71131	4.29939e-06	0.182502	2	114262862	T	G
	rs1892247	IL10Ecoli	-5.54429	1.69546e-07	0.606719	-0.709075	6	25887657	A	G		rs113107619	IL6_LPS1ng_PBMC_24h	-0.461852	-4.71434	4.24165e-06	0.348574	13	64017177	A	T
	rs1927820	TNFaureus	-4.88149	3.17197e-06	1	-0.530772	13	67774646	C	G		rs113243427	IL6_PHA_WB_48h	-0.496301	-4.59854	7.08351e-06	0.18387	7	75539834	A	G
	rs193083	IL1Ecoli	-4.98916	2.00067e-06	1	-0.523284	11	94600574	A	C		rs113326024	TNFA_LPS_macroPG_24h	-0.544621	-4.64674	5.72849e-06	0.326359	6	120739081	A	C
	rs1932491	TNFMtb	5.03716	1.62595e-06	1	0.600765	1	166701975	T	G		rs113384816	IL6_PHA_WB_48h	-0.496334	-4.58712	7.44685e-06	0.185981	7	75533781	T	C
	rs1932492	TNFMtb	5.03722	1.62552e-06	1	0.600772	1	166701822	A	C		rs1135430	IL1b_PolyIC_PBMC_24h	-0.544719	-6.68767	1.74313e-10	8.1684e-06	4	38789361	C	T
	rs1932493	TNFMtb	5.03722	1.62552e-06	1	0.600772	1	166701801	A	G		rs1135430	IL6_PolyIC_PBMC_24h	-0.763048	-10.5295	2.27659e-21	1.52638e-15	4	38789361	C	T
	rs1935503	IL10Cox	5.71821	7.59677e-08	0.606719	0.579027	10	18401960	G	A		rs1135430	IL1b_C.burnetiininemileSerum_PBMC_24h	-0.660339	-6.50997	4.79853e-10	0.000261402	4	38789361	C	T
	rs1991890	IL6PolyIC	-5.16038	9.49625e-07	1	-0.712208	18	39278500	C	T		rs113906583	IL6_LPS1ng_PBMC_24h	-0.457876	-4.6739	5.079e-06	0.348574	13	64070771	A	G
	rs1991891	IL6PolyIC	-5.16038	9.49625e-07	1	-0.712208	18	39278375	C	T		rs114559131	IL1b_C.burnetiininemileSerum_PBMC_24h	-0.591536	-5.12126	6.49474e-07	0.0415174	4	38755970	G	A
	rs1991892	IL6PolyIC	-5.15992	9.51532e-07	1	-0.694325	18	39278315	G	A		rs114559131	IL6_PolyIC_PBMC_24h	-0.582435	-6.4962	5.14594e-10	2.30012e-05	4	38755970	G	A
	rs2000200	IL1enteri	-5.0856	1.31731e-06	1	-0.511865	10	16522568	A	C		rs114559131	IL1b_PolyIC_PBMC_24h	-0.49258	-5.30655	2.65282e-07	0.00676088	4	38755970	G	A
	rs2008647	TNFPolyIC	5.20153	7.92149e-07	1	0.652214	15	92875850	T	C		rs11466617	IL1b_C.burnetiininemileSerum_PBMC_24h	-0.612308	-5.25715	3.38448e-07	0.0273142	4	38780471	C	T
	rs2010916	IFNgLPS	5.08971	1.2939e-06	1	0.616801	22	30441219	A	G		rs11466617	IL6_PolyIC_PBMC_24h	-0.72498	-8.4062	4.6859e-15	4.34496e-10	4	38780471	C	T
	rs2016700	IL1PolyIC	4.99305	1.96739e-06	1	0.852974	5	157328099	C	T		rs11466617	IL1b_PolyIC_PBMC_24h	-0.528133	-5.66852	4.35032e-08	0.00134939	4	38780471	C	T
	rs2034441	IL10Ecoli	-4.80861	4.3183e-06	1	-0.589777	3	30014058	C	T		rs11466640	IL6_PolyIC_PBMC_24h	-1.02304	-7.0445	2.20045e-11	1.14846e-06	4	38778903	A	G
	rs2040790	IL6PolyIC	-4.78787	4.71202e-06	1	-0.483463	16	27432735	T	C		rs11466645	IL1b_C.burnetiininemileSerum_PBMC_24h	-0.608705	-5.23085	3.84316e-07	0.0285167	4	38778203	T	A
	rs2051954	TNFPolyIC	-4.85908	3.48877e-06	1	-0.589163	7	107441097	C	G		rs11466645	IL6_PolyIC_PBMC_24h	-0.722748	-8.38842	5.25922e-15	4.77497e-10	4	38778203	T	A
	rs2051955	TNFPolyIC	-4.85908	3.48877e-06	1	-0.589163	7	107441154	T	C		rs11466645	IL1b_PolyIC_PBMC_24h	-0.52556	-5.64648	4.86824e-08	0.00148884	4	38778203	T	A
	rs2060658	IL1LPS	-4.95057	2.36167e-06	1	-0.587976	11	10333849	C	T		rs11466661	IL1b_C.burnetiininemileSerum_PBMC_24h	-0.517053	-5.18989	4.6803e-07	0.031705	4	38774482	T	G
	rs2062958	TNFEcoli	-4.87175	3.30607e-06	1	-0.557284	4	76766649	T	C		rs11466661	IL1b_PolyIC_PBMC_24h	-0.391072	-4.83816	2.41949e-06	0.0543517	4	38774482	T	G
	rs2066171	IL6PolyIC	4.79707	4.53318e-06	1	0.465378	1	102862202	T	C		rs11466661	IL6_PolyIC_PBMC_24h	-0.560461	-7.41688	2.36994e-12	1.45469e-07	4	38774482	T	G
	rs2066172	IL6PolyIC	4.79707	4.53318e-06	1	0.465378	1	102862244	C	A		rs11517216	TNFA_C.conidiaHK_WB_48h	0.681131	5.81542	2.03949e-08	0.0516573	10	48307938	C	T
	rs2066173	IL6PolyIC	4.79707	4.53318e-06	1	0.465378	1	102862514	A	C		rs1155686	IL22_C.albicansconidia_PBMC_7days	-0.576497	-4.59886	7.05843e-06	0.937247	4	58977685	C	T
	rs2066174	IL6PolyIC	4.79999	4.47791e-06	1	0.465718	1	102862847	T	C		rs115579119	TNFA_C.conidiaHK_WB_48h	0.650332	5.15442	5.52836e-07	0.364207	10	48133417	T	G
	rs2073717	IL10Cox	-4.83685	3.83306e-06	1	-0.470339	6	31122126	G	C		rs1156081	IL1b_LPS100ng_PBMC_24h	-0.455584	-5.44927	1.31885e-07	0.0638622	6	77501580	C	T
	rs2084933	IL1PolyIC	4.91436	2.75741e-06	1	0.784845	5	101166199	A	C		rs1156082	IL1b_LPS100ng_PBMC_24h	-0.455859	-5.4519	1.30175e-07	0.0638622	6	77501140	G	A
	rs2103960	IL10typhi	4.8547	3.55402e-06	1	0.744991	20	37970966	G	A		rs115610786	IL6_C.albicansconidia_PBMC_24h	-0.611699	-4.56013	8.36196e-06	0.73137	2	182334805	T	G
	rs2114834	IFNgPolyIC	4.84205	3.7496e-06	1	0.579442	10	126650186	G	A		rs1156211	IL1b_C.burnetiininemileSerum_PBMC_24h	-0.476225	-4.62035	6.43601e-06	0.253449	4	38737461	G	A
	rs2152471	TNFMtb	5.20008	7.97251e-07	1	0.612504	1	166704669	A	C		rs1156211	IL6_C.burnetiininemileSerum_PBMC_24h	-0.787736	-4.84369	2.36522e-06	0.118189	4	38737461	G	A
	rs2164017	IL6PolyIC	-5.15195	9.85415e-07	1	-0.711402	18	39275807	C	T		rs1156211	IL6_PolyIC_PBMC_24h	-0.432262	-5.37724	1.87611e-07	0.0049106	4	38737461	G	A
	rs2170002	TNFPolyIC	4.81095	4.27587e-06	1	0.616855	15	92877657	G	A		rs115654233	IL6_LPS1ng_PBMC_24h	-0.466506	-4.7361	3.8479e-06	0.348574	13	64002092	A	G
	rs2172603	TNFEcoli	-5.0359	1.63483e-06	1	-0.606687	12	52376812	A	T		rs115807384	IL6_PolyIC_PBMC_24h	-0.686003	-7.85958	1.53953e-13	1.09644e-08	4	38851585	C	A
	rs2193894	IFNgEcoli	-4.82802	3.97885e-06	1	-0.761444	2	41220540	A	T		rs115807384	IL1b_C.burnetiininemileSerum_PBMC_24h	-0.683107	-5.98134	8.57756e-09	0.00261853	4	38851585	C	A
	rs2240063	IL10Cox	-4.97176	2.15624e-06	1	-0.476199	6	31114745	T	C		rs115807384	IL1b_PolyIC_PBMC_24h	-0.516939	-5.55204	7.85567e-08	0.00223031	4	38851585	C	A
	rs2240064	IL10Cox	-4.97108	2.16261e-06	1	-0.47579	6	31114573	G	A		rs115807384	TNFA_C.burnetiininemileSerum_PBMC_24h	-0.477528	-4.81687	2.67233e-06	0.127979	4	38851585	C	A
	rs2244226	IL1PolyIC	-4.96406	2.2288e-06	1	-0.693104	7	65598939	A	G		rs11591658	IFNy_C.albicansconidia_PBMC_7days	0.424204	4.8469	2.32494e-06	0.937247	10	127950080	C	T
	rs2245714	TNFtyphi	-4.96346	2.23459e-06	1	-0.714518	15	33623248	T	G		rs11592077	TNFA_C.conidiaHK_WB_48h	0.525658	4.53284	9.41611e-06	0.881983	10	49767343	T	G
	rs2245714	TNFenteri	-4.8423	3.74576e-06	1	-0.7724	15	33623248	T	G		rs11594078	TNFA_C.conidiaHK_WB_48h	0.525662	4.5323	9.43835e-06	0.881983	10	49765286	A	G
	rs2248872	IL10Mtb	5.13616	1.05612e-06	1	0.610005	4	43862244	T	C		rs11617393	IL6_LPS1ng_PBMC_24h	-0.464201	-4.72524	4.03974e-06	0.348574	13	64005461	G	A
	rs2248872	IL10Ecoli	5.10381	1.21668e-06	1	0.588783	4	43862244	T	C		rs11617516	IL6_LPS1ng_PBMC_24h	-0.457876	-4.6739	5.079e-06	0.348574	13	64051984	T	G
	rs2278667	IL10enteri	-4.81159	4.26445e-06	1	-0.524284	8	80714935	G	A		rs11617861	IL6_LPS1ng_PBMC_24h	-0.448662	-4.56726	8.12247e-06	0.46026	13	64107608	A	G
	rs229621	TNFCox	-5.36449	3.83261e-07	0.855222	-0.637965	14	65200821	G	T		rs116186644	TNFA_LPS_macroPG_24h	-0.650722	-5.00111	1.14383e-06	0.197301	6	120845729	T	G
	rs2304289	TNFCand	-5.09403	1.26974e-06	1	-0.569315	2	47256297	T	C		rs11619613	IL6_LPS1ng_PBMC_24h	-0.464201	-4.72524	4.03974e-06	0.348574	13	64005377	C	G
	rs2304290	TNFCand	-5.00396	1.87695e-06	1	-0.567259	2	47251469	C	G		rs11619853	IL6_LPS1ng_PBMC_24h	-0.46552	-4.72861	3.9792e-06	0.348574	13	64002791	C	T
	rs2331559	IL1Mtb	4.85763	3.51027e-06	1	0.491996	4	69678373	G	C		rs11620599	IL6_LPS1ng_PBMC_24h	-0.475442	-4.75917	3.469e-06	0.348574	13	63978878	T	C
	rs2336092	IL6aureus	-5.33189	4.43633e-07	0.856507	-0.559723	19	8126716	A	C		rs11623914	IFNy_Borreliamix_PBMC_7days	-0.342916	-4.53884	9.19254e-06	0.702107	14	102109335	G	C
	rs2346732	IL6pneu	-5.27729	5.66134e-07	0.930992	-0.469557	15	87095652	A	G		rs11628473	IFNy_Borreliamix_PBMC_7days	-0.343286	-4.53779	9.23457e-06	0.702107	14	102109128	A	T
	rs2379248	IL10Cox	-5.38807	3.44675e-07	0.842736	-0.807231	5	17631814	A	G		rs11628514	IFNy_Borreliamix_PBMC_7days	-0.342919	-4.539	9.18589e-06	0.702107	14	102109194	G	T
	rs2384463	IL10pneu	5.06406	1.44675e-06	1	0.874566	2	26942256	G	A		rs116435285	IL1b_C.burnetiininemileSerum_PBMC_24h	-0.590692	-5.25968	3.34324e-07	0.027149	4	38755703	C	T
	rs2402181	IL10LPS	4.81292	4.24063e-06	1	0.550878	5	15786586	C	T		rs116435285	TNFA_C.burnetiininemileSerum_PBMC_24h	-0.440685	-4.57084	7.99648e-06	0.301984	4	38755703	C	T
	rs2403106	IL1Cand	4.9377	2.49555e-06	1	0.620228	12	84008275	G	A		rs116435285	IL1b_PolyIC_PBMC_24h	-0.484747	-5.37341	1.91189e-07	0.00498927	4	38755703	C	T
	rs2414817	IL1aureus	-5.01566	1.78447e-06	1	-0.562823	15	63689808	G	A		rs116435285	IL6_PolyIC_PBMC_24h	-0.584576	-6.7395	1.29594e-10	6.56714e-06	4	38755703	C	T
	rs2415761	IL1PolyIC	-5.18625	8.47411e-07	1	-1.20393	14	43247719	A	G		rs11663479	IL22_B.burgdorferi_PBMC_7days	-0.403039	-4.71589	4.21227e-06	0.447738	18	26704472	G	A
	rs2425528	IL6LPS	4.95203	2.34692e-06	1	0.470754	20	41320224	G	A		rs11665229	TNFA_C.burnetiininemileSerum_PBMC_24h	-0.457916	-4.80737	2.79012e-06	0.129916	18	67969312	T	C
	rs2425530	IL6LPS	4.95203	2.34692e-06	1	0.470754	20	41320462	C	T		rs11666786	TNFA_PHA_WB_48h	0.443974	4.63685	5.98438e-06	0.166646	19	37624849	C	T
	rs2427977	IL1LPS	-5.12013	1.13291e-06	1	-0.881043	9	136934924	G	A		rs11666786	IL1b_PHA_WB_48h	0.451646	4.69509	4.62208e-06	0.137018	19	37624849	C	T
	rs2430906	IL6Cox	-4.77543	4.96469e-06	1	-0.553865	18	54380254	C	G		rs11666897	IL1b_PHA_WB_48h	0.457885	4.74067	3.76969e-06	0.137018	19	37681305	G	A
	rs2459726	TNFPolyIC	4.90487	2.87148e-06	1	0.546184	5	118810416	A	T		rs11670749	TNFA_PHA_WB_48h	-0.693283	-4.52837	9.61998e-06	0.228159	19	38473157	A	G
	rs2506713	IL1LPS	-5.1089	1.18994e-06	1	-0.857526	9	136927097	A	G		rs116728052	IL6_LPS_macroPG_24h	0.509791	5.19236	4.62516e-07	0.197301	4	908632	G	C
	rs2506714	IL1LPS	-5.11016	1.18343e-06	1	-0.857725	9	136927327	A	G		rs11672848	TNFA_PHA_WB_48h	0.443688	4.6902	4.72392e-06	0.137018	19	37570704	C	T
	rs252592	IL10Mtb	4.89312	3.01882e-06	1	0.554757	5	80353602	T	C		rs11672848	IL1b_PHA_WB_48h	0.464141	4.89782	1.84594e-06	0.0833076	19	37570704	C	T
	rs2541265	IL1PolyIC	-4.82033	4.10999e-06	1	-0.958468	5	157311777	A	G		rs11673344	IL1b_PHA_WB_48h	0.461364	4.76947	3.31169e-06	0.125773	19	37684966	G	A
	rs2572408	IL1typhi	5.42725	2.88802e-07	0.788759	0.559299	8	11108784	G	A		rs11676297	TNFA_C.albicansconidia_PBMC_24h	-0.389391	-4.5601	8.36309e-06	0.73137	2	182048965	C	T
	rs2575572	IL1Ecoli	4.79183	4.6342e-06	1	0.659964	4	145552729	C	T		rs116781354	TNFA_C.burnetiininemileSerum_PBMC_24h	-0.438947	-4.55989	8.38766e-06	0.312425	4	38755372	T	G
	rs2602805	IFNgMtb	4.80054	4.46757e-06	1	0.577406	2	30821128	G	C		rs116781354	IL1b_C.burnetiininemileSerum_PBMC_24h	-0.588528	-5.2484	3.53085e-07	0.0281911	4	38755372	T	G
	rs2607617	IL10Mtb	4.99645	1.93876e-06	1	0.647497	8	24661360	G	A		rs116781354	IL6_PolyIC_PBMC_24h	-0.581549	-6.71186	1.51817e-10	7.64884e-06	4	38755372	T	G
	rs2651237	IL6LPS	4.83791	3.81587e-06	1	0.799302	1	70988682	T	C		rs116781354	IL1b_PolyIC_PBMC_24h	-0.482428	-5.3551	2.09192e-07	0.00541047	4	38755372	T	G
	rs2651237	TNFLPS	5.57178	1.49477e-07	0.606719	1.03475	1	70988682	T	C		rs11682381	IL6_C.burnetiininemileSerum_PBMC_24h	-0.990752	-4.81474	2.69833e-06	0.128023	2	114269341	A	T
	rs2651237	TNFEcoli	4.91276	2.77636e-06	1	0.90012	1	70988682	T	C		rs11687399	TNFA_PHA_WB_48h	0.496143	4.58455	7.53131e-06	0.187821	2	239204620	G	A
	rs2653620	IL1PolyIC	-5.48724	2.19982e-07	0.707626	-1.19872	14	43231142	C	T		rs116918298	IL6_LPS_macroPG_24h	-0.6142	-4.75777	3.49093e-06	0.276611	6	128078795	T	A
	rs2658089	IL1pneu	-4.81023	4.28886e-06	1	-0.586411	5	10131796	C	T		rs11706749	IL1b_LPS1ng_PBMC_24h	-0.370375	-4.57578	7.82561e-06	0.451713	3	155148729	A	G
	rs26605	IL10Mtb	4.83041	3.93876e-06	1	0.533115	5	80342921	T	A		rs11712833	TNFA_LPS_macroPG_24h	-0.468169	-4.53419	9.38002e-06	0.357712	3	171949208	A	G
	rs26606	IL10Mtb	4.83343	3.88879e-06	1	0.533601	5	80343552	A	G		rs11713552	IL1b_LPS1ng_PBMC_24h	-0.374155	-4.68558	4.82194e-06	0.348574	3	155135036	T	C
	rs2680406	IL6aureus	5.04446	1.5753e-06	1	0.550218	18	25048913	G	A		rs11716700	IL6_PolyIC_PBMC_24h	-0.552365	-5.41251	1.5764e-07	0.00421472	3	159192486	C	G
	rs2704573	IFNgenteri	-4.84434	3.71347e-06	1	-0.732005	4	89896413	T	C		rs11720318	TNFA_C.albicansconidia_macroPG_24h	-0.416528	-4.77056	3.28743e-06	0.813529	3	100598136	A	G
	rs270583	IFNgCand	4.8873	3.09462e-06	1	0.479024	5	38076066	C	T		rs11721824	IL1b_C.burnetiininemileSerum_PBMC_24h	-0.60604	-5.21223	4.20397e-07	0.0298015	4	38767749	A	G
	rs2731218	IL1Cand	4.8675	3.36623e-06	1	0.605148	12	83944822	G	A		rs11721824	IL6_PolyIC_PBMC_24h	-0.720612	-8.36941	5.94953e-15	5.01574e-10	4	38767749	A	G
	rs2734602	IL1pneu	5.1133	1.16726e-06	1	0.715042	9	33800934	T	C		rs11721824	IL1b_PolyIC_PBMC_24h	-0.523205	-5.6255	5.41669e-08	0.00163438	4	38767749	A	G
	rs276633	TNFpneu	5.44291	2.69035e-07	0.748731	0.944142	16	13152797	A	G		rs11722788	IL1b_C.burnetiininemileSerum_PBMC_24h	-0.679806	-5.93344	1.10489e-08	0.00262645	4	38810738	G	C
	rs2782499	IL1Cand	-4.83737	3.82455e-06	1	-0.517334	1	53765419	G	A		rs11722788	IL6_PolyIC_PBMC_24h	-0.728183	-8.46946	3.10393e-15	3.06724e-10	4	38810738	G	C
	rs2787403	IL1PolyIC	-5.62732	1.15763e-07	0.606719	-1.2194	14	43231371	A	T		rs11722788	IL1b_PolyIC_PBMC_24h	-0.530929	-5.7113	3.49394e-08	0.00113937	4	38810738	G	C
	rs2788962	IL10typhi	-4.77478	4.97834e-06	1	-0.831466	6	74929387	T	C		rs11722813	IL1b_PolyIC_PBMC_24h	-0.530929	-5.7113	3.49394e-08	0.00113937	4	38810769	T	C
	rs28366603	IFNgPolyIC	-5.21331	7.51979e-07	1	-1.01854	3	196571439	C	G		rs11722813	IL1b_C.burnetiininemileSerum_PBMC_24h	-0.679806	-5.93344	1.10489e-08	0.00262645	4	38810769	T	C
	rs28369546	TNFLPS	4.78645	4.74028e-06	1	0.759865	8	83030630	A	G		rs11722813	IL6_PolyIC_PBMC_24h	-0.728183	-8.46946	3.10393e-15	3.06724e-10	4	38810769	T	C
	rs28404342	TNFEcoli	5.37181	3.7086e-07	0.842736	0.696491	6	105805915	T	C		rs11722836	IL1b_PolyIC_PBMC_24h	-0.530592	-5.70293	3.64728e-08	0.00116136	4	38811529	A	T
	rs28406241	TNFaureus	4.84596	3.68815e-06	1	0.551281	22	49014565	A	G		rs11722836	IL1b_C.burnetiininemileSerum_PBMC_24h	-0.680868	-5.9398	1.0685e-08	0.00262645	4	38811529	A	T
	rs28406575	IL10typhi	-5.5569	1.60035e-07	0.606719	-0.92825	4	21926089	G	T		rs11722836	IL6_PolyIC_PBMC_24h	-0.728393	-8.46546	3.1861e-15	3.06724e-10	4	38811529	A	T
	rs28417050	IFNgtyphi	-4.97084	2.16478e-06	1	-0.648577	4	7883077	C	T		rs11722889	IL1b_PolyIC_PBMC_24h	-0.531007	-5.71078	3.5033e-08	0.00113937	4	38810975	T	C
	rs28457591	IL10Ecoli	-4.94365	2.43273e-06	1	-0.763915	8	3386931	C	G		rs11722889	IL6_PolyIC_PBMC_24h	-0.728436	-8.47081	3.07675e-15	3.06724e-10	4	38810975	T	C
	rs28461935	IL10Cox	-4.8208	4.10189e-06	1	-0.508543	17	49721220	A	C		rs11722889	IL1b_C.burnetiininemileSerum_PBMC_24h	-0.68002	-5.93406	1.10131e-08	0.00262645	4	38810975	T	C
	rs28497626	TNFMtb	-4.85444	3.55803e-06	1	-0.759543	17	43127395	G	A		rs11723135	IL6_LPS_macroPG_24h	0.458525	4.89807	1.84385e-06	0.197301	4	918224	T	A
	rs28522317	IFNgMtb	-4.80416	4.39993e-06	1	-0.814006	4	182971162	C	T		rs11723816	IL1b_C.burnetiininemileSerum_PBMC_24h	-0.608534	-5.22758	3.90427e-07	0.0285167	4	38757166	T	C
	rs28547945	IL1aureus	-4.81578	4.18978e-06	1	-0.724712	15	98641700	A	T		rs11723816	IL1b_PolyIC_PBMC_24h	-0.499929	-5.33419	2.3177e-07	0.00596708	4	38757166	T	C
	rs28552438	IL6aureus	-5.39454	3.34772e-07	0.842736	-0.636717	15	86375638	A	G		rs11723816	TNFA_C.burnetiininemileSerum_PBMC_24h	-0.452056	-4.52251	9.8675e-06	0.34714	4	38757166	T	C
	rs28558968	IL10typhi	-5.54536	1.68718e-07	0.606719	-0.929394	4	21929550	A	G		rs11723816	IL6_PolyIC_PBMC_24h	-0.594734	-6.57938	3.22319e-10	1.45563e-05	4	38757166	T	C
	rs28571995	IL1Mtb	-4.7868	4.73323e-06	1	-0.931623	4	3814195	A	T		rs11724090	TNFA_C.burnetiininemileSerum_PBMC_24h	-0.51184	-5.11213	6.78268e-07	0.0428394	4	38708355	G	A
	rs2857664	IL10Ecoli	4.86699	3.37353e-06	1	0.563623	12	52712349	G	A		rs11724317	IL1b_C.burnetiininemileSerum_PBMC_24h	-0.567553	-4.88599	1.94907e-06	0.103167	4	38753461	G	A
	rs28587625	IL1pneu	4.84123	3.76267e-06	1	0.577322	8	131404710	T	C		rs11724317	IL6_PolyIC_PBMC_24h	-0.570723	-6.33738	1.24373e-09	5.4202e-05	4	38753461	G	A
	rs28608907	IL10typhi	-5.54893	1.65981e-07	0.606719	-0.933697	4	21932988	A	C		rs11724317	IL1b_PolyIC_PBMC_24h	-0.444393	-4.7298	3.94879e-06	0.0854042	4	38753461	G	A
	rs28621643	TNFaureus	4.90213	2.90516e-06	1	0.510659	22	49012662	G	A		rs11724689	IL1b_C.burnetiininemileSerum_PBMC_24h	-0.601483	-5.17725	4.97262e-07	0.0333342	4	38757400	G	C
	rs28626451	IL1LPS	-5.48212	2.25163e-07	0.715008	-0.604685	15	98468202	G	T		rs11724689	IL6_PolyIC_PBMC_24h	-0.594643	-6.60354	2.81176e-10	1.28312e-05	4	38757400	G	C
	rs28626451	IL1Mtb	-5.13846	1.04553e-06	1	-0.505944	15	98468202	G	T		rs11724689	IL1b_PolyIC_PBMC_24h	-0.502026	-5.37894	1.86051e-07	0.00488445	4	38757400	G	C
	rs28631049	TNFMtb	4.92335	2.65356e-06	1	0.708889	5	24408648	G	T		rs11725233	IL6_PolyIC_PBMC_24h	-0.39378	-4.71415	4.23535e-06	0.0876855	4	38753489	C	T
	rs28631884	TNFMtb	4.78582	4.7529e-06	1	0.655879	19	40198511	A	G		rs11725309	IL1b_PolyIC_PBMC_24h	-0.544094	-5.89426	1.35077e-08	0.000502679	4	38783848	C	T
	rs28644293	IFNgPolyIC	-5.18403	8.55732e-07	1	-1.01248	3	196571277	G	A		rs11725309	IL1b_C.burnetiininemileSerum_PBMC_24h	-0.664594	-5.80024	2.21779e-08	0.00320011	4	38783848	C	T
	rs28663187	IFNgCand	5.27559	5.70432e-07	0.930992	0.778223	19	33663891	A	G		rs11725309	IL6_PolyIC_PBMC_24h	-0.7432	-8.73613	5.37994e-16	8.23721e-11	4	38783848	C	T
	rs28664834	IL1Mtb	-4.94507	2.41804e-06	1	-0.486449	15	98474868	A	G		rs11725779	IL1b_C.burnetiininemileSerum_PBMC_24h	-0.681224	-5.94245	1.05365e-08	0.00262645	4	38811668	A	G
	rs28664834	IL1LPS	-5.40579	3.18215e-07	0.829668	-0.593438	15	98474868	A	G		rs11725779	IL1b_PolyIC_PBMC_24h	-0.530831	-5.70498	3.60923e-08	0.00116034	4	38811668	A	G
	rs28678344	IL1aureus	-5.2661	5.95031e-07	0.953489	-0.595875	15	63688827	C	G		rs11725779	IL6_PolyIC_PBMC_24h	-0.728552	-8.46637	3.16714e-15	3.06724e-10	4	38811668	A	G
	rs28681197	IL1LPS	5.30992	4.89458e-07	0.918436	0.631094	15	98491722	G	A		rs11725783	IL6_PolyIC_PBMC_24h	-0.660109	-7.17524	1.01418e-11	5.42313e-07	4	38906951	T	C
	rs28693936	IL1typhi	-4.90398	2.88233e-06	1	-0.422925	4	156012061	G	T		rs11725783	IL1b_PolyIC_PBMC_24h	-0.503935	-5.18928	4.67872e-07	0.0113594	4	38906951	T	C
	rs28702571	IL6enteri	-4.99333	1.96505e-06	1	-0.533159	8	17627488	C	G		rs11725783	IL1b_C.burnetiininemileSerum_PBMC_24h	-0.583804	-4.81058	2.7498e-06	0.129321	4	38906951	T	C
	rs287718	IL6pneu	4.78784	4.71262e-06	1	0.480053	11	41779574	A	C		rs11725940	TNFA_C.burnetiininemileSerum_PBMC_24h	-0.511885	-5.11311	6.75109e-07	0.0428394	4	38708562	G	T
	rs287719	IL6pneu	4.78634	4.7425e-06	1	0.474535	11	41779555	T	C		rs11727978	IL1b_C.burnetiininemileSerum_PBMC_24h	-0.680052	-5.93384	1.10261e-08	0.00262645	4	38811051	A	T
	rs287721	IL6pneu	4.78634	4.7425e-06	1	0.474535	11	41779442	T	C		rs11727978	IL6_PolyIC_PBMC_24h	-0.728326	-8.46822	3.12919e-15	3.06724e-10	4	38811051	A	T
	rs287722	IL6pneu	4.78619	4.74547e-06	1	0.474445	11	41779172	T	C		rs11727978	IL1b_PolyIC_PBMC_24h	-0.530865	-5.7085	3.54445e-08	0.00114635	4	38811051	A	T
	rs2879436	IL6Mtb	-4.94248	2.44503e-06	1	-0.863461	15	34099822	A	G		rs11728049	IL6_PolyIC_PBMC_24h	-0.592444	-6.5825	3.16697e-10	1.43769e-05	4	38757168	G	A
	rs2880969	IL6aureus	-4.93891	2.48268e-06	1	-0.55819	15	86377968	G	C		rs11728049	IL1b_C.burnetiininemileSerum_PBMC_24h	-0.598841	-5.15768	5.46028e-07	0.0353408	4	38757168	G	A
	rs28852774	IL10Cox	-4.84226	3.74631e-06	1	-0.613396	4	127980850	A	C		rs11728049	IL1b_PolyIC_PBMC_24h	-0.500464	-5.36628	1.98013e-07	0.00513658	4	38757168	G	A
	rs28868875	IL1enteri	5.45711	2.52255e-07	0.73294	0.596654	15	69254900	T	A		rs11728133	TNFA_C.burnetiininemileSerum_PBMC_24h	-0.463072	-4.90537	1.78297e-06	0.0967253	4	38710398	C	T
	rs28874909	IL1PolyIC	4.87283	3.29091e-06	1	0.712677	4	88596066	T	C		rs11728133	IL6_PolyIC_PBMC_24h	-0.41337	-4.65322	5.55441e-06	0.111873	4	38710398	C	T
	rs2911904	IL6Cox	4.84183	3.75321e-06	1	0.528267	4	37786247	A	T		rs11729638	IL6_C.burnetiininemileSerum_PBMC_24h	-0.935611	-4.85906	2.20496e-06	0.113496	4	38744882	A	G
	rs2926036	IL1Mtb	4.85706	3.51865e-06	1	0.491957	4	69682629	G	A		rs11729638	IL6_PolyIC_PBMC_24h	-0.518811	-5.45013	1.30815e-07	0.00357427	4	38744882	A	G
	rs294770	IL1Mtb	4.85767	3.50964e-06	1	0.492006	4	69678161	T	G		rs11729638	IL1b_C.burnetiininemileSerum_PBMC_24h	-0.634504	-5.26437	3.26812e-07	0.0268509	4	38744882	A	G
	rs2952559	IL10LPS	-4.93909	2.48076e-06	1	-0.500656	7	120920169	G	C		rs11729638	TNFA_C.burnetiininemileSerum_PBMC_24h	-0.564525	-5.56564	7.36607e-08	0.00883531	4	38744882	A	G
	rs2967649	IL1Ecoli	4.7906	4.65837e-06	1	0.52182	19	7092594	C	A		rs11730390	IL1b_C.burnetiininemileSerum_PBMC_24h	-0.610151	-5.26324	3.28599e-07	0.0268509	4	38881414	C	T
	rs2977229	IFNgPolyIC	4.83752	3.82215e-06	1	0.659906	1	17576706	C	T		rs11730390	IL6_PolyIC_PBMC_24h	-0.665645	-7.57261	9.15087e-13	5.95222e-08	4	38881414	C	T
	rs2977262	IFNgPolyIC	4.78956	4.6787e-06	1	0.647115	1	17580066	C	A		rs11730390	IL1b_PolyIC_PBMC_24h	-0.494918	-5.2896	2.88124e-07	0.00730032	4	38881414	C	T
	rs3004622	IL1LPS	-5.10813	1.19398e-06	1	-0.857425	9	136929495	T	A		rs11731815	IL6_C.burnetiininemileSerum_PBMC_24h	-0.907877	-4.6133	6.63884e-06	0.259871	4	38746461	A	G
	rs3101477	IL10Cox	-4.94501	2.4186e-06	1	-0.755118	1	244468078	T	C		rs11731815	IL6_PolyIC_PBMC_24h	-0.563728	-5.83749	1.81807e-08	0.000652117	4	38746461	A	G
	rs3101479	IL10Cox	-4.89773	2.96016e-06	1	-0.753895	1	244471454	A	G		rs11731815	TNFA_C.burnetiininemileSerum_PBMC_24h	-0.567119	-5.48696	1.09314e-07	0.0123525	4	38746461	A	G
	rs3107138	IL10Ecoli	-5.37387	3.6743e-07	0.842736	-0.649951	1	2033384	G	C		rs11731815	IL1b_C.burnetiininemileSerum_PBMC_24h	-0.656397	-5.36478	2.00213e-07	0.018932	4	38746461	A	G
	rs311884	IL1enteri	4.90633	2.85363e-06	1	0.71669	15	69307522	G	C		rs11734337	IL6_PolyIC_PBMC_24h	-0.559435	-7.38735	2.83509e-12	1.69253e-07	4	38773067	G	A
	rs311885	IL1enteri	5.5462	1.68071e-07	0.606719	0.598629	15	69308073	C	T		rs11734337	IL1b_PolyIC_PBMC_24h	-0.387852	-4.78699	3.05235e-06	0.0680423	4	38773067	G	A
	rs3127471	IL10Cox	-4.91332	2.76974e-06	1	-0.751273	1	244466366	T	A		rs11734337	IL1b_C.burnetiininemileSerum_PBMC_24h	-0.516354	-5.17482	5.03084e-07	0.0333877	4	38773067	G	A
	rs3130456	IL10Cox	-4.87422	3.27152e-06	1	-0.473171	6	31126252	C	A		rs11734342	IL1b_C.burnetiininemileSerum_PBMC_24h	-0.594019	-5.34547	2.20104e-07	0.018932	4	38773109	G	A
	rs3131012	IL10Cox	-4.97108	2.16261e-06	1	-0.47579	6	31115441	T	C		rs11734342	IL1b_PolyIC_PBMC_24h	-0.534871	-6.06324	5.51477e-09	0.000214585	4	38773109	G	A
	rs3132533	IL10Cox	-4.83854	3.80577e-06	1	-0.47037	6	31117578	A	G		rs11734342	IL6_PolyIC_PBMC_24h	-0.730171	-9.02115	8.03647e-17	1.59197e-11	4	38773109	G	A
	rs313632	TNFCand	5.26895	5.87529e-07	0.951143	0.589879	3	4278463	C	T		rs11735251	IL1b_C.burnetiininemileSerum_PBMC_24h	-0.597919	-5.3557	2.09336e-07	0.018932	4	38773057	A	T
	rs313635	IL1Cand	4.83181	3.91553e-06	1	0.589411	3	4277868	A	C		rs11735251	TNFA_C.burnetiininemileSerum_PBMC_24h	-0.436657	-4.54468	8.96188e-06	0.329125	4	38773057	A	T
	rs313635	TNFCand	4.8418	3.75362e-06	1	0.555842	3	4277868	A	C		rs11735251	IL6_PolyIC_PBMC_24h	-0.732789	-9.00474	8.97287e-17	1.70018e-11	4	38773057	A	T
	rs313694	TNFCand	4.78602	4.74888e-06	1	0.547824	3	4267621	G	T		rs11735251	IL1b_PolyIC_PBMC_24h	-0.53726	-6.05999	5.61144e-09	0.000217376	4	38773057	A	T
	rs324757	IL1Cand	4.94277	2.44192e-06	1	0.592372	12	83985146	A	G		rs11736207	IL1b_C.burnetiininemileSerum_PBMC_24h	-0.569506	-4.86885	2.10835e-06	0.109848	4	38766285	A	G
	rs324777	IL1Cand	4.97042	2.1687e-06	1	0.587505	12	84000777	T	C		rs11736207	IL6_PolyIC_PBMC_24h	-0.705692	-8.15421	2.37963e-14	1.97534e-09	4	38766285	A	G
	rs324781	IL1Cand	4.94277	2.44192e-06	1	0.592372	12	83991117	T	C		rs11736207	IL1b_PolyIC_PBMC_24h	-0.533502	-5.75808	2.74559e-08	0.000931158	4	38766285	A	G
	rs324799	IL1Cand	4.86786	3.36113e-06	1	0.605232	12	83942478	G	C		rs11737197	IL6_PolyIC_PBMC_24h	-0.45454	-6.04818	5.97719e-09	0.000230521	4	38708403	G	C
	rs324808	IL1Cand	4.87614	3.24495e-06	1	0.587007	12	83962860	C	T		rs1173730	IFNy_S.aureus_PBMC_7days	0.454148	5.05333	8.92819e-07	0.255187	5	32763846	A	G
	rs331220	TNFMtb	-4.95968	2.27116e-06	1	-0.697454	5	24400400	T	C		rs1173773	IFNy_S.aureus_PBMC_7days	0.436176	4.8955	1.86082e-06	0.255187	5	32750983	C	T
	rs34006082	IL1Mtb	-4.7874	4.72142e-06	1	-0.932177	4	3814084	T	C		rs11739178	IL1b_C.conidiaHK_WB_48h	-0.425829	-4.53102	9.49067e-06	0.881983	5	4006099	T	C
	rs34074350	IFNgtyphi	4.84781	3.65938e-06	1	0.682226	16	5562603	T	C		rs11745500	IL1b_C.conidiaHK_WB_48h	-0.42573	-4.52971	9.54479e-06	0.881983	5	4006143	C	G
	rs34099712	IL6Cand	-5.1466	1.00883e-06	1	-0.831336	18	45705424	A	G		rs11746875	IL22_B.burgdorferi_PBMC_7days	-0.431469	-4.55788	8.46165e-06	0.545345	5	168331728	A	C
	rs34109	IL10Mtb	5.35991	3.91237e-07	0.856507	0.636383	5	80344689	G	A		rs11749289	IL6_PHA_WB_48h	-0.482693	-4.56941	8.04639e-06	0.198116	5	65107342	C	T
	rs34453739	IL10pneu	4.9368	2.5052e-06	1	0.715375	5	153738755	T	C		rs117511410	IL6_LPS1ng_PBMC_24h	-0.469359	-4.73606	3.84849e-06	0.348574	13	63990671	T	G
	rs34465369	TNFtyphi	-4.97677	2.11031e-06	1	-0.693251	7	90298064	T	C		rs117579758	TNFA_C.conidiaHK_WB_48h	0.678032	5.81626	2.03067e-08	0.0516573	10	48311583	T	A
	rs34491689	IFNgCand	4.85852	3.49696e-06	1	0.594862	1	25826502	G	A		rs11758917	IL1b_LPS100ng_PBMC_24h	-0.438759	-5.15607	5.50252e-07	0.184463	6	77576623	C	G
	rs34512108	IFNgPolyIC	4.77786	4.91435e-06	1	0.605736	6	166616289	C	T		rs11760473	IL6_C.albicansconidia_macroPG_24h	0.734252	5.26213	3.29246e-07	0.340844	7	31035617	T	C
	rs34526035	TNFPolyIC	5.08566	1.31698e-06	1	0.60146	7	157657	A	G		rs11766351	IL6_C.albicansconidia_macroPG_24h	0.737284	5.3029	2.70051e-07	0.340844	7	31027570	A	G
	rs34533190	IFNgLPS	-4.9325	2.55178e-06	1	-0.426332	12	2523697	G	C		rs1176743	IFNy_C.conidiaHK_WB_48h	-0.409754	-4.66486	5.27507e-06	0.881983	11	113804108	C	T
	rs34602246	TNFtyphi	-5.29511	5.22894e-07	0.928855	-1.14239	9	13927542	A	G		rs1176744	IFNy_C.conidiaHK_WB_48h	-0.404522	-4.61478	6.58152e-06	0.881983	11	113803028	C	A
	rs34660040	TNFtyphi	-5.34822	4.12311e-07	0.856507	-1.14849	9	13927821	G	A		rs11770123	IL6_C.albicansconidia_macroPG_24h	0.654351	5.06864	8.30656e-07	0.344765	7	31037308	T	C
	rs34672783	IL6Mtb	-5.14681	1.00792e-06	1	-0.694814	7	155163542	C	T		rs11770124	IL6_C.albicansconidia_macroPG_24h	0.7319	5.22496	3.94059e-07	0.340844	7	31037312	T	C
	rs34776510	IL6Cox	-4.79686	4.53725e-06	1	-0.537446	2	74202895	G	A		rs11770520	TNFA_LPS_macroPG_24h	0.525272	4.6671	5.23451e-06	0.326359	7	150744922	G	A
	rs34817928	IFNgaureus	5.24847	6.43517e-07	0.983904	0.792182	13	106941721	A	G		rs11772258	IL6_C.albicansconidia_macroPG_24h	0.651973	5.09738	7.2514e-07	0.340844	7	31033755	T	C
	rs34837810	IL6LPS	-4.85446	3.55771e-06	1	-0.547827	2	110464941	C	T		rs11778050	IL22_B.burgdorferi_PBMC_7days	0.50773	4.81637	2.67845e-06	0.389423	8	108219964	A	G
	rs34910302	IL6Mtb	-5.14579	1.01243e-06	1	-0.694659	7	155163429	C	T		rs11779011	IL22_B.burgdorferi_PBMC_7days	0.508079	4.8	2.88483e-06	0.389423	8	108243944	G	A
	rs35001304	IL1LPS	4.86798	3.35943e-06	1	0.576302	9	96711992	A	G		rs11781826	IL22_B.burgdorferi_PBMC_7days	0.507837	4.80025	2.88166e-06	0.389423	8	108192501	G	A
	rs35124728	IFNgtyphi	4.88923	3.06928e-06	1	0.687022	16	5562611	A	T		rs11783975	IL22_B.burgdorferi_PBMC_7days	0.520403	4.86767	2.11978e-06	0.389423	8	108189020	T	A
	rs35218081	IFNgaureus	4.82077	4.10241e-06	1	0.720108	13	106964387	A	G		rs11794473	IL22_S.aureus_PBMC_7days	0.435854	4.92363	1.63458e-06	0.255187	9	89719189	A	C
	rs35299243	IFNgPolyIC	4.77673	4.93777e-06	1	0.610297	6	166615968	T	A		rs1180081	IL1b_LPS100ng_PBMC_24h	-0.553189	-4.55991	8.38708e-06	0.483882	9	72865998	G	A
	rs35377705	TNFtyphi	-5.32331	4.61003e-07	0.871647	-1.14808	9	13931174	A	G		rs1180083	IL1b_LPS100ng_PBMC_24h	-0.553189	-4.55991	8.38708e-06	0.483882	9	72866612	C	T
	rs35398231	IFNgEcoli	-4.8573	3.51516e-06	1	-0.774798	2	41217679	A	C		rs1180086	IL1b_LPS100ng_PBMC_24h	-0.553189	-4.55991	8.38708e-06	0.483882	9	72867579	T	C
	rs35528702	IL10typhi	-4.84057	3.77317e-06	1	-0.63159	8	41138757	A	G		rs1180088	IL1b_LPS100ng_PBMC_24h	-0.553189	-4.55991	8.38708e-06	0.483882	9	72868134	T	C
	rs35662046	IL6Cox	-4.91673	2.72973e-06	1	-0.633565	11	119654326	C	T		rs1180091	IL1b_LPS100ng_PBMC_24h	-0.553189	-4.55991	8.38708e-06	0.483882	9	72871224	A	G
	rs35710453	IFNgLPS	5.5211	1.8851e-07	0.657634	0.689376	22	30461799	T	C		rs1180094	IL1b_LPS100ng_PBMC_24h	-0.553189	-4.55991	8.38708e-06	0.483882	9	72871430	C	G
	rs35753893	IL6Cand	-4.79665	4.54134e-06	1	-0.597075	6	66439271	C	G		rs1180099	IL1b_LPS100ng_PBMC_24h	-0.553189	-4.55991	8.38708e-06	0.483882	9	72877558	C	A
	rs35852651	IL6Mtb	-5.14554	1.01355e-06	1	-0.69464	7	155163476	A	C		rs1180110	IL1b_LPS100ng_PBMC_24h	-0.551628	-4.54912	8.79075e-06	0.495393	9	72888277	T	C
	rs35876480	IL1PolyIC	4.95631	2.30425e-06	1	0.783263	5	101162097	A	G		rs1180111	IL1b_LPS100ng_PBMC_24h	-0.553162	-4.55896	8.42184e-06	0.483882	9	72890531	A	C
	rs359542	IL10LPS	5.13768	1.0491e-06	1	0.770505	3	155267460	A	T		rs1180127	IL1b_LPS100ng_PBMC_24h	-0.553189	-4.55991	8.38708e-06	0.483882	9	72903154	T	G
	rs36110793	IFNgEcoli	-4.87994	3.19293e-06	1	-0.536759	2	231456737	T	C		rs11840887	IL6_LPS1ng_PBMC_24h	-0.470352	-4.74054	3.77193e-06	0.348574	13	63986928	C	T
	rs3731892	IFNgaureus	4.96234	2.24535e-06	1	0.565339	2	220136351	C	G		rs11842335	IL6_LPS1ng_PBMC_24h	-0.462043	-4.70951	4.33414e-06	0.348574	13	64027259	T	C
	rs3732913	IFNgPolyIC	-4.89989	2.93304e-06	1	-0.582572	3	188181560	G	A		rs11842367	IL6_LPS1ng_PBMC_24h	-0.461345	-4.70833	4.35701e-06	0.348574	13	64027371	A	G
	rs3768837	IL6LPS	-4.801	4.45888e-06	1	-0.680416	2	180835792	T	A		rs11843795	IL6_LPS1ng_PBMC_24h	-0.457876	-4.6739	5.079e-06	0.348574	13	64062777	C	T
	rs379300	IL1typhi	4.92857	2.59496e-06	1	0.777241	6	14900022	C	T		rs11844381	IFNy_Borreliamix_PBMC_7days	-0.342664	-4.53665	9.28022e-06	0.702107	14	102119588	T	C
	rs3804896	TNFLPS	-5.06794	1.42257e-06	1	-0.820615	3	7625807	A	G		rs11846391	IFNy_Borreliamix_PBMC_7days	-0.342903	-4.53946	9.16761e-06	0.702107	14	102117479	C	T
	rs3804897	TNFLPS	-4.97842	2.09535e-06	1	-0.808562	3	7623217	T	G		rs11847224	IFNy_Borreliamix_PBMC_7days	-0.349003	-4.57561	7.83158e-06	0.702107	14	102109760	G	A
	rs3804910	TNFLPS	-4.98635	2.02501e-06	1	-0.810017	3	7617847	T	C		rs11848314	IL1b_C.albicansconidia_PBMC_24h	0.439189	4.52748	9.63751e-06	0.73137	14	43420800	C	T
	rs384355	IL1Cand	4.85698	3.51995e-06	1	0.593737	12	83976647	A	G		rs11848671	IL1b_C.albicansconidia_PBMC_24h	0.439083	4.52654	9.67714e-06	0.73137	14	43419171	G	A
	rs3845	IFNgPolyIC	4.8352	3.85989e-06	1	0.577992	10	126674093	C	T		rs11849187	IL1b_C.albicansconidia_PBMC_24h	0.439834	4.52549	9.72129e-06	0.73137	14	43420974	C	T
	rs3856087	IL1Mtb	-5.06056	1.46894e-06	1	-0.55631	1	181424533	G	A		rs11850164	IFNy_Borreliamix_PBMC_7days	-0.342903	-4.53946	9.16761e-06	0.702107	14	102117082	A	G
	rs3859366	IFNgPolyIC	4.98912	2.001e-06	1	0.664218	18	29848436	A	G		rs11850214	IFNy_Borreliamix_PBMC_7days	-0.343358	-4.54323	9.01865e-06	0.702107	14	102117383	T	C
	rs3897034	TNFpneu	5.30009	5.11417e-07	0.928855	0.691866	3	167939576	A	C		rs11852182	IL1b_C.albicansconidia_PBMC_24h	0.439189	4.52748	9.63751e-06	0.73137	14	43420918	G	A
	rs3905322	IL10LPS	-4.90245	2.90126e-06	1	-0.821632	8	9508475	G	C		rs11852202	IL1b_C.albicansconidia_PBMC_24h	0.439189	4.52748	9.63751e-06	0.73137	14	43420911	T	C
	rs3911964	IL1enteri	-4.98263	2.05774e-06	1	-0.547521	15	101631412	G	A		rs11858824	IFNy_S.aureus_PBMC_7days	0.447224	4.52374	9.79543e-06	0.45902	15	53246095	C	T
	rs3913892	TNFpneu	5.19713	8.07709e-07	1	0.683952	3	167949581	A	T		rs11879644	IL1b_PHA_WB_48h	0.464141	4.89782	1.84594e-06	0.0833076	19	37626176	C	G
	rs3914953	TNFpneu	5.23382	6.86715e-07	1	0.671752	3	167940789	A	G		rs11879644	TNFA_PHA_WB_48h	0.443688	4.6902	4.72392e-06	0.137018	19	37626176	C	G
	rs395395	IL6Mtb	4.95791	2.28845e-06	1	0.501019	5	3383382	A	G		rs11879645	IL1b_PHA_WB_48h	0.464141	4.89782	1.84594e-06	0.0833076	19	37626180	C	T
	rs400172	IL10Cox	-4.7982	4.51168e-06	1	-0.511085	1	189552871	T	C		rs11879645	TNFA_PHA_WB_48h	0.443688	4.6902	4.72392e-06	0.137018	19	37626180	C	T
	rs4058185	IL10Mtb	-5.05887	1.47977e-06	1	-0.798781	4	169430193	C	T		rs11879855	TNFA_C.albicansconidia_PBMC_24h	-0.408684	-4.52982	9.54033e-06	0.73137	19	19288561	G	A
	rs4075635	IL6aureus	5.05626	1.49664e-06	1	0.541263	11	28511643	G	A		rs11881645	IL1b_PHA_WB_48h	0.464141	4.89782	1.84594e-06	0.0833076	19	37547749	A	G
	rs412043	IL1Cand	4.90322	2.8917e-06	1	0.605161	12	83955712	C	A		rs11881645	TNFA_PHA_WB_48h	0.443688	4.6902	4.72392e-06	0.137018	19	37547749	A	G
	rs41361347	TNFPolyIC	4.92429	2.64293e-06	1	0.803675	13	90652322	G	A		rs11888865	IL1b_LPS1ng_PBMC_24h	-0.406476	-4.80762	2.78694e-06	0.348574	2	51106969	T	C
	rs4233523	TNFaureus	-4.89998	2.93194e-06	1	-0.584725	1	223673527	A	C		rs11897826	IL1b_LPS1ng_PBMC_24h	-0.38588	-4.55532	8.55655e-06	0.465825	2	51112592	A	T
	rs4293937	IL10LPS	4.85373	3.56876e-06	1	0.534529	5	177802669	A	G		rs11910742	IL6_C.conidiaHK_WB_48h	0.57161	4.52993	9.53581e-06	0.881983	21	36245671	C	G
	rs4297565	TNFLPS	5.02455	1.71721e-06	1	0.904098	13	106650873	T	G		rs11936050	IL6_PolyIC_PBMC_24h	-0.763048	-10.5295	2.27659e-21	1.52638e-15	4	38789524	T	C
	rs4315666	IFNgPolyIC	-4.86905	3.34422e-06	1	-0.601903	3	196572373	G	A		rs11936050	IL1b_PolyIC_PBMC_24h	-0.544719	-6.68767	1.74313e-10	8.1684e-06	4	38789524	T	C
	rs4339591	TNFPolyIC	-4.91597	2.73855e-06	1	-0.619394	7	55611615	A	G		rs11936050	IL1b_C.burnetiininemileSerum_PBMC_24h	-0.660339	-6.50997	4.79853e-10	0.000261402	4	38789524	T	C
	rs4343281	IL6Cand	4.77946	4.88154e-06	1	0.971741	16	52729621	T	G		rs11961168	IL6_LPS_macroPG_24h	-0.57946	-4.56493	8.20531e-06	0.357712	6	128067246	T	C
	rs4343281	IL1Cand	4.77553	4.96268e-06	1	0.986853	16	52729621	T	G		rs11961543	TNFA_LPS_macroPG_24h	-0.632478	-4.93261	1.57239e-06	0.197301	6	120978795	C	T
	rs4365239	IL1enteri	5.15983	9.51904e-07	1	0.576135	15	69244680	T	C		rs11962059	TNFA_LPS_macroPG_24h	-0.54372	-4.62911	6.19216e-06	0.331113	6	120787634	G	A
	rs439344	IL10Cox	-4.79929	4.49107e-06	1	-0.511583	1	189553840	T	C		rs11963209	TNFA_LPS_macroPG_24h	-0.633367	-4.89666	1.85583e-06	0.197301	6	121035798	G	C
	rs4408713	IL10Cox	-4.87467	3.26526e-06	1	-0.517116	2	229116335	G	A		rs11963462	TNFA_LPS_macroPG_24h	-0.630421	-4.82263	2.60332e-06	0.22466	6	121021878	C	T
	rs4411266	IL1Mtb	-4.83573	3.85128e-06	1	-0.468485	11	37968619	A	T		rs11963812	IL6_Borreliamix_PBMC_24h	-0.419351	-4.6493	5.66418e-06	0.741358	6	7652548	G	A
	rs4418806	IL1LPS	-4.92781	2.60347e-06	1	-0.58183	11	10320832	T	C		rs11964120	TNFA_LPS_macroPG_24h	-0.633	-4.93379	1.56385e-06	0.197301	6	120937129	T	C
	rs4436201	IL6PolyIC	5.36488	3.82593e-07	0.855222	0.564833	9	87952609	T	C		rs11964195	TNFA_LPS_macroPG_24h	-0.633811	-4.93553	1.55136e-06	0.197301	6	120898199	A	T
	rs4437716	IL1LPS	4.86105	3.45972e-06	1	0.574469	9	96710494	T	C		rs11964238	IL6_C.conidiaHK_WB_48h	-0.431304	-4.67741	4.98906e-06	0.881983	6	107160812	G	A
	rs4452755	IL1aureus	-4.82465	4.03586e-06	1	-0.732447	8	82026852	A	C		rs11964832	TNFA_LPS_macroPG_24h	-0.632641	-4.90173	1.81307e-06	0.197301	6	121026221	G	A
	rs4452755	TNFaureus	-4.85894	3.49081e-06	1	-0.732414	8	82026852	A	C		rs11965399	TNFA_LPS_macroPG_24h	-0.636018	-4.8674	2.12241e-06	0.20184	6	121069450	T	G
	rs4455530	IL1PolyIC	4.95625	2.30482e-06	1	0.78317	5	101168284	C	T		rs11965493	TNFA_LPS_macroPG_24h	-0.650722	-5.00111	1.14383e-06	0.197301	6	120856182	T	C
	rs4512641	TNFaureus	4.96197	2.24891e-06	1	0.596148	1	223673932	A	G		rs11965518	TNFA_LPS_macroPG_24h	-0.650722	-5.00111	1.14383e-06	0.197301	6	120856109	A	G
	rs452204	IL1Mtb	-5.00654	1.85621e-06	1	-0.498752	2	113889061	A	G		rs11965926	TNFA_LPS_macroPG_24h	-0.544686	-4.64717	5.71769e-06	0.326359	6	120741892	C	T
	rs4567438	IL6aureus	4.81824	4.14649e-06	1	0.510011	11	28380051	G	A		rs11966050	TNFA_LPS_macroPG_24h	-0.633099	-4.89907	1.83536e-06	0.197301	6	121031038	C	T
	rs4587193	IL6Cox	5.03762	1.62272e-06	1	0.648494	6	123277698	C	T		rs11966067	IL6_Borreliamix_PBMC_24h	-0.420109	-4.66185	5.358e-06	0.741358	6	7652511	A	G
	rs4618632	TNFPolyIC	-4.84401	3.71867e-06	1	-0.587934	7	107440952	G	T		rs11967268	TNFA_LPS_macroPG_24h	-0.633101	-4.88701	1.93995e-06	0.197301	6	121047170	A	G
	rs4637591	IL10Cox	-5.01497	1.78979e-06	1	-0.769679	5	17606089	T	G		rs11967285	TNFA_LPS_macroPG_24h	-0.633293	-4.89435	1.87562e-06	0.197301	6	121038265	C	T
	rs4656509	TNFMtb	4.86266	3.43616e-06	1	0.581564	1	166683557	C	A		rs11968348	IL6_PHA_WB_48h	-0.498972	-4.83277	2.48598e-06	0.107801	6	52283349	A	T
	rs4656513	TNFMtb	5.03543	1.63814e-06	1	0.600729	1	166704160	C	T		rs11968805	TNFA_LPS_macroPG_24h	-0.633484	-4.89289	1.88827e-06	0.197301	6	121044019	C	G
	rs4657593	TNFMtb	5.0354	1.63835e-06	1	0.600712	1	166704158	T	C		rs11969028	TNFA_LPS_macroPG_24h	-0.632478	-4.93261	1.57239e-06	0.197301	6	120967087	G	A
	rs4657594	TNFMtb	5.19012	8.33057e-07	1	0.612302	1	166706135	T	C		rs11969399	TNFA_LPS_macroPG_24h	-0.659736	-4.98905	1.21002e-06	0.197301	6	120814041	G	A
	rs4660052	IL1pneu	5.02146	1.74026e-06	1	0.532269	1	241434060	T	C		rs11970527	TNFA_LPS_macroPG_24h	-0.63261	-4.89297	1.88756e-06	0.197301	6	121034343	T	A
	rs4693173	IL1PolyIC	4.77887	4.89363e-06	1	0.699652	4	88597264	T	G		rs11970579	TNFA_LPS_macroPG_24h	-0.546731	-4.64757	5.70745e-06	0.326359	6	120783944	C	T
	rs4701245	TNFMtb	5.29859	5.14856e-07	0.928855	0.572314	5	24430251	G	A		rs11978655	IL6_LPS100ng_PBMC_24h	-0.523822	-5.49011	1.07607e-07	0.0562748	7	82751474	T	C
	rs4701443	TNFMtb	5.29261	5.28761e-07	0.928855	0.571315	5	24433217	C	T		rs11987637	IL6_LPS1ng_PBMC_24h	0.367399	4.63009	6.16565e-06	0.404062	8	23073568	G	T
	rs4709104	IFNgPolyIC	4.96231	2.24561e-06	1	0.629213	6	166615652	T	C		rs12036231	IFNy_PHA_WB_48h	-0.445164	-4.66152	5.36584e-06	0.151601	1	244892252	C	T
	rs4723722	IL10Cox	4.8719	3.3039e-06	1	0.806273	7	4436480	T	C		rs12045665	IFNy_C.conidiaHK_WB_48h	0.549073	4.58155	7.61489e-06	0.881983	1	104072685	G	C
	rs4739783	IFNgMtb	5.15651	9.65912e-07	1	0.500272	8	82000291	C	T		rs12052256	TNFA_C.albicansconidia_PBMC_24h	-0.389391	-4.5601	8.36309e-06	0.73137	2	182047639	C	G
	rs4748181	IL6pneu	-5.7755	5.81473e-08	0.606719	-0.592014	10	15588637	T	C		rs12114162	IFNy_S.aureus_PBMC_7days	-0.613283	-4.84804	2.31288e-06	0.260144	8	32257662	A	C
	rs4749499	IL10Cox	5.07705	1.36725e-06	1	0.635095	10	30161387	C	A		rs12117800	IL1b_PolyIC_PBMC_24h	-0.440378	-4.75137	3.58426e-06	0.0781018	1	92049014	G	A
	rs4750671	IL6pneu	-5.67572	9.25424e-08	0.606719	-0.594627	10	15583365	T	C		rs12143521	IL17_C.albicansconidia_PBMC_7days	0.545586	4.57642	7.78751e-06	0.937247	1	247670900	A	G
	rs4752757	IL1Mtb	4.98587	2.02921e-06	1	0.713907	11	1684120	G	C		rs12146650	IL6_S.typhimurium_macroPG_24h	-1.31764	-4.89187	1.8972e-06	0.808579	11	67507365	G	A
	rs4782896	IL1PolyIC	-5.47245	2.35287e-07	0.719485	-0.620561	16	84181365	A	C		rs12155850	IL22_B.burgdorferi_PBMC_7days	0.50773	4.81637	2.67845e-06	0.389423	8	108221408	A	G
	rs4795628	TNFPolyIC	4.90027	2.92832e-06	1	0.566144	17	29981103	A	G		rs12191858	IL1b_LPS100ng_PBMC_24h	-0.453686	-5.40987	1.60324e-07	0.0748604	6	77567180	A	C
	rs4804653	IFNgPolyIC	4.84929	3.63652e-06	1	0.637704	19	12229976	T	A		rs12197707	IL1b_LPS100ng_PBMC_24h	-0.457993	-5.49956	1.02644e-07	0.0562748	6	77533224	C	T
	rs481660	IL6Cand	-4.90743	2.8403e-06	1	-0.617503	1	100470844	A	G		rs12203866	IL1b_LPS100ng_PBMC_24h	0.409187	4.87342	2.06474e-06	0.47359	6	77566818	G	A
	rs484615	IL6Cand	-5.10803	1.19449e-06	1	-0.903839	1	100475706	A	G		rs12204609	IL1b_LPS100ng_PBMC_24h	0.396369	4.68436	4.84823e-06	0.483882	6	77571973	C	A
	rs4861893	IFNgPolyIC	-4.8239	4.0486e-06	1	-1.01603	4	181915481	T	C		rs12204639	IL1b_LPS100ng_PBMC_24h	-0.459152	-5.52485	9.04353e-08	0.0562748	6	77562914	T	C
	rs4866292	IL10Cox	-5.33875	4.30208e-07	0.856507	-0.807404	5	17628744	G	A		rs12206743	IL6_PHA_WB_48h	-0.44334	-4.54338	9.01284e-06	0.216409	6	52285394	C	G
	rs4866539	IL6Ecoli	4.95849	2.28274e-06	1	0.610006	5	3273318	T	C		rs12208502	IL1b_LPS100ng_PBMC_24h	-0.439015	-5.17697	4.97918e-07	0.180829	6	77574138	C	T
[truncated: 2,585 more rows]

## Sheet: Table S2 & S3
Table S2: Colocalization results for the genome-wide significant loci identified in the cytokine QTL mapping among the Tanzanians
[truncated: 27 more rows]

## Sheet: Table S4 & S5
Table S4:	Table showing the summary statistics of joint analysis (both sexes together) corresponding to the sex-stratified analysis in the Tanzania cohort
[truncated: 27 more rows]

[truncated: 6 more sheets: eQTL, Sheet2, Sheet1, CytoStimuliCombination, Interaction TZ (rev), Interaction NL (rev)]
